# Supplementary material for: Embryonic transcriptome and proteome analyses on hepatic lipid metabolism in chickens divergently selected for abdominal fat content
Source: BMC Genomics. 2018 May 23;19:384. doi: 10.1186/s12864-018-4776-9 (PMC5966864; doi:10.1186/s12864-018-4776-9)
Supplement: Supplementary file 2 — Table S1. DEGs identified in liver of E7 embryos between the fat and lean lines. RawIntensity, raw copy number of tag; TPM, normalized expression of tag; log2 Ratio, log2 (fold changes of differentially expressed genes); FDR, false-discovery rate. (XLSX 72 kb) [file 12864_2018_4776_MOESM2_ESM.xlsx]

## Sheet: Additional file 2
Gene	RawIntensity-7-1-2	RawIntensity-7-2-2	TPM-7-1-2	TPM-7-2-2	log2 Ratio(7-2-2/7-1-2)	P-Value	FDR	Symbol	Description
gi|118105142|ref|XM_001236580.1|	0	184	0.01	31.92	11.6402	4.44e-16	1.42e-14	LOC777109	PREDICTED: Gallus gallus similar to cgABP260 (LOC777109), partial mRNA
gi|118098983|ref|XM_001232626.1|	0	30	0.01	5.2	9.02237	5.28e-10	7.3e-09	LOC769366	PREDICTED: Gallus gallus similar to C-type lectin (LOC769366), mRNA
gi|118090323|ref|XM_420635.2|	0	29	0.01	5.03	8.97441	1.08e-09	1.44e-08	SEC24D	PREDICTED: Gallus gallus SEC24 related gene family, member D (S. cerevisiae) (SEC24D), mRNA
gi|86129565|ref|NM_001039326.1|	0	21	0.01	3.64	8.50779	3.19e-07	3.22e-06	SOX17	Gallus gallus HMG transcription factor SOX17 (SOX17), mRNA
gi|61098010|ref|NM_001012868.1|	0	20	0.01	3.47	8.43879	6.49e-07	6.28e-06	ARL8A	Gallus gallus protein tyrosine phosphatase, non-receptor type 7 (PTPN7), mRNA
gi|45382890|ref|NM_205512.1|	0	15	0.01	2.6	8.02237	2.28e-05	0.000169964	CD3D	Gallus gallus CD3d molecule, delta (CD3-TCR complex) (CD3D), mRNA
gi|118093069|ref|XM_001233418.1|	0	13	0.01	2.26	7.82018	9.45e-05	0.000622218	LOC771366	PREDICTED: Gallus gallus hypothetical protein LOC771366 (LOC771366), mRNA
gi|118087335|ref|XM_418395.2|	0	13	0.01	2.26	7.82018	9.45e-05	0.00062178	SAMD12	PREDICTED: Gallus gallus similar to Sterile alpha motif domain containing 12 (LOC420282), mRNA
gi|118094048|ref|XM_422200.2|	4	126	0.67	21.86	5.02799	4.93e-05	0.000345969	GLRX2	PREDICTED: Gallus gallus hypothetical LOC424357 (LOC424357), mRNA
gi|118096141|ref|XM_414026.2|	4	110	0.67	19.08	4.83176	4.93e-05	0.000345709	LOC415660	PREDICTED: Gallus gallus similar to RIKEN cDNA 4931428F04 gene (LOC415660), mRNA
gi|118092414|ref|XM_421501.2|	3	73	0.5	12.66	4.66221	7.76e-05	0.000521441	TIMM23	PREDICTED: Gallus gallus similar to inner mitochondrial membrane translocase Tim23, transcript variant 2 (LOC423616), mRNA
gi|57524985|ref|NM_001006147.1|	103	1558	17.23	270.3	3.97157	0	0	HSPA9	Gallus gallus heat shock 70kDa protein 9 (mortalin) (HSPA9), mRNA
gi|118098656|ref|XM_415216.2|	2	26	0.33	4.51	3.77259	0.000120317	0.000775507	DGCR14	PREDICTED: Gallus gallus similar to Expressed sequence 2 embryonic lethal (LOC416925), mRNA
gi|118099238|ref|XM_001234806.1|	3	39	0.5	6.77	3.75916	7.76e-05	0.000521075	DPM2	PREDICTED: Gallus gallus similar to similar to RIKEN cDNA C230093N12 (LOC771539), mRNA
gi|118091510|ref|XM_001233631.1|	5	64	0.84	11.1	3.72403	3.02e-05	0.000220019	HSD17B12	PREDICTED: Gallus gallus similar to steroid dehydrogenase (LOC770297), mRNA
gi|118090853|ref|XM_001231213.1|	20	228	3.35	39.56	3.56181	4.54e-09	5.69e-08	MRPS26	PREDICTED: Gallus gallus similar to mitochondrial ribosomal protein S26 (LOC768343), mRNA
gi|118098933|ref|XM_415334.2|	4	45	0.67	7.81	3.54309	4.93e-05	0.000345452	LOC417046	PREDICTED: Gallus gallus similar to Ig V-region-like B-G antigen, isoform 1 - chicken (LOC417046), mRNA
gi|118114429|ref|XM_428655.2|	9	94	1.51	16.31	3.43314	3.43e-06	2.99e-05	LOC431104	PREDICTED: Gallus gallus similar to RRS1 ribosome biogenesis regulator homolog (S. cerevisiae) (LOC431104), partial mRNA
gi|118100040|ref|XM_001233051.1|	3	29	0.5	5.03	3.33056	7.84e-05	0.000526026	SUPT4H1	PREDICTED: Gallus gallus similar to ring finger protein 43, transcript variant 1 (LOC770823), mRNA
gi|118099811|ref|XM_415702.2|	3	24	0.5	4.16	3.05658	9.58e-05	0.000628755	CCDC137	PREDICTED: Gallus gallus hypothetical LOC417454 (LOC417454), mRNA
gi|57525304|ref|NM_001006217.1|	9	71	1.51	12.32	3.02838	3.43e-06	2.99e-05	PHKG1	Gallus gallus phosphorylase kinase, gamma 1 (muscle) (PHKG1), mRNA
gi|118097959|ref|XM_414844.2|	34	266	5.69	46.15	3.01983	9.5e-13	1.83e-11	NDUFB10	PREDICTED: Gallus gallus NADH dehydrogenase (ubiquinone) 1 beta subcomplex, 10, 22kDa (NDUFB10), mRNA
gi|118081919|ref|XM_414984.2|	4	30	0.67	5.2	2.95628	5.14e-05	0.000358826	ANKRD16	PREDICTED: Gallus gallus ankyrin repeat domain 16 (ANKRD16), mRNA
gi|118084927|ref|XM_417081.2|	59	428	9.87	74.25	2.91127	1.71e-14	4.93e-13	MRPS31	PREDICTED: Gallus gallus mitochondrial ribosomal protein S31 (MRPS31), mRNA
gi|118090671|ref|XM_420776.2|	6	43	1	7.46	2.89918	1.8e-05	0.000137674	FBXL5	PREDICTED: Gallus gallus F-box and leucine-rich repeat protein 5 (FBXL5), mRNA
gi|118087712|ref|XM_415034.2|	7	49	1.17	8.5	2.86095	1.05e-05	8.44e-05	C3H20orf94	PREDICTED: Gallus gallus similar to OTTHUMP00000030279 (LOC416738), mRNA
gi|118082657|ref|XM_416203.2|	4	27	0.67	4.68	2.80428	6.17e-05	0.00042502	EMP1	PREDICTED: Gallus gallus epithelial membrane protein 1 (EMP1), mRNA
gi|118120487|ref|XM_001235373.1|	14	92	2.34	15.96	2.76988	1.8e-07	1.89e-06	LOC772209	PREDICTED: Gallus gallus similar to deoxyhypusine hydroxylase/monooxygenase (LOC772209), partial mRNA
gi|118100412|ref|XM_415930.2|	10	64	1.67	11.1	2.73264	1.93e-06	1.77e-05	FAM64A	PREDICTED: Gallus gallus similar to hypothetical protein FLJ10156 (LOC417685), mRNA
gi|118094696|ref|XM_426664.2|	8	50	1.34	8.67	2.6938	6.05e-06	5.06e-05	ACOT11	PREDICTED: Gallus gallus hypothetical LOC429108 (LOC429108), mRNA
gi|118102332|ref|XM_419230.2|	5	31	0.84	5.38	2.67914	3.47e-05	0.000250823	UBE2T	PREDICTED: Gallus gallus similar to HSPC150 (LOC421149), mRNA
gi|118083874|ref|XM_429587.2|	5	31	0.84	5.38	2.67914	3.47e-05	0.000250629	LOC418543	PREDICTED: Gallus gallus hypothetical gene supported by BX933825; CR407341 (LOC418543), mRNA
gi|71894700|ref|NM_001031187.1|	19	115	3.18	19.95	2.64929	8.44e-09	1.03e-07	PDHX	Gallus gallus pyruvate dehydrogenase complex, component X (PDHX), mRNA
gi|118088847|ref|XM_419905.2|	4	24	0.67	4.16	2.63435	0.000119417	0.000771303	TINAG	PREDICTED: Gallus gallus tubulointerstitial nephritis antigen (TINAG), mRNA
gi|118097625|ref|XM_414665.2|	16	91	2.68	15.79	2.55871	5.34e-08	5.95e-07	TCERG1	PREDICTED: Gallus gallus transcription elongation regulator 1 (TCERG1), mRNA
gi|45384333|ref|NM_205318.1|	5	28	0.84	4.86	2.5325	5.49e-05	0.000380016	MYBL2	Gallus gallus myeloblastosis oncogene-like 2 (MYBL2), mRNA
gi|71895520|ref|NM_001031474.1|	14	78	2.34	13.53	2.53158	1.8e-07	1.89e-06	UBAC1	Gallus gallus ubiquitin associated domain containing 1 (UBADC1), mRNA
gi|71895720|ref|NM_001031512.1|	72	396	12.05	68.7	2.51128	0	0	YME1L1	Gallus gallus YME1-like 1 (S. cerevisiae) (YME1L1), mRNA
gi|118096239|ref|XM_001232595.1|	29	158	4.85	27.41	2.49865	1.7e-11	2.75e-10	MT3	PREDICTED: Gallus gallus similar to metallothionein 1 - pigeon (LOC770592), mRNA
gi|118098793|ref|XM_001233984.1|	7	38	1.17	6.59	2.49377	1.15e-05	9.14e-05	POLE	PREDICTED: Gallus gallus polymerase (DNA directed), epsilon (POLE), mRNA
gi|71895302|ref|NM_001030617.1|	9	49	1.51	8.5	2.49291	3.46e-06	3.01e-05	HAVCR1	Gallus gallus hepatitis A virus cellular receptor 1 (HAVCR1), mRNA
gi|118099876|ref|XM_001232213.1|	61	318	10.21	55.17	2.4339	3.86e-14	1.05e-12	MRPL12	PREDICTED: Gallus gallus hypothetical protein LOC769031 (LOC769031), mRNA
gi|118104095|ref|XM_424842.2|	7	36	1.17	6.25	2.41735	1.35e-05	0.00010608	LOC427259	PREDICTED: Gallus gallus hypothetical LOC427259 (LOC427259), mRNA
gi|118103754|ref|XM_424781.2|	10	51	1.67	8.85	2.40583	1.96e-06	1.79e-05	CZH5orf28	PREDICTED: Gallus gallus similar to hypothetical protein FLJ21657 (LOC427193), mRNA
gi|45382092|ref|NM_204757.1|	7	35	1.17	6.07	2.37519	1.57e-05	0.000121493	MAFF	Gallus gallus v-maf musculoaponeurotic fibrosarcoma oncogene homolog F (MAFF), mRNA
gi|118083083|ref|XM_001235612.1|	18	90	3.01	15.61	2.37464	1.57e-08	1.86e-07	ITPR2	PREDICTED: Gallus gallus similar to inositol 1,4,5-triphosphate receptor, type 2 (LOC418212), mRNA
gi|45382614|ref|NM_205462.1|	725	3603	121.3	625.09	2.36548	1.29e-12	2.38e-11	RPS15	Gallus gallus ribosomal protein S15 (RPS15), mRNA
gi|118097281|ref|XM_424122.2|	6	29	1	5.03	2.33056	6.24e-05	0.000429594	LOC426479	PREDICTED: Gallus gallus hypothetical LOC426479 (LOC426479), mRNA
gi|118098877|ref|XR_026761.1|	170	790	28.44	137.06	2.26881	3.63e-13	8.1e-12	LOC417031	PREDICTED: Gallus gallus similar to hypothetical protein LOC196463 (LOC417031), misc RNA
gi|118103288|ref|XM_001233287.1|	14	64	2.34	11.1	2.24598	1.82e-07	1.91e-06	C19orf50	PREDICTED: Gallus gallus hypothetical protein LOC771070 (LOC771070), mRNA
gi|118098008|ref|XM_414875.2|	7	31	1.17	5.38	2.2011	5.45e-05	0.000378	DCTN5	PREDICTED: Gallus gallus dynactin 5 (p25) (DCTN5), mRNA
gi|118101967|ref|XM_001233565.1|	9	40	1.51	6.94	2.20039	6.52e-06	5.43e-05	SIDT2	PREDICTED: Gallus gallus similar to Sidt2 protein (LOC770233), mRNA
gi|52138650|ref|NM_001004374.1|	256	1117	42.83	193.79	2.1778	0	0	HBZ	Gallus gallus hemoglobin, zeta (HBZ), mRNA
gi|118096689|ref|XM_414248.2|	54	234	9.03	40.6	2.16868	5e-14	1.33e-12	SNHG8	PREDICTED: Gallus gallus hypothetical LOC415896 (LOC415896), mRNA
gi|118091959|ref|XM_421343.2|	644	2775	107.75	481.44	2.15967	4.76e-13	1.02e-11	SERPINA1	PREDICTED: Gallus gallus serpin peptidase inhibitor, clade A (alpha-1 antiproteinase, antitrypsin), member 1 (SERPINA1), mRNA
gi|55926120|ref|NM_001007485.1|	10	42	1.67	7.29	2.12607	4.92e-06	4.17e-05	USF1	Gallus gallus upstream stimulatory factor 1 (USF1), mRNA
gi|118086151|ref|XM_418816.2|	7	29	1.17	5.03	2.10405	0.000134478	0.000852667	LOC420716	PREDICTED: Gallus gallus C-RF amide (LOC420716), mRNA
gi|118089140|ref|XM_420012.2|	16	63	2.68	10.93	2.02799	7.74e-08	8.48e-07	ESCO2	PREDICTED: Gallus gallus establishment of cohesion 1 homolog 2 (S. cerevisiae) (ESCO2), mRNA
gi|118096764|ref|XM_414280.2|	35	137	5.86	23.77	2.02017	5.86e-13	1.21e-11	TMEM111	PREDICTED: Gallus gallus 30 kDa protein (LOC415936), mRNA
gi|118091599|ref|XM_421133.2|	21	82	3.51	14.23	2.01939	2.65e-09	3.45e-08	CHAC1	PREDICTED: Gallus gallus ChaC, cation transport regulator homolog 1 (E. coli) (CHAC1), mRNA
gi|118119477|ref|XM_424066.2|	91	350	15.23	60.72	1.99526	0	0	DNAJC14	PREDICTED: Gallus gallus DnaJ (Hsp40) homolog, subfamily C, member 14 (DNAJC14), mRNA
gi|118100987|ref|XM_417547.2|	62	238	10.37	41.29	1.99338	0	0	FAM79A	PREDICTED: Gallus gallus similar to hypothetical protein LOC127262 (LOC419384), mRNA
gi|118096155|ref|XM_414031.2|	91	343	15.23	59.51	1.96622	0	0	LOC415664	PREDICTED: Gallus gallus similar to CG10964-PA (LOC415664), mRNA
gi|118093168|ref|XM_421818.2|	19	71	3.18	12.32	1.9539	1.58e-08	1.87e-07	LOC423959	PREDICTED: Gallus gallus hypothetical LOC423959 (LOC423959), mRNA
gi|118083333|ref|XM_416512.2|	27	100	4.52	17.35	1.94054	6.58e-11	1e-09	LEPREL2	PREDICTED: Gallus gallus similar to leprecan-like 2 protein (LOC418289), mRNA
gi|71896768|ref|NM_001030789.1|	13	48	2.18	8.33	1.93399	2.78e-06	2.47e-05	RCSD1	Gallus gallus RCSD domain containing 1 (RCSD1), mRNA
gi|118090298|ref|XM_420616.2|	125	460	20.91	79.81	1.93238	0	0	SULT1E1	PREDICTED: Gallus gallus similar to sulfotransferase (LOC422662), mRNA
gi|118088004|ref|XM_419497.2|	165	603	27.61	104.62	1.9219	2.69e-14	7.47e-13	LOC421447	PREDICTED: Gallus gallus similar to Ephx1 protein (LOC421447), mRNA
gi|118098341|ref|XM_424607.2|	26	95	4.35	16.48	1.92163	1.43e-10	2.11e-09	LOC427005	PREDICTED: Gallus gallus promethin (LOC427005), mRNA
gi|71897064|ref|NM_001031348.1|	16	58	2.68	10.06	1.90833	3.27e-07	3.3e-06	VPS33B	Gallus gallus similar to prc1 protein (LOC425858), mRNA
gi|118098115|ref|XM_414940.2|	141	507	23.59	87.96	1.89867	8.88e-16	2.8e-14	ABAT	PREDICTED: Gallus gallus 4-aminobutyrate aminotransferase (ABAT), mRNA
gi|118102206|ref|XM_001233734.1|	12	43	2.01	7.46	1.89198	1.2e-05	9.53e-05	MCL1	PREDICTED: Gallus gallus myeloid cell leukemia sequence 1 (BCL2-related) (MCL1), mRNA
gi|118092064|ref|XM_001234723.1|	36	128	6.02	22.21	1.88337	4.08e-13	8.94e-12	LOC772201	PREDICTED: Gallus gallus hypothetical protein LOC772201 (LOC772201), mRNA
gi|118097820|ref|XM_414800.2|	104	365	17.4	63.32	1.86357	0	0	CPSF4	PREDICTED: Gallus gallus cleavage and polyadenylation specific factor 4, 30kDa (CPSF4), mRNA
gi|118121547|ref|XM_001236654.1|	10	34	1.67	5.9	1.82087	0.000155871	0.000978357	LOC777185	PREDICTED: Gallus gallus similar to LRRGT00142 (LOC777185), mRNA
gi|118104226|ref|XM_001231874.1|	18	61	3.01	10.58	1.8135	3.73e-07	3.71e-06	STARD4	PREDICTED: Gallus gallus hypothetical protein LOC769322 (LOC769322), mRNA
gi|118085179|ref|XM_417191.2|	13	44	2.18	7.63	1.80735	1.68e-05	0.000128982	ANKRD49	PREDICTED: Gallus gallus ankyrin repeat domain 49 (ANKRD49), mRNA
gi|118089215|ref|XM_420057.2|	33	111	5.52	19.26	1.80287	8.43e-12	1.39e-10	LOC422051	PREDICTED: Gallus gallus similar to Zinc finger protein 51 (LOC422051), mRNA
gi|118088375|ref|XM_419670.2|	55	184	9.2	31.92	1.79475	0	0	IYD	PREDICTED: Gallus gallus hypothetical LOC421631 (LOC421631), mRNA
gi|118090788|ref|XM_001234788.1|	25	83	4.18	14.4	1.78449	4.24e-09	5.35e-08	C4orf15	PREDICTED: Gallus gallus hypothetical protein LOC771514 (LOC771514), mRNA
gi|118083696|ref|XR_026648.1|	45	149	7.53	25.85	1.77944	3.49e-14	9.58e-13	CREG1	PREDICTED: Gallus gallus hypothetical protein LOC768680 (LOC768680), mRNA
gi|118091362|ref|XM_001231256.1|	16	53	2.68	9.2	1.7794	2.92e-06	2.59e-05	LOC768377	PREDICTED: Gallus gallus hypothetical protein LOC768377 (LOC768377), mRNA
gi|118083307|ref|XM_001232833.1|	161	530	26.94	91.95	1.7711	0	0	CDCA3	PREDICTED: Gallus gallus similar to Cell division cycle associated 3 (LOC770517), mRNA
gi|118100971|ref|XM_417536.2|	12	39	2.01	6.77	1.75196	7.57e-05	0.000510717	RNF207	PREDICTED: Gallus gallus ring finger protein 207 (RNF207), mRNA
gi|71895804|ref|NM_001031525.1|	54	175	9.03	30.36	1.74937	5e-14	1.33e-12	PCMT1	Gallus gallus protein-L-isoaspartate (D-aspartate) O-methyltransferase (PCMT1), mRNA
gi|60302731|ref|NM_001012540.1|	43	139	7.19	24.12	1.74617	1.73e-13	4.21e-12	TTLL12	Gallus gallus tubulin tyrosine ligase-like family, member 12 (TTLL12), mRNA
gi|118096550|ref|XM_414186.2|	14	45	2.34	7.81	1.73881	2.33e-05	0.000173117	FOXF1	PREDICTED: Gallus gallus forkhead box F1 (FOXF1), mRNA
gi|45383467|ref|NM_204343.1|	28	90	4.68	15.61	1.73789	1.82e-09	2.39e-08	F9	Gallus gallus coagulation factor IX (F9), mRNA
gi|118082301|ref|XM_001233391.1|	108	346	18.07	60.03	1.73209	0	0	C12orf31	PREDICTED: Gallus gallus hypothetical protein LOC771027 (LOC771027), mRNA
gi|50751902|ref|XM_422570.1|	56	179	9.37	31.05	1.72847	2.07e-14	5.88e-13	LOC424748	PREDICTED: Gallus gallus hypothetical LOC424748 (LOC424748), mRNA
gi|118093846|ref|XM_422135.2|	17	54	2.84	9.37	1.72216	4.01e-06	3.45e-05	RAB3GAP1	PREDICTED: Gallus gallus similar to KIAA0066 (LOC424290), mRNA
gi|118113252|ref|XM_001236835.1|	19	60	3.18	10.41	1.71087	1.25e-06	1.17e-05	LOC777378	PREDICTED: Gallus gallus similar to KIAA0746 protein (LOC777378), partial mRNA
gi|118093696|ref|XR_026836.1|	40	126	6.69	21.86	1.70822	1.99e-12	3.6e-11	SLC4A10	PREDICTED: Gallus gallus hypothetical LOC424188 (LOC424188), mRNA
gi|118098173|ref|XM_001232278.1|	40	126	6.69	21.86	1.70822	1.99e-12	3.59e-11	SRL	PREDICTED: Gallus gallus sarcalumenin (SRL), mRNA
gi|52138638|ref|NM_001004368.1|	46	144	7.7	24.98	1.69784	1.39e-13	3.49e-12	KDR	Gallus gallus kinase insert domain receptor (a type III receptor tyrosine kinase) (KDR), mRNA
gi|46048779|ref|NM_205108.1|	1100	3435	184.04	595.94	1.69515	3.01e-12	5.31e-11	RPS4X	Gallus gallus ribosomal protein S4 (LOC396001), mRNA
gi|118083491|ref|XM_416561.2|	18	56	3.01	9.72	1.69119	3.49e-06	3.03e-05	LOC418339	PREDICTED: Gallus gallus hypothetical LOC418339 (LOC418339), mRNA
gi|118089982|ref|XM_420457.2|	21	65	3.51	11.28	1.68422	6.08e-07	5.9e-06	C4H8orf40	PREDICTED: Gallus gallus similar to hypothetical protein BC013035 (LOC422492), mRNA
gi|118094754|ref|XM_422532.2|	63	194	10.54	33.66	1.67516	0	0	SLC35D1	PREDICTED: Gallus gallus hypothetical LOC424703 (LOC424703), mRNA
gi|56605927|ref|NM_001008467.1|	14	43	2.34	7.46	1.67267	5.71e-05	0.000394799	ANAPC10	Gallus gallus anaphase promoting complex subunit 10 (ANAPC10), mRNA
gi|71895656|ref|NM_001030550.1|	15	46	2.51	7.98	1.6687	3.16e-05	0.000229948	ITGB1BP3	Gallus gallus integrin beta 1 binding protein 3 (ITGB1BP3), mRNA
gi|118094706|ref|XR_027151.1|	16	49	2.68	8.5	1.66523	1.76e-05	0.000134298	PCSK9	PREDICTED: Gallus gallus hypothetical LOC424664 (LOC424664), mRNA
gi|54020691|ref|NM_204376.2|	123	376	20.58	65.23	1.66429	0	0	PPP3R1	Gallus gallus protein phosphatase 3 (formerly 2B), regulatory subunit B, 19kDa, alpha isoform (calcineurin B, type I) (PPP3R1), mRNA
gi|118100410|ref|XM_415889.2|	35	107	5.86	18.56	1.66322	1.89e-10	2.74e-09	BCAS3	PREDICTED: Gallus gallus breast carcinoma amplified sequence 3 (BCAS3), mRNA
gi|118102307|ref|XM_419250.2|	19	58	3.18	10.06	1.66153	3.03e-06	2.67e-05	RABIF	PREDICTED: Gallus gallus similar to Chain A, Crystal Structure Of Mss4 At 1.65 Angstroms (LOC421170), mRNA
gi|118094920|ref|XM_001232860.1|	40	121	6.69	20.99	1.64962	1.67e-11	2.7e-10	WDR53	PREDICTED: Gallus gallus hypothetical protein LOC770128 (LOC770128), mRNA
gi|118101779|ref|XM_425786.2|	47	142	7.86	24.64	1.6484	2.93e-13	6.69e-12	AK2	PREDICTED: Gallus gallus similar to adenylate kinase (EC 2.7.4.3) (LOC428227), mRNA
gi|118089605|ref|XM_001235157.1|	1117	3355	186.88	582.06	1.63906	4.62e-12	7.93e-11	LOC771947	PREDICTED: Gallus gallus similar to cytochrome c oxidase subunit VIIb (LOC771947), mRNA
gi|118093900|ref|XM_422138.2|	41	123	6.86	21.34	1.63728	1.46e-11	2.37e-10	UBXD2	PREDICTED: Gallus gallus UBX domain containing 2 (UBXD2), mRNA
gi|46048710|ref|NM_205275.1|	19	57	3.18	9.89	1.63694	4.69e-06	3.98e-05	MT4	Gallus gallus MT (LOC396212), mRNA
gi|50728519|ref|XM_416158.1|	123	368	20.58	63.84	1.63322	0	0	AMDHD1	PREDICTED: Gallus gallus hypothetical LOC417917 (LOC417917), mRNA
gi|45382980|ref|NM_205529.1|	239	714	39.99	123.87	1.63112	5.65e-13	1.18e-11	ADSL	Gallus gallus adenylosuccinate lyase (ADSL), mRNA
gi|45383939|ref|NM_205202.1|	94	278	15.73	48.23	1.61641	0	0	B4GALT1	Gallus gallus UDP-Gal:betaGlcNAc beta 1,4- galactosyltransferase, polypeptide 1 (B4GALT1), mRNA
gi|61098351|ref|NM_001012908.1|	21	62	3.51	10.76	1.61614	2.25e-06	2.03e-05	RRP12	Gallus gallus ribosomal RNA processing 12 homolog (S. cerevisiae) (RRP12), mRNA
gi|118094896|ref|XM_422673.2|	29	85	4.85	14.75	1.60466	3.35e-08	3.82e-07	SLCO2A1	PREDICTED: Gallus gallus similar to prostaglandin transporter (LOC424862), mRNA
gi|118092442|ref|XM_421513.2|	75	218	12.55	37.82	1.59146	0	0	LOC423629	PREDICTED: Gallus gallus hypothetical gene supported by CR353074; CR353078 (LOC423629), mRNA
gi|45382868|ref|NM_204634.1|	31	90	5.19	15.61	1.58866	1.62e-08	1.92e-07	FABP1	Gallus gallus liver basic fatty acid binding protein (LOC395345), mRNA
gi|48976037|ref|NM_001001611.2|	782	2263	130.84	392.61	1.58529	8.65e-13	1.68e-11	GAL9	Gallus gallus Gal 9 (GAL9), mRNA
gi|46195458|ref|NM_206906.1|	18	52	3.01	9.02	1.58336	2e-05	0.000151519	ANXA1	Gallus gallus annexin A1 (ANXA1), mRNA
gi|118100218|ref|XM_415788.2|	18	52	3.01	9.02	1.58336	2e-05	0.000151396	SUMF2	PREDICTED: Gallus gallus sulfatase modifying factor 2 (SUMF2), mRNA
gi|71894730|ref|NM_001030897.1|	41	118	6.86	20.47	1.57723	1.21e-10	1.81e-09	MEAF6	Gallus gallus similar to hypothetical protein FLJ11730 (LOC419617), mRNA
gi|86129419|ref|NM_001039260.1|	15	43	2.51	7.46	1.57149	0.000117435	0.0007606	WWP2	Gallus gallus similar to Nedd-4-like E3 ubiquitin-protein ligase WWP2 (WW domain-containing protein 2) (Atropin-1 interacting protein 2) (AIP2) (LOC415868), mRNA
gi|71896948|ref|NM_001031321.1|	41	117	6.86	20.3	1.5652	1.84e-10	2.69e-09	MFSD1	Gallus gallus major facilitator superfamily domain containing 1 (MFSD1), mRNA
gi|57530570|ref|NM_001006338.1|	41	117	6.86	20.3	1.5652	1.84e-10	2.68e-09	RNF126	Gallus gallus ring finger protein 126 (RNF126), mRNA
gi|118081971|ref|XM_423753.2|	163	464	27.27	80.5	1.56167	2.22e-13	5.25e-12	DHTKD1	PREDICTED: Gallus gallus similar to Dehydrogenase E1 and transketolase domain containing 1 (LOC426076), mRNA
gi|71896976|ref|NM_001031327.1|	87	247	14.56	42.85	1.55728	0	0	RIT1	Gallus gallus Ras-like without CAAX 1 (RIT1), mRNA
gi|45382190|ref|NM_205429.1|	47	133	7.86	23.07	1.55342	1.38e-11	2.25e-10	17.5	Gallus gallus lectin-like protein; type II transmembrane protein (17.5) (17.5), mRNA
gi|57530143|ref|NM_001006440.1|	196	554	32.79	96.11	1.55143	1.26e-13	3.21e-12	ABCE1	Gallus gallus ATP-binding cassette, sub-family E (OABP), member 1 (ABCE1), mRNA
gi|118089201|ref|XM_001233604.1|	23	65	3.85	11.28	1.55084	2.53e-06	2.26e-05	IMP3	PREDICTED: Gallus gallus similar to IMP3, U3 small nucleolar ribonucleoprotein, homolog (yeast) (LOC771480), mRNA
gi|118082992|ref|XM_416351.2|	2056	5809	343.99	1007.81	1.55079	0	0	NDUFB2	PREDICTED: Gallus gallus NADH dehydrogenase (ubiquinone) 1 beta subcomplex, 2, 8kDa (NDUFB2), mRNA
gi|57530083|ref|NM_001006449.1|	79	223	13.22	38.69	1.54924	0	0	SRP72	Gallus gallus signal recognition particle 72kDa (SRP72), mRNA
gi|118104164|ref|XM_425037.2|	44	123	7.36	21.34	1.53578	1.16e-10	1.73e-09	DAPK1	PREDICTED: Gallus gallus hypothetical LOC427465 (LOC427465), partial mRNA
gi|57529487|ref|NM_001006570.1|	294	822	49.19	142.61	1.53564	0	0	GOLGA7	Gallus gallus golgi autoantigen, golgin subfamily a, 7 (GOLGA7), mRNA
gi|48675894|ref|NM_001001616.1|	53	148	8.87	25.68	1.53364	1.62e-12	2.94e-11	CYP2H1	Gallus gallus cytochrome P450 2H1 (CYP2H1), mRNA
gi|118083349|ref|XM_416519.2|	27	75	4.52	13.01	1.52523	5.74e-07	5.62e-06	RBP5	PREDICTED: Gallus gallus similar to iota-crystallin (LOC418296), mRNA
gi|118087331|ref|XM_418396.2|	84	233	14.05	40.42	1.5245	0	0	EXT1	PREDICTED: Gallus gallus similar to Exostoses (multiple) 1 (LOC420283), mRNA
gi|57529306|ref|NM_001006281.1|	192	532	32.12	92.3	1.52286	0	0	NDUFA9	Gallus gallus NADH dehydrogenase (ubiquinone) 1 alpha subcomplex, 9, 39kDa (NDUFA9), mRNA
gi|118090993|ref|XM_001233279.1|	72	199	12.05	34.52	1.5184	0	0	LOC769966	PREDICTED: Gallus gallus similar to EPS8-like 2 (LOC769966), mRNA
gi|45384059|ref|NM_205274.1|	224	608	37.48	105.48	1.49278	8.22e-15	2.45e-13	MYH11	Gallus gallus myosin, heavy chain 11, smooth muscle (MYH11), mRNA
gi|118087980|ref|XM_426125.2|	35	95	5.86	16.48	1.49174	2.98e-08	3.43e-07	SLC3A1	PREDICTED: Gallus gallus hypothetical LOC428569 (LOC428569), mRNA
gi|71897090|ref|NM_001031357.1|	17	46	2.84	7.98	1.4905	0.000128058	0.000818064	LOH12CR1	Gallus gallus loss of heterozygosity, 12, chromosomal region 1 (LOH12CR1), mRNA
gi|118082650|ref|XM_416222.2|	37	100	6.19	17.35	1.48692	1.43e-08	1.71e-07	SREBF2	PREDICTED: Gallus gallus sterol regulatory element binding transcription factor 2 (SREBF2), mRNA
gi|47087182|ref|NM_213577.1|	131	354	21.92	61.42	1.48646	6.2e-14	1.64e-12	THRSP	Gallus gallus thyroid hormone responsive spot 14 alpha (THRSPA), mRNA
gi|118081900|ref|XM_414975.2|	43	116	7.19	20.12	1.48457	1.05e-09	1.4e-08	ZC3HC1	PREDICTED: Gallus gallus hypothetical LOC416679 (LOC416679), mRNA
gi|118089435|ref|XM_420228.2|	78	210	13.05	36.43	1.48108	0	0	TMEM32	PREDICTED: Gallus gallus transmembrane protein 32 (TMEM32), mRNA
gi|118101098|ref|XM_417616.2|	35	94	5.86	16.31	1.47678	4.48e-08	5.01e-07	PLEKHM2	PREDICTED: Gallus gallus similar to pleckstrin homology domain containing, family M (with RUN domain) member 2 (LOC419457), mRNA
gi|71896868|ref|NM_001031301.1|	31	83	5.19	14.4	1.47226	2.96e-07	3e-06	SAP130	Gallus gallus Sin3A-associated protein, 130kDa (SAP130), mRNA
gi|118102569|ref|XM_418053.2|	67	179	11.21	31.05	1.46981	0	0	BTG2	PREDICTED: Gallus gallus BTG family, member 2 (BTG2), mRNA
gi|45382620|ref|NM_204723.1|	128	342	21.42	59.33	1.4698	1.93e-14	5.52e-13	ATP6V0A2	Gallus gallus ATPase, H+ transporting, lysosomal V0 subunit A2 (ATP6V0A2), mRNA
gi|118092105|ref|XM_430060.2|	24	64	4.02	11.1	1.46529	7.41e-06	6.09e-05	LOC423506	PREDICTED: Gallus gallus hypothetical LOC423506 (LOC423506), mRNA
gi|45383557|ref|NM_204291.1|	32	85	5.35	14.75	1.4631	2.49e-07	2.56e-06	P2RX4	Gallus gallus purinergic receptor P2X, ligand-gated ion channel, 4 (P2RX4), mRNA
gi|118103878|ref|XM_001234564.1|	297	783	49.69	135.84	1.45088	4.11e-13	8.97e-12	MRPS36	PREDICTED: Gallus gallus similar to Mitochondrial ribosomal protein S36 (LOC771273), mRNA
gi|118096080|ref|XM_413987.2|	32	84	5.35	14.57	1.44539	3.72e-07	3.72e-06	SLC7A6OS	PREDICTED: Gallus gallus solute carrier family 7, member 6 opposite strand (SLC7A6OS), mRNA
gi|45382482|ref|NM_204905.1|	895	2350	149.74	407.7	1.44505	1.1e-12	2.09e-11	PCBD1	Gallus gallus pterin-4 alpha-carbinolamine dehydratase/dimerization cofactor of hepatocyte nuclear factor 1 alpha (TCF1) (PCBD1), mRNA
gi|118088372|ref|XM_419675.2|	197	517	32.96	89.7	1.44439	0	0	RMND1	PREDICTED: Gallus gallus similar to chromosome 6 open reading frame 96 (LOC421636), mRNA
gi|118084700|ref|XM_416984.2|	22	57	3.68	9.89	1.42626	3.53e-05	0.00025438	DZIP1	PREDICTED: Gallus gallus similar to KIAA0996 protein (LOC418789), mRNA
gi|57530124|ref|NM_001006444.1|	41	106	6.86	18.39	1.42264	1.61e-08	1.9e-07	DCTD	Gallus gallus dCMP deaminase (DCTD), mRNA
gi|118096471|ref|XM_425124.2|	55	142	9.2	24.64	1.4213	6.21e-11	9.51e-10	SPATA2L	PREDICTED: Gallus gallus similar to MGC64409 protein (LOC427552), mRNA
gi|71896856|ref|NM_001030768.1|	24	62	4.02	10.76	1.42041	1.66e-05	0.000127566	BPGM	Gallus gallus 2,3-bisphosphoglycerate mutase (BPGM), mRNA
gi|118100104|ref|XM_415765.2|	941	2427	157.44	421.06	1.41922	0	0	MDH2	PREDICTED: Gallus gallus malate dehydrogenase 2, NAD (mitochondrial) (MDH2), mRNA
gi|71895212|ref|NM_001030810.1|	19	49	3.18	8.5	1.41844	0.00013514	0.000856281	NIPA1	Gallus gallus non imprinted in Prader-Willi/Angelman syndrome 1 (NIPA1), mRNA
gi|118097769|ref|XM_414770.2|	78	201	13.05	34.87	1.41794	0	0	PSMG3	PREDICTED: Gallus gallus similar to hypothetical protein MGC10911 (LOC416463), mRNA
gi|57529708|ref|NM_001006525.1|	37	95	6.19	16.48	1.4127	1.05e-07	1.13e-06	EAF2	Gallus gallus ELL associated factor 2 (EAF2), mRNA
gi|118092093|ref|XM_421325.2|	268	686	44.84	119.02	1.40835	1.35e-13	3.39e-12	NDUFB1	PREDICTED: Gallus gallus similar to putative NADH dehydrogenase (ubiquinone) 1 beta subcomplex 1 (LOC423415), mRNA
gi|118092195|ref|XM_421377.2|	178	455	29.78	78.94	1.40641	1.05e-13	2.69e-12	ANKRD9	PREDICTED: Gallus gallus ankyrin repeat domain 9 (ANKRD9), mRNA
gi|118096594|ref|XM_414207.2|	29	74	4.85	12.84	1.40459	3.08e-06	2.71e-05	TRAPPC2L	PREDICTED: Gallus gallus similar to HSPC176 (LOC415847), mRNA
gi|71896706|ref|NM_001030974.1|	21	53	3.51	9.2	1.39016	9.38e-05	0.000618955	C2H7orf64	Gallus gallus similar to RIKEN cDNA C030048B08 (LOC420555), mRNA
gi|118083991|ref|XM_416769.2|	71	179	11.88	31.05	1.38606	4.39e-13	9.53e-12	CASK	PREDICTED: Gallus gallus similar to calcium/calmodulin-dependent serine protein kinase (MAGUK family) (LOC418565), mRNA
gi|71897000|ref|NM_001031333.1|	36	90	6.02	15.61	1.37464	4.03e-07	4.01e-06	LOC425215	Gallus gallus similar to UPF0101 protein CGI-137 (Protein AD-004) (LOC425215), mRNA
gi|118084192|ref|XM_416855.2|	30	75	5.02	13.01	1.37386	3.8e-06	3.28e-05	ARSD	PREDICTED: Gallus gallus similar to arylsulfatase (LOC418658), mRNA
gi|71895506|ref|NM_001031471.1|	49	122	8.2	21.17	1.36833	3.92e-09	5e-08	SUDS3	Gallus gallus suppressor of defective silencing 3 homolog (S. cerevisiae) (SUDS3), mRNA
gi|118087923|ref|XM_419444.2|	76	189	12.72	32.79	1.36616	2.21e-13	5.22e-12	MRPS10	PREDICTED: Gallus gallus mitochondrial ribosomal protein S10 (MRPS10), mRNA
gi|118085253|ref|XM_425656.2|	50	124	8.37	21.51	1.36171	3.28e-09	4.22e-08	ALG8	PREDICTED: Gallus gallus similar to Asparagine-linked glycosylation 8 homolog (S. cerevisiae, alpha-1,3-glucosyltransferase) (LOC428097), mRNA
gi|114326304|ref|NM_001048077.1|	97	240	16.23	41.64	1.35931	4.95e-14	1.33e-12	CYP51A1	Gallus gallus cytochrome P450, family 51, subfamily A, polypeptide 1 (CYP51), mRNA
gi|45383827|ref|NM_204142.1|	36	89	6.02	15.44	1.35884	5.92e-07	5.76e-06	VAV2	Gallus gallus vav 2 oncogene (VAV2), mRNA
gi|71897238|ref|NM_001030666.1|	47	116	7.86	20.12	1.35603	1.2e-08	1.45e-07	DERL3	Gallus gallus Der1-like domain family, member 3 (DERL3), mRNA
gi|47087158|ref|NM_213587.1|	39	96	6.53	16.66	1.35123	2.34e-07	2.42e-06	MASP2	Gallus gallus mannan-binding lectin serine peptidase 2 (MASP2), mRNA
gi|50752782|ref|XM_413743.1|	63	155	10.54	26.89	1.35119	4.8e-11	7.41e-10	AGPHD1	PREDICTED: Gallus gallus similar to RIKEN cDNA C630028N24 gene (LOC415358), mRNA
gi|118086996|ref|XM_001234039.1|	45	110	7.53	19.08	1.34134	3.68e-08	4.18e-07	CHCHD7	PREDICTED: Gallus gallus hypothetical protein LOC770709 (LOC770709), mRNA
gi|118088761|ref|XM_419851.2|	60	146	10.04	25.33	1.33509	2.54e-10	3.66e-09	C6orf162	PREDICTED: Gallus gallus hypothetical LOC421827 (LOC421827), mRNA
gi|71897162|ref|NM_001030649.1|	276	671	46.18	116.41	1.33387	9.35e-14	2.44e-12	EIF4A3	Gallus gallus DEAD (Asp-Glu-Ala-Asp) box polypeptide 48 (DDX48), mRNA
gi|118085747|ref|XM_418653.2|	29	70	4.85	12.14	1.32371	1.44e-05	0.000112527	GATAD1	PREDICTED: Gallus gallus similar to GATAD1 protein (LOC420551), mRNA
gi|118083428|ref|XM_423602.2|	24	58	4.02	10.06	1.32336	7.91e-05	0.000529594	GDAP2	PREDICTED: Gallus gallus hypothetical LOC425913 (LOC425913), mRNA
gi|45384027|ref|NM_205166.1|	35	84	5.86	14.57	1.31403	2.22e-06	2.01e-05	S100A11	Gallus gallus S100 calcium binding protein A11 (calgizzarin) (S100A11), mRNA
gi|45382602|ref|NM_205213.1|	87	208	14.56	36.09	1.30959	0	0	MST1	Gallus gallus macrophage stimulating 1 (hepatocyte growth factor-like) (MST1), mRNA
gi|57529648|ref|NM_001006538.1|	31	74	5.19	12.84	1.30684	9.93e-06	8.02e-05	DPH2	Gallus gallus DPH2 homolog (S. cerevisiae) (DPH2), mRNA
gi|118111165|ref|XM_001231725.1|	147	350	24.59	60.72	1.3041	9.81e-14	2.55e-12	LOC771098	PREDICTED: Gallus gallus similar to glutaryl-Coenzyme A dehydrogenase (LOC771098), mRNA
gi|118085390|ref|XR_026639.1|	29	69	4.85	11.97	1.30337	2.11e-05	0.000158527	CENTG3	PREDICTED: Gallus gallus similar to centaurin, gamma 3 (LOC768507), mRNA
gi|49170105|ref|NM_205436.1|	113	269	18.91	46.67	1.30335	2.39e-13	5.59e-12	LOC396417	Gallus gallus intestinal zipper protein (LOC396417), mRNA
gi|118103015|ref|XM_418146.2|	37	88	6.19	15.27	1.30269	1.53e-06	1.42e-05	TUBG1	PREDICTED: Gallus gallus tubulin, gamma 1 (TUBG1), mRNA
gi|57525110|ref|NM_001006172.1|	126	299	21.08	51.87	1.29903	9.19e-14	2.41e-12	METTL9	Gallus gallus methyltransferase like 9 (METTL9), mRNA
gi|118122976|ref|XM_423379.2|	57	134	9.54	23.25	1.28517	4.05e-09	5.15e-08	CCT3	PREDICTED: Gallus gallus similar to chaperonin-containing TCP-1 complex gamma chain (LOC425644), mRNA
gi|118083016|ref|XR_026805.1|	38	89	6.36	15.44	1.27957	1.83e-06	1.68e-05	LOC772271	PREDICTED: Gallus gallus similar to similar to aldose reductase (LOC772271), mRNA
gi|118108147|ref|XM_420489.2|	1002	2341	167.64	406.14	1.27661	1.64e-13	4.02e-12	LOC422526	PREDICTED: Gallus gallus similar to Ribosomal protein L34 (LOC422526), partial mRNA
gi|71896920|ref|NM_001030752.1|	51	119	8.53	20.65	1.27552	3.7e-08	4.2e-07	WDR91	Gallus gallus similar to HSPC049 protein (LOC417939), mRNA
gi|118091084|ref|XM_420927.2|	171	399	28.61	69.22	1.27467	3.49e-13	7.86e-12	SIGIRR	PREDICTED: Gallus gallus similar to SIGIRR (LOC422995), mRNA
gi|118095885|ref|XM_413857.2|	672	1559	112.43	270.47	1.26644	8.62e-13	1.68e-11	MTHFS	PREDICTED: Gallus gallus 5,10-methenyltetrahydrofolate synthetase (5-formyltetrahydrofolate cyclo-ligase) (MTHFS), mRNA
gi|118100068|ref|XM_415748.2|	69	160	11.54	27.76	1.26636	2.11e-10	3.04e-09	C1QBP	PREDICTED: Gallus gallus complement component 1, q subcomponent binding protein (C1QBP), mRNA
gi|55926193|ref|NM_001007479.1|	1671	3868	279.57	671.06	1.26323	2.4e-13	5.6e-12	RPL4	Gallus gallus ribosomal protein L4 (RPL4), mRNA
gi|118083024|ref|XM_416409.2|	1440	3324	240.92	576.69	1.25924	1.3e-12	2.4e-11	MGST1	PREDICTED: Gallus gallus similar to glutathione S-transferase (LOC418178), mRNA
gi|118083109|ref|XM_416432.2|	95	219	15.89	37.99	1.2575	1.27e-13	3.21e-12	GYS2	PREDICTED: Gallus gallus similar to MGC108445 protein (LOC418201), mRNA
gi|118098109|ref|XM_414933.2|	43	99	7.19	17.18	1.25667	7.12e-07	6.86e-06	NUBP1	PREDICTED: Gallus gallus nucleotide binding protein 1 (MinD homolog, E. coli) (NUBP1), mRNA
gi|71897014|ref|NM_001031336.1|	195	449	32.63	77.9	1.25542	1.77e-13	4.3e-12	LAP3	Gallus gallus leucine aminopeptidase 3 (LAP3), mRNA
gi|57525323|ref|NM_001006223.1|	1543	3550	258.16	615.89	1.25441	2.27e-12	4.07e-11	ALDH3A2	Gallus gallus aldehyde dehydrogenase 3 family, member A2 (ALDH3A2), mRNA
gi|118082662|ref|XM_001233782.1|	118	271	19.74	47.02	1.25215	0	0	PPPDE2	PREDICTED: Gallus gallus hypothetical protein LOC770448 (LOC770448), mRNA
gi|118085769|ref|XM_418669.2|	219	502	36.64	87.09	1.24909	3.12e-13	7.1e-12	PON2	PREDICTED: Gallus gallus paraoxonase 2 (PON2), mRNA
gi|71895072|ref|NM_001031089.1|	247	563	41.33	97.68	1.24087	0	0	ADI1	Gallus gallus acireductone dioxygenase 1 (ADI1), mRNA
gi|118097974|ref|XM_414852.2|	54	123	9.03	21.34	1.24076	4.32e-08	4.86e-07	NTHL1	PREDICTED: Gallus gallus nth endonuclease III-like 1 (E. coli) (NTHL1), mRNA
gi|61098217|ref|NM_001012831.1|	87	197	14.56	34.18	1.23114	4.98e-12	8.51e-11	STAU1	Gallus gallus staufen, RNA binding protein, homolog 1 (Drosophila) (STAU1), mRNA
gi|118099123|ref|XM_001234072.1|	88	198	14.72	34.35	1.22253	6.04e-12	1.02e-10	PHPT1	PREDICTED: Gallus gallus hypothetical protein LOC770750 (LOC770750), mRNA
gi|71896786|ref|NM_001030786.1|	101	227	16.9	39.38	1.22044	1.45e-13	3.61e-12	LOC418424	Gallus gallus similar to MRC OX-2 antigen homolog (LOC418424), mRNA
gi|71897172|ref|NM_001031406.1|	29	65	4.85	11.28	1.21771	9.15e-05	0.000605522	STUB1	Gallus gallus STIP1 homology and U-box containing protein 1 (STUB1), mRNA
gi|47604959|ref|NM_206959.1|	376	841	62.91	145.91	1.21372	4.9e-13	1.04e-11	HSP90AB1	Gallus gallus heat shock 90kDa protein 1, beta (HSPCB), mRNA
gi|56711347|ref|NM_001008674.1|	72	161	12.05	27.93	1.21278	7.07e-10	9.66e-09	DYX1C1	Gallus gallus dyslexia susceptibility 1 candidate 1 (DYX1C1), mRNA
gi|118096627|ref|XM_423372.2|	64	143	10.71	24.81	1.21196	6.48e-09	8.05e-08	LOC425637	PREDICTED: Gallus gallus similar to Vacuolar protein sorting 4a (yeast) (LOC425637), mRNA
gi|118085850|ref|XM_001235403.1|	491	1095	82.15	189.97	1.20944	5.72e-13	1.19e-11	SHFM1	PREDICTED: Gallus gallus hypothetical protein LOC772237 (LOC772237), mRNA
gi|118096017|ref|XR_026919.1|	61	136	10.21	23.59	1.20819	1.63e-08	1.92e-07	GLCE	PREDICTED: Gallus gallus similar to heparin/heparan sulfate:glucuronic acid C5 epimerase (LOC415566), mRNA
gi|118118060|ref|XM_424010.2|	175	388	29.28	67.31	1.20091	3.55e-13	7.95e-12	SLC27A2	PREDICTED: Gallus gallus similar to LOC613067 protein (LOC426354), mRNA
gi|118085383|ref|XM_427895.2|	38	84	6.36	14.57	1.1959	1.11e-05	8.83e-05	SMARCD3	PREDICTED: Gallus gallus hypothetical LOC430336 (LOC430336), mRNA
gi|118094862|ref|XM_422688.2|	145	320	24.26	55.52	1.19443	6.44e-15	1.94e-13	TMEM41A	PREDICTED: Gallus gallus similar to Transmembrane protein 41A (LOC424875), mRNA
gi|71895084|ref|NM_001031095.1|	44	97	7.36	16.83	1.19326	2.44e-06	2.18e-05	DTNB	Gallus gallus similar to dystrobrevin B DTN-B2 (LOC421992), mRNA
gi|118088290|ref|XM_001232142.1|	42	92	7.03	15.96	1.18286	5.09e-06	4.3e-05	SFT2D1	PREDICTED: Gallus gallus similar to SFT2 domain containing 2 (LOC769380), mRNA
gi|61097952|ref|NM_001012878.1|	71	155	11.88	26.89	1.17853	3.41e-09	4.37e-08	NCOA7	Gallus gallus nuclear receptor coactivator 7 (NCOA7), mRNA
gi|118101627|ref|XM_417761.2|	65	141	10.88	24.46	1.16875	2.13e-08	2.48e-07	GNL2	PREDICTED: Gallus gallus similar to nucleolar GTPase (LOC419614), mRNA
gi|118088726|ref|XM_419796.2|	67	145	11.21	25.16	1.16635	1.45e-08	1.73e-07	SESN1	PREDICTED: Gallus gallus hypothetical LOC421766 (LOC421766), mRNA
gi|118099878|ref|XM_001232237.1|	335	725	56.05	125.78	1.16612	1.34e-13	3.37e-12	SLC25A10	PREDICTED: Gallus gallus similar to solute carrier family 25 (mitochondrial carrier; dicarboxylate transporter), member 10 (LOC769048), mRNA
gi|118096029|ref|XM_001232764.1|	61	132	10.21	22.9	1.16536	6.47e-08	7.15e-07	CTSH	PREDICTED: Gallus gallus similar to Cathepsin H (LOC770109), mRNA
gi|118088478|ref|XM_419709.2|	74	160	12.38	27.76	1.165	2.7e-09	3.5e-08	ADAT2	PREDICTED: Gallus gallus deaminase domain containing 1 (DEADC1), mRNA
gi|60460912|ref|NM_001012622.1|	74	159	12.38	27.59	1.15613	3.78e-09	4.83e-08	GABPB2	Gallus gallus GA binding protein transcription factor, beta subunit 2 (GABPB2), transcript variant 1, mRNA
gi|45382292|ref|NM_205406.1|	405	869	67.76	150.76	1.15375	0	0	LOC396371	Gallus gallus Rous sarcoma virus transcription enhancer factor II (LOC396371), mRNA
gi|118102835|ref|XM_425834.2|	508	1086	84.99	188.41	1.14851	8.18e-13	1.6e-11	PSMC5	PREDICTED: Gallus gallus proteasome (prosome, macropain) 26S subunit, ATPase, 5 (PSMC5), mRNA
gi|47604919|ref|NM_001001298.1|	240	513	40.15	89	1.14841	0	0	PAH	Gallus gallus phenylalanine hydroxylase (PAH), mRNA
gi|118102943|ref|XR_026788.1|	220	464	36.81	80.5	1.12889	3.3e-13	7.45e-12	LOC771764	PREDICTED: Gallus gallus similar to Pnpo protein (LOC771764), mRNA
gi|56711269|ref|NM_001008680.1|	37	78	6.19	13.53	1.12815	5.36e-05	0.000372887	RP2	Gallus gallus retinitis pigmentosa 2 homolog (human) (RP2), mRNA
gi|45384067|ref|NM_205146.1|	754	1588	126.15	275.5	1.12691	8.5e-13	1.65e-11	CYP1A1	Gallus gallus cytochrome P450, family 1, subfamily A, polypeptide 1 (CYP1A1), mRNA
gi|71895482|ref|NM_001030583.1|	656	1381	109.75	239.59	1.12635	1.06e-12	2.02e-11	KARS	Gallus gallus Lysyl-tRNA synthetase (KARS), mRNA
gi|118093570|ref|XM_421987.2|	67	141	11.21	24.46	1.12564	5.56e-08	6.18e-07	AGPS	PREDICTED: Gallus gallus similar to Agps-prov protein (LOC424135), mRNA
gi|118101629|ref|XM_417763.2|	43	90	7.19	15.61	1.11841	1.64e-05	0.000126008	SNIP1	PREDICTED: Gallus gallus Smad nuclear interacting protein 1 (SNIP1), mRNA
gi|118086624|ref|XM_419079.2|	88	184	14.72	31.92	1.11668	6.91e-10	9.46e-09	TXNDC4	PREDICTED: Gallus gallus similar to Thioredoxin domain containing 4 (endoplasmic reticulum) (LOC420994), mRNA
gi|118095645|ref|XM_001234224.1|	66	138	11.04	23.94	1.11668	9.39e-08	1.02e-06	GTF2A2	PREDICTED: Gallus gallus similar to TFIIA small subunit (LOC770910), mRNA
gi|118092888|ref|XM_421700.2|	55	115	9.2	19.95	1.11668	1.11e-06	1.05e-05	COX15	PREDICTED: Gallus gallus hypothetical LOC423830 (LOC423830), mRNA
gi|45384091|ref|NM_205133.1|	504	1051	84.32	182.34	1.11268	2.07e-13	4.95e-12	TNNC1	Gallus gallus troponin C type 1 (slow) (TNNC1), mRNA
gi|57528923|ref|NM_001006586.1|	121	252	20.24	43.72	1.11108	6.7e-13	1.36e-11	AP3S1	Gallus gallus adaptor-related protein complex 3, sigma 1 subunit (AP3S1), mRNA
gi|118095172|ref|XM_422739.2|	38	79	6.36	13.71	1.10813	6.15e-05	0.000424424	PDE6D	PREDICTED: Gallus gallus similar to rod phosphodiesterase delta subunit (LOC424932), mRNA
gi|57529370|ref|NM_001006293.1|	78	162	13.05	28.11	1.10703	9.17e-09	1.12e-07	DDX27	Gallus gallus DEAD (Asp-Glu-Ala-Asp) box polypeptide 27 (DDX27), mRNA
gi|71897036|ref|NM_001030723.1|	39	81	6.53	14.05	1.10542	5.04e-05	0.000352888	APPBP2	Gallus gallus amyloid beta precursor protein (cytoplasmic tail) binding protein 2 (APPBP2), mRNA
gi|118103084|ref|XM_429731.2|	452	936	75.62	162.39	1.10262	4.83e-13	1.03e-11	NDUFA11	PREDICTED: Gallus gallus hypothetical LOC420060 (LOC420060), mRNA
gi|71896274|ref|NM_001030919.1|	71	147	11.88	25.5	1.10196	4.94e-08	5.51e-07	C26H6orf106	Gallus gallus chromosome 6 open reading frame 106-like (LOC419902), mRNA
gi|90577177|ref|NM_001024734.2|	133	275	22.25	47.71	1.10049	2.05e-13	4.92e-12	SELS	Gallus gallus selenoprotein S (SELS), mRNA
gi|118104388|ref|XM_424907.2|	99	204	16.56	35.39	1.09564	1.59e-10	2.34e-09	RASA1	PREDICTED: Gallus gallus RAS p21 protein activator (GTPase activating protein) 1 (RASA1), mRNA
gi|45382486|ref|NM_204907.1|	231	476	38.65	82.58	1.09532	0	0	CNBP	Gallus gallus CCHC-type zinc finger, nucleic acid binding protein (CNBP), mRNA
gi|118092333|ref|XR_026815.1|	506	1038	84.66	180.08	1.08889	5.52e-13	1.16e-11	LOC776315	PREDICTED: Gallus gallus hypothetical protein LOC772747 (LOC776315), mRNA
gi|118101954|ref|XM_417901.2|	65	133	10.88	23.07	1.08434	3.04e-07	3.08e-06	CADM1	PREDICTED: Gallus gallus similar to immunoglobulin superfamily, member 4A isoform a; immunosuperfamily protein Bl2 (LOC419762), mRNA
gi|45382020|ref|NM_204726.1|	51	104	8.53	18.04	1.08058	6.53e-06	5.43e-05	CASP6	Gallus gallus caspase 6, apoptosis-related cysteine peptidase (CASP6), mRNA
gi|118094542|ref|XM_422429.2|	78	159	13.05	27.59	1.0801	2.42e-08	2.8e-07	HECTD3	PREDICTED: Gallus gallus HECT domain containing 3 (HECTD3), mRNA
gi|118096871|ref|XM_414365.2|	89	181	14.89	31.4	1.07642	2.87e-09	3.71e-08	MGLL	PREDICTED: Gallus gallus monoglyceride lipase (MGLL), mRNA
gi|118087207|ref|XM_418350.2|	119	242	19.91	41.98	1.07621	6.24e-12	1.06e-10	PGCP	PREDICTED: Gallus gallus plasma glutamate carboxypeptidase (LOC420238), mRNA
gi|118129653|ref|XM_424502.2|	520	1056	87	183.21	1.07441	1.18e-12	2.22e-11	KRT8	PREDICTED: Gallus gallus similar to cytokeratin 8 (LOC426896), mRNA
gi|45384263|ref|NM_205297.1|	206	418	34.47	72.52	1.07304	2.68e-13	6.14e-12	SPCS3	Gallus gallus signal peptidase complex subunit 3 homolog (S. cerevisiae) (SPCS3), mRNA
gi|57525351|ref|NM_001006230.1|	37	75	6.19	13.01	1.07161	0.000145492	0.000918764	THAP5	Gallus gallus THAP domain containing 5 (THAP5), mRNA
gi|118088490|ref|XM_001233536.1|	156	315	26.1	54.65	1.06617	1.62e-13	3.97e-12	C6orf115	PREDICTED: Gallus gallus hypothetical protein LOC770205 (LOC770205), mRNA
gi|45382842|ref|NM_204645.1|	53	107	8.87	18.56	1.06519	6.08e-06	5.09e-05	-	Gallus gallus cardiac muscle factor 1 CMF1 (LOC395357), mRNA
gi|57529446|ref|NM_001006305.1|	73	147	12.21	25.5	1.06243	1.21e-07	1.29e-06	NFU1	Gallus gallus NFU1 iron-sulfur cluster scaffold homolog (S. cerevisiae) (NFU1), mRNA
gi|118086467|ref|XM_418972.2|	168	337	28.11	58.47	1.05661	1.52e-13	3.77e-12	BPHL	PREDICTED: Gallus gallus biphenyl hydrolase-like (serine hydrolase; breast epithelial mucin-associated antigen) (BPHL), mRNA
gi|57529608|ref|NM_001006546.1|	54	108	9.03	18.74	1.05332	6.87e-06	5.68e-05	-	Gallus gallus similar to BC282485_1 (LOC424880), mRNA
gi|118099088|ref|XM_415567.2|	140	280	23.42	48.58	1.05262	4.19e-13	9.13e-12	TMEM141	PREDICTED: Gallus gallus similar to hypothetical protein MGC14141 (LOC417294), mRNA
gi|50761851|ref|XM_424856.1|	155	310	25.93	53.78	1.05245	3.8e-13	8.44e-12	TMEM157	PREDICTED: Gallus gallus hypothetical LOC427273 (LOC427273), mRNA
gi|118093749|ref|XM_422050.2|	89	178	14.89	30.88	1.05233	7.41e-09	9.11e-08	FAM134A	PREDICTED: Gallus gallus similar to RGD1306844 protein (LOC424203), mRNA
gi|71897292|ref|NM_001031382.1|	123	246	20.58	42.68	1.05232	1.04e-11	1.71e-10	OGDH	Gallus gallus similar to 2-oxoglutarate dehydrogenase E1 component, mitochondrial precursor (Alpha-ketoglutarate dehydrogenase) (LOC426429), mRNA
gi|57529555|ref|NM_001006559.1|	105	210	17.57	36.43	1.05201	3.35e-10	4.78e-09	MAP2K1IP1	Gallus gallus mitogen-activated protein kinase kinase 1 interacting protein 1 (MAP2K1IP1), mRNA
gi|118100303|ref|XM_001235277.1|	42	84	7.03	14.57	1.0514	7.41e-05	0.000501727	DHX40	PREDICTED: Gallus gallus hypothetical protein LOC772090 (LOC772090), mRNA
gi|118082179|ref|XM_415994.2|	105	209	17.57	36.26	1.04526	4.58e-10	6.36e-09	WASL	PREDICTED: Gallus gallus similar to N-WASP (LOC417750), mRNA
gi|118085013|ref|XM_417125.2|	81	161	13.55	27.93	1.04352	4.79e-08	5.35e-07	GTF3A	PREDICTED: Gallus gallus general transcription factor IIIA (GTF3A), mRNA
gi|84105268|ref|NM_001038496.1|	227	451	37.98	78.24	1.04267	5.33e-15	1.61e-13	EIF5B	Gallus gallus eukaryotic translation initiation factor 5B (EIF5B), mRNA
gi|71896832|ref|NM_001031295.1|	43	85	7.19	14.75	1.03665	8.35e-05	0.000555546	LRRC40	Gallus gallus leucine rich repeat containing 40 (LRRC40), mRNA
gi|45382018|ref|NM_204729.1|	551	1089	92.19	188.93	1.03517	1.28e-13	3.24e-12	RGN	Gallus gallus regucalcin (RGN), mRNA
gi|118098418|ref|XM_001234811.1|	146	288	24.43	49.97	1.03241	4.67e-13	1e-11	NOC4L	PREDICTED: Gallus gallus similar to E1A binding protein p400 (LOC771548), mRNA
gi|118097357|ref|XM_414544.2|	100	197	16.73	34.18	1.03071	2.23e-09	2.93e-08	SFXN1	PREDICTED: Gallus gallus similar to sideroflexin 3 (LOC416221), mRNA
gi|45382716|ref|NM_204689.1|	1211	2379	202.61	412.74	1.02653	1.4e-12	2.57e-11	HINT1	Gallus gallus histidine triad nucleotide binding protein 1 (HINT1), mRNA
gi|118095589|ref|XM_413734.2|	53	104	8.87	18.04	1.02419	1.57e-05	0.000121589	RCN2	PREDICTED: Gallus gallus reticulocalbin 2, EF-hand calcium binding domain (RCN2), mRNA
gi|57529472|ref|NM_001006311.1|	462	905	77.3	157.01	1.02232	0	0	NUDC	Gallus gallus nuclear distribution gene C homolog (A. nidulans) (NUDC), mRNA
gi|118099271|ref|XM_415499.2|	70	137	11.71	23.77	1.0214	7.61e-07	7.31e-06	C17H9orf16	PREDICTED: Gallus gallus similar to RIKEN cDNA 1110008P14 (LOC417215), mRNA
gi|118098285|ref|XM_415054.2|	46	90	7.7	15.61	1.01954	6.3e-05	0.000433145	C16orf30	PREDICTED: Gallus gallus similar to Claudin-like protein 24 (LOC416759), mRNA
gi|118116620|ref|XM_001235983.1|	44	86	7.36	14.92	1.01947	9.38e-05	0.000619063	LOC776463	PREDICTED: Gallus gallus similar to amino acid feature: cytoplasmic domain, aa 1 .. 91; amino acid feature: extracellular domain, aa 115 .. 257; amino acid feature: lectin-like domain, aa 128 .. 243; amino acid feature: transmembrane domain, aa 92 .. 114 (LOC776463), mRNA
gi|62177139|ref|NM_001013611.2|	1056	2064	176.68	358.09	1.01918	0	0	CLDN1	Gallus gallus claudin 1 (CLDN1), mRNA
gi|118085743|ref|XM_418652.2|	43	84	7.19	14.57	1.01894	0.000114498	0.000743121	ANKIB1	PREDICTED: Gallus gallus ankyrin repeat and IBR domain containing 1 (ANKIB1), mRNA
gi|47604950|ref|NM_204953.1|	2668	5209	446.38	903.72	1.0176	0	0	RPS27A	Gallus gallus ribosomal protein S27a (RPS27A), mRNA
gi|118098857|ref|XM_001234412.1|	199	388	33.29	67.31	1.01573	4.2e-14	1.13e-12	TESC	PREDICTED: Gallus gallus similar to TESC protein (LOC771113), mRNA
gi|118096004|ref|XM_425089.2|	119	232	19.91	40.25	1.0155	1.43e-10	2.11e-09	CALML4	PREDICTED: Gallus gallus similar to Calmodulin-like 4 (LOC427515), mRNA
gi|118096391|ref|XM_414127.2|	132	257	22.08	44.59	1.01398	1.59e-11	2.59e-10	PDCD5	PREDICTED: Gallus gallus programmed cell death 5 (PDCD5), mRNA
gi|71894704|ref|NM_001030886.1|	121	235	20.24	40.77	1.0103	1.31e-10	1.95e-09	PPP2R2A	Gallus gallus protein phosphatase 2 (formerly 2A), regulatory subunit B (PR 52), alpha isoform (PPP2R2A), mRNA
gi|71895992|ref|NM_001031022.1|	228	442	38.15	76.68	1.00717	3.29e-13	7.46e-12	SDR16C5	Gallus gallus similar to Zgc:63829 (LOC421130), mRNA
gi|118091173|ref|XM_420957.2|	220	426	36.81	73.91	1.00567	3.3e-13	7.47e-12	CYB5R2	PREDICTED: Gallus gallus NADH-cytochrome b5 reductase (CYB5R), mRNA
gi|118100509|ref|XM_417331.2|	597	1155	99.88	200.38	1.00447	2.38e-13	5.58e-12	AHCY	PREDICTED: Gallus gallus S-adenosylhomocysteine hydrolase (AHCY), mRNA
gi|118087852|ref|XM_419399.2|	58	112	9.7	19.43	1.00223	1.09e-05	8.68e-05	MIA3	PREDICTED: Gallus gallus similar to C219-reactive peptide (FLJ39207) (LOC421337), mRNA
gi|118088961|ref|XM_001235593.1|	827	1596	138.36	276.89	1.00089	1.71e-12	3.11e-11	LOC395611	PREDICTED: Gallus gallus glutathione S-transferase class-alpha (LOC395611), mRNA
gi|71895880|ref|NM_001031540.1|	57	110	9.54	19.08	1	1.33e-05	0.000104242	HIP2	Gallus gallus huntingtin interacting protein 2 (HIP2), mRNA
gi|45384391|ref|NM_204938.1|	38	0	6.36	0.01	-9.31288	7.33e-12	1.23e-10	APOA4	Gallus gallus apolipoprotein A-IV (APOA4), mRNA
gi|118082269|ref|XM_001233093.1|	18	0	3.01	0.01	-8.23362	5.37e-06	4.52e-05	-	PREDICTED: Gallus gallus similar to gag protein (LOC770728), mRNA
gi|113206113|ref|NM_001044661.1|	15	0	2.51	0.01	-7.97154	4.07e-05	0.000290067	ERBB2	Gallus gallus similar to mKIAA3023 protein (LOC426130), mRNA
gi|118095378|ref|XM_422832.2|	14	0	2.34	0.01	-7.87036	7.99e-05	0.000534337	PLCH1	PREDICTED: Gallus gallus phospholipase C, eta 1 (PLCH1), mRNA
gi|118094058|ref|XM_422234.2|	14	0	2.34	0.01	-7.87036	7.99e-05	0.000533955	ITPA	PREDICTED: Gallus gallus inosine triphosphatase (nucleoside triphosphate pyrophosphatase) (ITPA), mRNA
gi|118092226|ref|XM_421393.2|	14	0	2.34	0.01	-7.87036	7.99e-05	0.000533574	TDRD9	PREDICTED: Gallus gallus hypothetical LOC423488 (LOC423488), mRNA
gi|118117407|ref|XM_423692.2|	142	4	23.76	0.69	-5.10579	2.62e-36	1.32e-34	PLEKHG5	PREDICTED: Gallus gallus similar to RhoA-specific guanine exchange factor SYX1 (LOC426013), partial mRNA
gi|71895452|ref|NM_001030590.1|	96	3	16.06	0.52	-4.94882	1.43e-24	5.98e-23	BAP1	Gallus gallus BRCA1 associated protein-1 (ubiquitin carboxy-terminal hydrolase) (BAP1), mRNA
gi|118094460|ref|XM_422433.2|	56	4	9.37	0.69	-3.76338	1.26e-12	2.35e-11	MUTYH	PREDICTED: Gallus gallus similar to mutY homolog (LOC424594), mRNA
gi|118086010|ref|XM_418801.2|	116	10	19.41	1.73	-3.48796	1.84e-23	7.5e-22	LARS2	PREDICTED: Gallus gallus similar to KIAA0028 (LOC420702), mRNA
gi|118090875|ref|XM_420878.2|	22	2	3.68	0.35	-3.39428	2.84e-05	0.000207932	UBOX5	PREDICTED: Gallus gallus U-box domain containing 5 (UBOX5), mRNA
gi|118083108|ref|XM_416431.2|	26	3	4.35	0.52	-3.06443	1.3e-05	0.000102504	KCNJ8	PREDICTED: Gallus gallus potassium inwardly-rectifying channel, subfamily J, member 8 (KCNJ8), mRNA
gi|118100062|ref|XM_415727.2|	34	4	5.69	0.69	-3.04376	5.87e-07	5.72e-06	CALN1	PREDICTED: Gallus gallus similar to calneuron 1 (LOC417479), mRNA
gi|71896438|ref|NM_001031169.1|	49	6	8.2	1.04	-2.97904	2.25e-09	2.95e-08	RNF103	Gallus gallus ring finger protein 103 (RNF103), mRNA
gi|118087937|ref|XM_419445.2|	38	5	6.36	0.87	-2.86994	2.6e-07	2.66e-06	TRERF1	PREDICTED: Gallus gallus similar to zinc finger transcription factor TReP-132 (LOC421386), mRNA
gi|118116752|ref|XM_423689.2|	29	4	4.85	0.69	-2.81332	9.88e-06	7.98e-05	GMIP	PREDICTED: Gallus gallus similar to MGC80729 protein (LOC426010), mRNA
gi|118098172|ref|XM_414959.2|	112	20	18.74	3.47	-2.43311	3.24e-16	1.04e-14	C16orf5	PREDICTED: Gallus gallus similar to transmembrane protein I1 (LOC416662), mRNA
gi|118126704|ref|XM_001235807.1|	48	9	8.03	1.56	-2.36385	1.85e-07	1.93e-06	RETSAT	PREDICTED: Gallus gallus similar to Retinol saturase (all-trans-retinol 13,14-reductase) (LOC776277), partial mRNA
gi|118087323|ref|XM_418452.2|	62	12	10.37	2.08	-2.31776	4.25e-09	5.36e-08	C8orf32	PREDICTED: Gallus gallus hypothetical LOC420345 (LOC420345), mRNA
gi|71895138|ref|NM_001030827.1|	147	29	24.59	5.03	-2.28944	1.7e-19	6.33e-18	UFM1	Gallus gallus ubiquitin-fold modifier 1 (UFM1), mRNA
gi|118091848|ref|XM_421269.2|	109	22	18.24	3.82	-2.25546	1.39e-14	4.1e-13	KIAA0317	PREDICTED: Gallus gallus similar to mKIAA0317 protein (LOC423354), mRNA
gi|118095672|ref|XM_413775.2|	49	10	8.2	1.73	-2.24485	3.34e-07	3.36e-06	TM2D3	PREDICTED: Gallus gallus similar to TM2 domain containing 3 (LOC415390), mRNA
gi|118098337|ref|XM_424599.2|	107	22	17.9	3.82	-2.22832	3.75e-14	1.02e-12	C14H16orf62	PREDICTED: Gallus gallus similar to esophageal cancer associated protein (LOC426995), mRNA
gi|118099348|ref|XM_415461.2|	48	10	8.03	1.73	-2.21463	5.49e-07	5.39e-06	C9orf58	PREDICTED: Gallus gallus chromosome 9 open reading frame 58 (C9orf58), mRNA
gi|118086312|ref|XM_418888.2|	110	23	18.4	3.99	-2.20525	2.45e-14	6.89e-13	LOC420793	PREDICTED: Gallus gallus hypothetical LOC420793 (LOC420793), mRNA
gi|118099264|ref|XM_415502.2|	92	20	15.39	3.47	-2.14899	7.2e-12	1.21e-10	TRUB2	PREDICTED: Gallus gallus TruB pseudouridine (psi) synthase homolog 2 (E. coli) (TRUB2), mRNA
gi|118100847|ref|XM_417488.2|	109	24	18.24	4.16	-2.13245	1.11e-13	2.84e-12	APCDD1L	PREDICTED: Gallus gallus adenomatosis polyposis coli down-regulated 1-like (APCDD1L), mRNA
gi|118103396|ref|XR_026657.1|	64	15	10.71	2.6	-2.04237	3.49e-08	3.97e-07	LOC771368	PREDICTED: Gallus gallus similar to Wpkci (LOC771368), mRNA
gi|71896607|ref|NM_001030963.1|	1272	308	212.82	53.44	-1.99364	9.61e-132	7.49e-130	GORASP1	Gallus gallus golgi reassembly stacking protein 1, 65kDa (GORASP1), mRNA
gi|118102058|ref|XM_423720.2|	44	11	7.36	1.91	-1.94613	9.98e-06	8.05e-05	OTUD7B	PREDICTED: Gallus gallus similar to OTUD7B protein (LOC426041), mRNA
gi|118093856|ref|XM_422114.2|	51	13	8.53	2.26	-1.91622	2.37e-06	2.13e-05	DTX3L	PREDICTED: Gallus gallus deltex 3-like (Drosophila) (DTX3L), mRNA
gi|118121341|ref|XM_428462.2|	328	85	54.88	14.75	-1.89557	4.65e-33	2.29e-31	LOC430910	PREDICTED: Gallus gallus similar to general transcription factor (LOC430910), mRNA
gi|71896264|ref|NM_001031611.1|	38	10	6.36	1.73	-1.87825	6.53e-05	0.000446411	-	Gallus gallus similar to Hypothetical protein KIAA0258 (LOC431658), mRNA
gi|118093057|ref|XM_421785.2|	233	62	38.98	10.76	-1.85706	2.51e-23	1.02e-21	C6H10orf84	PREDICTED: Gallus gallus similar to DNA segment, Chr 19, ERATO Doi 737, expressed (LOC423925), mRNA
gi|118095541|ref|XR_026699.1|	150	40	25.1	6.94	-1.85468	1.66e-15	5.22e-14	ULK3	PREDICTED: Gallus gallus hypothetical protein LOC769780 (LOC769780), mRNA
gi|118090414|ref|XM_420668.2|	67	18	11.21	3.12	-1.84517	1.31e-07	1.39e-06	CISD2	PREDICTED: Gallus gallus zinc finger, CDGSH-type domain 2 (ZCD2), mRNA
gi|118096916|ref|XM_414360.2|	5056	1384	845.91	240.11	-1.81681	0	0	RPN1	PREDICTED: Gallus gallus hypothetical LOC416017 (LOC416017), mRNA
gi|118101078|ref|XM_417607.2|	420	115	70.27	19.95	-1.81652	1.31e-39	7.03e-38	UBE4B	PREDICTED: Gallus gallus ubiquitination factor E4B (UFD2 homolog, yeast) (UBE4B), mRNA
gi|118092228|ref|XM_421394.2|	83	23	13.89	3.99	-1.79959	7.23e-09	8.93e-08	KIF26A	PREDICTED: Gallus gallus kinesin family member 26A (KIF26A), mRNA
gi|71896980|ref|NM_001030738.1|	82	23	13.72	3.99	-1.78182	1.12e-08	1.36e-07	IRAK4	Gallus gallus interleukin-1 receptor-associated kinase 4 (IRAK4), mRNA
gi|71894896|ref|NM_001031101.1|	46	13	7.7	2.26	-1.76854	2.26e-05	0.000168627	MTMR9	Gallus gallus myotubularin related protein 9 (MTMR9), mRNA
gi|118085977|ref|XM_426010.2|	98	28	16.4	4.86	-1.75467	6.18e-10	8.5e-09	ATP2C1	PREDICTED: Gallus gallus similar to secretory pathway Ca2+/Mn2+ transport ATPase SPCA1b protein (LOC428450), mRNA
gi|46195833|ref|NM_206981.1|	56	16	9.37	2.78	-1.75296	3.21e-06	2.82e-05	NAPRT1	Gallus gallus nicotinate phosphoribosyltransferase domain containing 1 (NAPRT1), mRNA
gi|118090255|ref|XM_420592.2|	38	11	6.36	1.91	-1.73545	0.000150606	0.00094913	SHROOM3	PREDICTED: Gallus gallus similar to shroom family member 3 protein (LOC422636), mRNA
gi|118091657|ref|XM_421156.2|	179	52	29.95	9.02	-1.73136	1.04e-16	3.38e-15	GANC	PREDICTED: Gallus gallus similar to FLJ00088 protein (LOC423232), mRNA
gi|118084231|ref|XM_416887.2|	562	164	94.03	28.45	-1.72469	6.5e-49	3.68e-47	UNC50	PREDICTED: Gallus gallus unc-50 homolog (C. elegans) (UNC50), mRNA
gi|71895314|ref|NM_001030615.1|	538	157	90.01	27.24	-1.72436	6.78e-47	3.79e-45	CLINT1	Gallus gallus clathrin interactor 1 (CLINT1), mRNA
gi|71725361|ref|NM_204535.3|	218	64	36.47	11.1	-1.71615	8.33e-20	3.14e-18	-	Gallus gallus osteopontin (LOC395210), mRNA
gi|118089217|ref|XM_420058.2|	68	20	11.38	3.47	-1.71349	4.32e-07	4.29e-06	CDC5L	PREDICTED: Gallus gallus CDC5 cell division cycle 5-like (S. pombe) (CDC5L), mRNA
gi|118102222|ref|XM_423387.2|	190	56	31.79	9.72	-1.70954	2.24e-17	7.6e-16	ARNT	PREDICTED: Gallus gallus aryl hydrocarbon receptor nuclear translocator (ARNT), mRNA
gi|118087657|ref|XM_001232272.1|	125	37	20.91	6.42	-1.70355	7.32e-12	1.23e-10	PNO1	PREDICTED: Gallus gallus hypothetical protein LOC769547 (LOC769547), mRNA
gi|71897006|ref|NM_001031334.1|	155	46	25.93	7.98	-1.70016	2.46e-14	6.9e-13	RRP1B	Gallus gallus similar to Protein KIAA0179 (LOC425237), mRNA
gi|118086583|ref|XR_027019.1|	60	18	10.04	3.12	-1.68614	2.77e-06	2.47e-05	CTNND2	PREDICTED: Gallus gallus similar to neural plakophilin-related arm-repeat protein (NPRAP) (LOC420922), mRNA
gi|54020694|ref|NM_204388.2|	43	13	7.19	2.26	-1.66967	8.3e-05	0.000552651	FAM53A	Gallus gallus family with sequence similarity 53, member A (FAM53A), mRNA
gi|49533611|ref|NM_204577.3|	79	24	13.22	4.16	-1.66807	8.88e-08	9.66e-07	-	Gallus gallus aldehyde dehydrogenase 1 family, member A1 (ALDH1A1), mRNA
gi|118101558|ref|XM_422879.2|	75	23	12.55	3.99	-1.65323	2.23e-07	2.3e-06	PHACTR4	PREDICTED: Gallus gallus hypothetical LOC425087 (LOC425087), mRNA
gi|118088065|ref|XM_419501.2|	239	74	39.99	12.84	-1.63899	2.6e-20	9.94e-19	XPO5	PREDICTED: Gallus gallus exportin 5 (XPO5), mRNA
gi|118112382|ref|XM_414258.2|	58	18	9.7	3.12	-1.63644	6.44e-06	5.37e-05	HYAL2	PREDICTED: Gallus gallus similar to Hyal2-prov protein (LOC415908), mRNA
gi|118090668|ref|XM_420774.2|	138	43	23.09	7.46	-1.63002	3e-12	5.29e-11	CD38	PREDICTED: Gallus gallus similar to ADP-ribosyl cyclase (LOC422827), mRNA
gi|118090709|ref|XM_420785.2|	102	32	17.07	5.55	-1.6209	2.45e-09	3.2e-08	RAB28	PREDICTED: Gallus gallus RAB28, member RAS oncogene family (RAB28), mRNA
gi|56119011|ref|NM_001007886.1|	140	44	23.42	7.63	-1.61799	2.75e-12	4.88e-11	AP1M1	Gallus gallus adaptor-related protein complex 1, mu 1 subunit (AP1M1), mRNA
gi|118102240|ref|XM_423397.2|	1085	344	181.53	59.68	-1.60489	6.03e-84	4.2e-82	SELENBP1	PREDICTED: Gallus gallus selenium binding protein 1 (SELENBP1), mRNA
gi|55741592|ref|NM_001006464.2|	3141	996	525.52	172.8	-1.60464	2.38e-239	2.08e-237	C5H11orf10	Gallus gallus similar to chromosome 11 open reading frame 10 (LOC422964), mRNA
gi|57525472|ref|NM_001006258.1|	47	15	7.86	2.6	-1.59602	6.87e-05	0.000468295	C1H21orf59	Gallus gallus similar to Protein C21orf59 (LOC418497), mRNA
gi|118123904|ref|XM_430211.2|	72	23	12.05	3.99	-1.59457	7.7e-07	7.39e-06	LOC425117	PREDICTED: Gallus gallus hypothetical LOC425117 (LOC425117), mRNA
gi|118088222|ref|XM_419571.2|	100	32	16.73	5.55	-1.59188	5.54e-09	6.92e-08	LOC421530	PREDICTED: Gallus gallus hypothetical LOC421530 (LOC421530), mRNA
gi|118106807|ref|XM_001235756.1|	81	26	13.55	4.51	-1.58709	1.69e-07	1.78e-06	LOC776223	PREDICTED: Gallus gallus similar to Sphingomyelin phosphodiesterase, acid-like 3A (LOC776223), partial mRNA
gi|94536814|ref|NM_001005800.1|	80	26	13.38	4.51	-1.56888	2.54e-07	2.61e-06	CSNK1G1	Gallus gallus casein kinase 1, gamma 1 (CSNK1G1), mRNA
gi|45382240|ref|NM_205420.1|	417	136	69.77	23.59	-1.56443	3.77e-32	1.84e-30	GATA6	Gallus gallus GATA-6 transcription factor (GATA-6), mRNA
gi|118086945|ref|XM_419196.2|	113	37	18.91	6.42	-1.5585	1.01e-09	1.36e-08	SNAI2	PREDICTED: Gallus gallus snail homolog 2 (Drosophila) (SNAI2), mRNA
gi|118088109|ref|XM_419525.2|	250	82	41.83	14.23	-1.5556	9.35e-20	3.51e-18	C2orf56	PREDICTED: Gallus gallus hypothetical LOC421477 (LOC421477), mRNA
gi|118086869|ref|XM_419155.2|	100	33	16.73	5.73	-1.54583	1.12e-08	1.36e-07	ESCO1	PREDICTED: Gallus gallus similar to establishment factor-like protein (LOC421067), mRNA
gi|118101084|ref|XM_001234690.1|	192	64	32.12	11.1	-1.53291	3.3e-15	1.01e-13	APITD1	PREDICTED: Gallus gallus similar to Apoptosis-inducing, TAF9-like domain 1 (LOC771417), mRNA
gi|118099866|ref|XM_420092.2|	51	17	8.53	2.95	-1.53183	5.56e-05	0.000384605	TMC6	PREDICTED: Gallus gallus transmembrane channel-like 6 (TMC6), mRNA
gi|46048816|ref|NM_205029.1|	57	19	9.54	3.3	-1.53152	1.99e-05	0.000150753	MITF	Gallus gallus microphthalmia-associated transcription factor (MITF), mRNA
gi|118094584|ref|XM_426652.2|	50	17	8.37	2.95	-1.50451	8.3e-05	0.000552616	PIK3R3	PREDICTED: Gallus gallus hypothetical LOC429096 (LOC429096), mRNA
gi|118092980|ref|XM_421735.2|	100	34	16.73	5.9	-1.50365	2.22e-08	2.57e-07	AS3MT	PREDICTED: Gallus gallus hypothetical LOC423870 (LOC423870), mRNA
gi|118103506|ref|XM_424458.2|	314	107	52.54	18.56	-1.50122	3.02e-23	1.22e-21	SEC11C	PREDICTED: Gallus gallus SEC11-like 3 (S. cerevisiae) (SEC11L3), mRNA
gi|45383653|ref|NM_204238.1|	47	16	7.86	2.78	-1.49944	0.000138992	0.000878903	DAB1	Gallus gallus disabled homolog 1 (Drosophila) (DAB1), mRNA
gi|118089373|ref|XM_420194.2|	288	99	48.18	17.18	-1.4877	3.35e-21	1.3e-19	FUNDC2	PREDICTED: Gallus gallus FUN14 domain containing 2 (FUNDC2), mRNA
gi|45382234|ref|NM_204818.1|	87	30	14.56	5.2	-1.48543	2.45e-07	2.52e-06	GSTA3	Gallus gallus glutathione S-transferase A3 (GSTA3), mRNA
gi|56118967|ref|NM_001007970.1|	113	39	18.91	6.77	-1.48192	3.94e-09	5.01e-08	ARL2BP	Gallus gallus ADP-ribosylation factor-like 2 binding protein (ARL2BP), mRNA
gi|71895790|ref|NM_001031522.1|	55	19	9.2	3.3	-1.47917	4.41e-05	0.000312667	PIGM	Gallus gallus phosphatidylinositol glycan anchor biosynthesis, class M (PIGM), mRNA
gi|71897074|ref|NM_001031353.1|	49	17	8.2	2.95	-1.47491	0.000123329	0.000792186	ADRBK1	Gallus gallus similar to receptor kinase (LOC426000), mRNA
gi|118097913|ref|XM_414845.2|	16449	5710	2752.07	990.64	-1.47408	0	0	RPS2	PREDICTED: Gallus gallus ribosomal protein S2 (RPS2), mRNA
gi|118090669|ref|XM_420775.2|	271	95	45.34	16.48	-1.46007	1.61e-19	6.02e-18	BST1	PREDICTED: Gallus gallus bone marrow stromal cell antigen 1 (BST1), mRNA
gi|71895446|ref|NM_001031460.1|	54	19	9.03	3.3	-1.45226	6.52e-05	0.000446272	TK2	Gallus gallus similar to thymidine kinase 2 (LOC427551), mRNA
gi|118091438|ref|XM_421074.2|	223	79	37.31	13.71	-1.44433	4.27e-16	1.37e-14	PPFIA1	PREDICTED: Gallus gallus protein tyrosine phosphatase, receptor type, f polypeptide (PTPRF), interacting protein (liprin), alpha 1 (PPFIA1), mRNA
gi|71896952|ref|NM_001030744.1|	107	38	17.9	6.59	-1.44161	2.05e-08	2.39e-07	KRR1	Gallus gallus KRR1, small subunit (SSU) processome component, homolog (yeast) (KRR1), mRNA
gi|45384343|ref|NM_205011.1|	5840	2074	977.08	359.82	-1.4412	0	0	HPGDS	Gallus gallus prostaglandin-D synthase (PGDS), mRNA
gi|118129643|ref|XM_424490.2|	270	96	45.17	16.66	-1.43898	4.43e-19	1.62e-17	RACGAP1	PREDICTED: Gallus gallus Rac GTPase activating protein 1 (RACGAP1), mRNA
gi|118099624|ref|XM_001233217.1|	149	53	24.93	9.2	-1.43818	3.63e-11	5.69e-10	LOC769908	PREDICTED: Gallus gallus hypothetical protein LOC769908 (LOC769908), mRNA
gi|118100687|ref|XM_417408.2|	999	356	167.14	61.76	-1.43631	5.01e-66	3.28e-64	C20orf20	PREDICTED: Gallus gallus similar to RIKEN cDNA 1600027N09 gene (LOC419233), mRNA
gi|110626142|ref|NM_001005819.1|	162	58	27.1	10.06	-1.42966	6.46e-12	1.09e-10	BTBD1	Gallus gallus BTB (POZ) domain containing 1 (BTBD1), mRNA
gi|118092742|ref|XM_421630.2|	577	210	96.54	36.43	-1.406	1.11e-37	5.77e-36	NOLC1	PREDICTED: Gallus gallus hypothetical LOC423755 (LOC423755), mRNA
gi|71897028|ref|NM_001030725.1|	123	45	20.58	7.81	-1.39785	4.08e-09	5.17e-08	DDX52	Gallus gallus DEAD (Asp-Glu-Ala-Asp) box polypeptide 52 (DDX52), mRNA
gi|118101025|ref|XM_417566.2|	621	230	103.9	39.9	-1.38074	2.23e-39	1.18e-37	LOC419404	PREDICTED: Gallus gallus hypothetical LOC419404 (LOC419404), mRNA
gi|118089029|ref|XM_419954.2|	116	43	19.41	7.46	-1.37955	1.6e-08	1.89e-07	ROCK2	PREDICTED: Gallus gallus Rho-associated, coiled-coil containing protein kinase 2 (ROCK2), mRNA
gi|118092450|ref|XM_421517.2|	140	52	23.42	9.02	-1.37654	5.55e-10	7.63e-09	BMS1	PREDICTED: Gallus gallus BMS1-like, ribosome assembly protein (yeast) (BMS1L), mRNA
gi|118096418|ref|XM_001232361.1|	1389	516	232.39	89.52	-1.37627	1.61e-85	1.13e-83	LOC769149	PREDICTED: Gallus gallus hypothetical protein LOC769149 (LOC769149), mRNA
gi|118090903|ref|XR_026869.1|	404	151	67.59	26.2	-1.36724	7.88e-26	3.4e-24	C2orf7	PREDICTED: Gallus gallus hypothetical LOC428807 (LOC428807), mRNA
gi|118086461|ref|XM_418968.2|	72	27	12.05	4.68	-1.36445	1.08e-05	8.66e-05	C6orf85	PREDICTED: Gallus gallus hypothetical LOC420881 (LOC420881), mRNA
gi|118083660|ref|XM_416640.2|	112	42	18.74	7.29	-1.36213	3.78e-08	4.28e-07	C1H3orf38	PREDICTED: Gallus gallus similar to hypothetical protein MGC26717 (LOC418429), mRNA
gi|57525518|ref|NM_001006269.1|	528	200	88.34	34.7	-1.34813	1.38e-32	6.74e-31	ELF1	Gallus gallus E74-like factor 1 (ets domain transcription factor) (ELF1), mRNA
gi|118095425|ref|XM_001235148.1|	100	38	16.73	6.59	-1.34409	2.76e-07	2.81e-06	CP	PREDICTED: Gallus gallus similar to Ceruloplasmin precursor (Ferroxidase) (LOC771940), mRNA
gi|118084118|ref|XM_416825.2|	118	45	19.74	7.81	-1.33773	2.54e-08	2.94e-07	MOSPD2	PREDICTED: Gallus gallus motile sperm domain containing 2 (MOSPD2), mRNA
gi|118097247|ref|XM_414493.2|	73	28	12.21	4.86	-1.32903	1.37e-05	0.000106928	CCNG1	PREDICTED: Gallus gallus cyclin G1 (CCNG1), mRNA
gi|71896828|ref|NM_001030774.1|	400	154	66.92	26.72	-1.32452	1.88e-24	7.86e-23	KPNA1	Gallus gallus similar to Importin alpha-1 subunit (Karyopherin alpha-1 subunit) (SRP1-beta) (RAG cohort protein 2) (Nucleoprotein interactor 1) (NPI-1) (LOC418271), mRNA
gi|118129053|ref|XM_001236792.1|	93	36	15.56	6.25	-1.31591	1.07e-06	1.01e-05	ARF5	PREDICTED: Gallus gallus ADP-ribosylation factor (ARF/CPS3), partial mRNA
gi|118092562|ref|XM_001231429.1|	90	35	15.06	6.07	-1.31095	1.76e-06	1.62e-05	LOC768481	PREDICTED: Gallus gallus hypothetical protein LOC768481 (LOC768481), mRNA
gi|118085096|ref|XM_417156.2|	77	30	12.88	5.2	-1.30855	1.03e-05	8.32e-05	ZC3H12C	PREDICTED: Gallus gallus zinc finger CCCH-type containing 12C (ZC3H12C), mRNA
gi|118103243|ref|XM_424848.2|	136	53	22.75	9.2	-1.30616	4.21e-09	5.33e-08	REEP6	PREDICTED: Gallus gallus hypothetical LOC427265 (LOC427265), mRNA
gi|71897222|ref|NM_001031393.1|	675	264	112.93	45.8	-1.30201	3.89e-39	2.04e-37	C15orf23	Gallus gallus hypothetical gene supported by CR352610 (LOC426704), mRNA
gi|71895160|ref|NM_001031249.1|	74	29	12.38	5.03	-1.29938	1.7e-05	0.000130645	STK17B	Gallus gallus serine/threonine kinase 17b (apoptosis-inducing) (STK17B), mRNA
gi|118104008|ref|XR_027070.1|	61	24	10.21	4.16	-1.29533	0.000101971	0.000665516	JMJD2C	PREDICTED: Gallus gallus similar to jumonji domain containing 2C (LOC427231), mRNA
gi|45383353|ref|NM_204404.1|	254	100	42.5	17.35	-1.29253	1.55e-15	4.87e-14	HAL	Gallus gallus histidine ammonia-lyase (HAL), mRNA
gi|45384009|ref|NM_205172.1|	299	118	50.03	20.47	-1.28928	5.87e-18	2.05e-16	ACTG2	Gallus gallus actin, gamma 2, smooth muscle, enteric (ACTG2), mRNA
gi|118086401|ref|XM_418944.2|	172	68	28.78	11.8	-1.28628	6.52e-11	9.96e-10	HIVEP1	PREDICTED: Gallus gallus human immunodeficiency virus type I enhancer binding protein 1 (HIVEP1), mRNA
gi|71897188|ref|NM_001031402.1|	169	67	28.28	11.62	-1.28317	1.06e-10	1.6e-09	HDAC7A	Gallus gallus histone deacetylase 7A (HDAC7A), mRNA
gi|118100278|ref|XM_415812.2|	270	107	45.17	18.56	-1.28317	2.97e-16	9.58e-15	C17orf32	PREDICTED: Gallus gallus hypothetical LOC417566 (LOC417566), mRNA
gi|118083745|ref|XM_425538.2|	257	102	43	17.7	-1.28059	1.66e-15	5.2e-14	NRIP1	PREDICTED: Gallus gallus similar to nuclear factor RIP140 (LOC427966), mRNA
gi|61098371|ref|NM_001012916.1|	166	66	27.77	11.45	-1.27818	1.72e-10	2.52e-09	HSPD1	Gallus gallus similar to 60 kDa heat shock protein, mitochondrial precursor (Hsp60) (60 kDa chaperonin) (CPN60) (Heat shock protein 60) (HSP-60) (Mitochondrial matrix protein P1) (HSP-65) (LOC424059), mRNA
gi|45382086|ref|NM_204758.1|	1414	564	236.57	97.85	-1.27362	1.9e-77	1.32e-75	C5H11orf58	Gallus gallus small acidic protein (LOC395520), mRNA
gi|118084110|ref|XM_425572.2|	60	24	10.04	4.16	-1.2711	0.000145778	0.000919949	ZRSR2	PREDICTED: Gallus gallus similar to U2AF1-RS2 (LOC428002), mRNA
gi|118084391|ref|XM_416954.2|	460	186	76.96	32.27	-1.25392	9.71e-26	4.16e-24	CARKD	PREDICTED: Gallus gallus similar to FLJ10769 protein (LOC418755), mRNA
gi|118082483|ref|XM_416135.2|	1073	434	179.52	75.3	-1.25342	8.58e-58	5.31e-56	LUM	PREDICTED: Gallus gallus lumican (LUM), mRNA
gi|118087626|ref|XM_419361.2|	84	34	14.05	5.9	-1.25178	8.31e-06	6.76e-05	SPDYA	PREDICTED: Gallus gallus similar to rapid inducer of G2/M progression in oocytes (LOC421293), mRNA
gi|60302827|ref|NM_001012588.1|	74	30	12.38	5.2	-1.25143	2.99e-05	0.000218039	ITPK1	Gallus gallus inositol 1,3,4-triphosphate 5/6 kinase (ITPK1), mRNA
gi|45382820|ref|NM_204655.1|	2374	964	397.19	167.25	-1.24782	9.21e-125	7.12e-123	-	Gallus gallus U2snRNP auxiliary factor small subunit (truncated) (U2AF1), mRNA
gi|57524998|ref|NM_001006146.1|	192	78	32.12	13.53	-1.24731	1.61e-11	2.6e-10	SLU7	Gallus gallus similar to step II splicing factor SLU7 (LOC416157), mRNA
gi|118086355|ref|XM_418909.2|	1383	564	231.39	97.85	-1.24168	6.59e-73	4.43e-71	ALDH5A1	PREDICTED: Gallus gallus similar to succinic semialdehyde dehydrogenase (LOC420818), mRNA
gi|45383068|ref|NM_204553.1|	147	60	24.59	10.41	-1.2401	4.46e-09	5.6e-08	SFRP1	Gallus gallus secreted frizzled-related protein 1 (SFRP1), mRNA
gi|57525080|ref|NM_001006166.1|	132	54	22.08	9.37	-1.23662	2.94e-08	3.38e-07	TBL3	Gallus gallus transducin (beta)-like 3 (TBL3), mRNA
gi|45383328|ref|NM_204414.1|	17113	7011	2863.16	1216.35	-1.23505	0	0	YBX1	Gallus gallus Y box binding protein 1 (YBX1), mRNA
gi|118096778|ref|XM_414299.2|	251	103	41.99	17.87	-1.23251	2.21e-14	6.27e-13	NOL8	PREDICTED: Gallus gallus nucleolar protein 8 (NOL8), mRNA
gi|108796067|ref|NM_001001296.4|	224	92	37.48	15.96	-1.23166	5.67e-13	1.19e-11	ISG12-2	Gallus gallus putative ISG12-2 protein (ISG12-2), mRNA
gi|118099922|ref|XM_420105.2|	401	165	67.09	28.63	-1.22857	5.58e-22	2.22e-20	ACSF2	PREDICTED: Gallus gallus hypothetical LOC422102 (LOC422102), mRNA
gi|45382794|ref|NM_205496.1|	437	180	73.11	31.23	-1.22714	9.03e-24	3.72e-22	GLG1	Gallus gallus golgi apparatus protein 1 (GLG1), mRNA
gi|118081888|ref|XM_414981.2|	586	242	98.04	41.98	-1.22367	3.45e-31	1.66e-29	COPG2	PREDICTED: Gallus gallus similar to coatomer protein gamma2-COP (LOC416685), mRNA
gi|118082711|ref|XM_001234245.1|	1509	625	252.47	108.43	-1.21935	3.37e-77	2.32e-75	TOMM22	PREDICTED: Gallus gallus similar to GekBS036P (LOC770933), mRNA
gi|57530625|ref|NM_001006345.1|	10565	4378	1767.62	759.55	-1.21859	0	0	-	Gallus gallus ribosomal protein L7 (RPL7), mRNA
gi|57525218|ref|NM_001006198.1|	1040	431	174	74.77	-1.21856	1.05e-53	6.22e-52	WDR5	Gallus gallus WD repeat domain 5 (WDR5), mRNA
gi|118086320|ref|XM_418892.2|	231	96	38.65	16.66	-1.21408	4.47e-13	9.66e-12	TRIP13	PREDICTED: Gallus gallus similar to HPV16 E1 protein binding protein (LOC420798), mRNA
gi|71895248|ref|NM_001031267.1|	120	50	20.08	8.67	-1.21166	2.04e-07	2.11e-06	RNASEL	Gallus gallus ribonuclease L (2',5'-oligoisoadenylate synthetase-dependent) (RNASEL), mRNA
gi|118089092|ref|XM_419987.2|	158	66	26.43	11.45	-1.20683	2.62e-09	3.41e-08	TP53I3	PREDICTED: Gallus gallus similar to MGC82892 protein (LOC421977), mRNA
gi|71896466|ref|NM_001030945.1|	67	28	11.21	4.86	-1.20576	0.000113623	0.000739496	CCNE2	Gallus gallus cyclin E2 (CCNE2), mRNA
gi|71897318|ref|NM_001031376.1|	67	28	11.21	4.86	-1.20576	0.000113623	0.000738982	EED	Gallus gallus embryonic ectoderm development (EED), mRNA
gi|118085906|ref|XM_418742.2|	129	54	21.58	9.37	-1.20357	8.08e-08	8.82e-07	DPH3	PREDICTED: Gallus gallus similar to Zinc finger, CSL-type containing 2 (LOC420643), mRNA
gi|118085866|ref|XM_001235466.1|	429	180	71.78	31.23	-1.20065	1.27e-22	5.09e-21	GLCCI1	PREDICTED: Gallus gallus glucocorticoid induced transcript 1 (GLCCI1), mRNA
gi|118082841|ref|XM_001234927.1|	69	29	11.54	5.03	-1.19801	9.76e-05	0.000640161	HCFC2	PREDICTED: Gallus gallus similar to host cell factor C2; host cell factor 2 (LOC418083), mRNA
gi|45383178|ref|NM_204495.1|	206	87	34.47	15.09	-1.19175	1.67e-11	2.7e-10	CRMP1	Gallus gallus collapsin response mediator protein 1 (CRMP1), mRNA
gi|118092501|ref|XM_421538.2|	97	41	16.23	7.11	-1.19074	4.14e-06	3.55e-05	NRBF2	PREDICTED: Gallus gallus nuclear receptor binding factor 2 (NRBF2), mRNA
gi|71896609|ref|NM_001031155.1|	144	61	24.09	10.58	-1.18709	2.06e-08	2.4e-07	SGCB	Gallus gallus sarcoglycan, beta (43kDa dystrophin-associated glycoprotein) (SGCB), mRNA
gi|118100264|ref|XM_415853.2|	99	42	16.56	7.29	-1.18371	3.57e-06	3.1e-05	ASPA	PREDICTED: Gallus gallus hypothetical LOC417609 (LOC417609), mRNA
gi|118089015|ref|XM_419952.2|	4727	2007	790.87	348.2	-1.18352	7.35e-227	6.3e-225	PDIA6	PREDICTED: Gallus gallus protein disulfide isomerase family A, member 6, transcript variant 2 (PDIA6), mRNA
gi|71896434|ref|NM_001031137.1|	175	75	29.28	13.01	-1.17029	9.66e-10	1.31e-08	CCDC111	Gallus gallus coiled-coil domain containing 111 (CCDC111), mRNA
gi|118104601|ref|XM_424422.2|	1295	556	216.67	96.46	-1.1675	3.35e-62	2.15e-60	ALDH7A1	PREDICTED: Gallus gallus similar to Antiquitin (LOC426812), mRNA
gi|60302847|ref|NM_001012599.1|	165	71	27.61	12.32	-1.16419	3.36e-09	4.32e-08	-	Gallus gallus similar to hypothetical protein FLJ10597 (LOC424580), mRNA
gi|118084651|ref|XM_416972.2|	2373	1022	397.02	177.31	-1.16294	9.11e-112	6.76e-110	TM9SF2	PREDICTED: Gallus gallus transmembrane 9 superfamily member 2 (TM9SF2), mRNA
gi|118082288|ref|XM_416065.2|	578	249	96.7	43.2	-1.16248	1.62e-28	7.33e-27	XPOT	PREDICTED: Gallus gallus similar to Exportin(tRNA) (LOC417824), mRNA
gi|118100154|ref|XM_415770.2|	1096	474	183.37	82.23	-1.15702	3.5e-52	2.05e-50	TAF15	PREDICTED: Gallus gallus TAF15 RNA polymerase II, TATA box binding protein (TBP)-associated factor, 68kDa (TAF15), mRNA
gi|118092787|ref|XM_421651.2|	90	39	15.06	6.77	-1.15349	1.52e-05	0.000117637	ARHGAP22	PREDICTED: Gallus gallus similar to Rho GTPase activating protein 2 (LOC423779), mRNA
gi|118091119|ref|XM_424544.2|	76	33	12.72	5.73	-1.15049	7.37e-05	0.000500176	FIBIN	PREDICTED: Gallus gallus similar to RIKEN cDNA 1110018M03 (LOC426933), mRNA
gi|118089376|ref|XM_420195.2|	372	162	62.24	28.11	-1.14676	1.53e-18	5.51e-17	BRCC3	PREDICTED: Gallus gallus BRCA1/BRCA2-containing complex, subunit 3 (BRCC3), mRNA
gi|118098431|ref|XM_415106.2|	78	34	13.05	5.9	-1.14526	6.32e-05	0.000433984	SCARB1	PREDICTED: Gallus gallus similar to scavenger receptor class B member 1 (LOC416814), mRNA
gi|45382590|ref|NM_205217.1|	794	348	132.84	60.37	-1.13779	2.63e-37	1.36e-35	ST3GAL1	Gallus gallus ST3 beta-galactoside alpha-2,3-sialyltransferase 1 (ST3GAL1), mRNA
gi|118093432|ref|XM_421932.2|	73	32	12.21	5.55	-1.1375	0.000119662	0.000772349	NIF3L1	PREDICTED: Gallus gallus similar to Nif3l1 protein (LOC424076), mRNA
gi|45384181|ref|NM_205078.1|	211	93	35.3	16.13	-1.12992	6.53e-11	9.95e-10	NR5A2	Gallus gallus nuclear receptor subfamily 5, group A, member 2 (NR5A2), mRNA
gi|61098431|ref|NM_001012945.1|	658	291	110.09	50.49	-1.12461	1.16e-30	5.49e-29	DNAJA1	Gallus gallus DnaJ (Hsp40) homolog, subfamily A, member 1 (DNAJA1), mRNA
gi|45383765|ref|NM_204177.1|	145931	64915	24415.6	11262.2	-1.11631	0	0	LDHB	Gallus gallus lactate dehydrogenase B (LDHB), mRNA
gi|118088081|ref|XM_419512.2|	110	49	18.4	8.5	-1.11417	3.24e-06	2.84e-05	BIRC6	PREDICTED: Gallus gallus baculoviral IAP repeat-containing 6 (apollon) (BIRC6), mRNA
gi|71895316|ref|NM_001030616.1|	110	49	18.4	8.5	-1.11417	3.24e-06	2.84e-05	THG1L	Gallus gallus tRNA-histidine guanylyltransferase 1-like (S. cerevisiae) (THG1L), mRNA
gi|118090467|ref|XM_420689.2|	119	53	19.91	9.2	-1.11379	1.27e-06	1.19e-05	ZDHHC2	PREDICTED: Gallus gallus zinc finger, DHHC-type containing 2 (ZDHHC2), mRNA
gi|71895598|ref|NM_001031490.1|	343	153	57.39	26.54	-1.11263	1.85e-16	6e-15	TBC1D22A	Gallus gallus TBC1 domain family, member 22A (TBC1D22A), mRNA
gi|118082867|ref|XM_416327.2|	313	140	52.37	24.29	-1.10838	4.51e-15	1.37e-13	CCDC53	PREDICTED: Gallus gallus similar to MGC84788 protein (LOC418094), mRNA
gi|118096489|ref|XM_001232703.1|	143	64	23.93	11.1	-1.10826	1.25e-07	1.33e-06	LOC770093	PREDICTED: Gallus gallus hypothetical protein LOC770093 (LOC770093), mRNA
gi|45382836|ref|NM_204648.1|	152	68	25.43	11.8	-1.10774	4.94e-08	5.51e-07	EIF2AK1	Gallus gallus eukaryotic translation initiation factor 2-alpha kinase 1 (EIF2AK1), mRNA
gi|71895960|ref|NM_001031024.1|	3052	1366	510.63	236.99	-1.10745	1.58e-132	1.24e-130	SDCBP	Gallus gallus syndecan binding protein (syntenin) (SDCBP), mRNA
gi|118094691|ref|XM_001235463.1|	125	56	20.91	9.72	-1.10516	8.02e-07	7.67e-06	LOC772308	PREDICTED: Gallus gallus similar to RIKEN cDNA 2810410C14 gene (LOC772308), mRNA
gi|118091618|ref|XM_421141.2|	203	91	33.96	15.79	-1.10483	3.1e-10	4.43e-09	RPAP1	PREDICTED: Gallus gallus RNA polymerase II associated protein 1 (RPAP1), mRNA
gi|118096859|ref|XM_414352.2|	265	119	44.34	20.65	-1.10247	6.88e-13	1.4e-11	ABHD6	PREDICTED: Gallus gallus abhydrolase domain containing 6 (ABHD6), mRNA
gi|118093374|ref|XM_421901.2|	336	151	56.22	26.2	-1.10152	6.31e-16	2.01e-14	MYO1B	PREDICTED: Gallus gallus similar to myosin IB (LOC424045), mRNA
gi|118096957|ref|XM_414405.2|	180	81	30.12	14.05	-1.10015	3.62e-09	4.63e-08	KCTD6	PREDICTED: Gallus gallus hypothetical LOC416067 (LOC416067), mRNA
gi|86129525|ref|NM_001039309.1|	600	270	100.39	46.84	-1.0998	3.71e-27	1.67e-25	OPA1	Gallus gallus optic atrophy 1 (autosomal dominant) (OPA1), mRNA
gi|45382494|ref|NM_205359.1|	102	46	17.07	7.98	-1.097	9.73e-06	7.88e-05	IGFBP2	Gallus gallus insulin-like growth factor binding protein 2, 36kDa (IGFBP2), mRNA
gi|118102244|ref|XM_427542.2|	2089	942	349.51	163.43	-1.09666	6.54e-90	4.67e-88	PSMB4	PREDICTED: Gallus gallus similar to Proteasome (prosome macropain) subunit beta type 4 (LOC429986), mRNA
gi|118094651|ref|XM_001235372.1|	472	213	78.97	36.95	-1.09573	1.4e-21	5.54e-20	TXNDC12	PREDICTED: Gallus gallus hypothetical protein LOC772208 (LOC772208), mRNA
gi|118094318|ref|XM_422323.2|	82	37	13.72	6.42	-1.09564	7.52e-05	0.000508482	RWDD3	PREDICTED: Gallus gallus RWD domain containing 3 (RWDD3), mRNA
gi|118088256|ref|XM_419589.2|	589	266	98.54	46.15	-1.09438	1.69e-26	7.48e-25	GNPAT	PREDICTED: Gallus gallus hypothetical LOC421548 (LOC421548), mRNA
gi|118085433|ref|XM_418480.2|	108	49	18.07	8.5	-1.08806	6.09e-06	5.09e-05	MAP4	PREDICTED: Gallus gallus microtubule-associated protein 4 (MAP4), mRNA
gi|118125189|ref|XM_424552.2|	907	412	151.75	71.48	-1.08608	1.92e-39	1.02e-37	MRPL34	PREDICTED: Gallus gallus hypothetical LOC426941 (LOC426941), mRNA
gi|118089710|ref|XM_420351.2|	471	214	78.8	37.13	-1.08561	3e-21	1.17e-19	RNF128	PREDICTED: Gallus gallus hypothetical LOC422382 (LOC422382), mRNA
gi|118087492|ref|XM_419288.2|	143	65	23.93	11.28	-1.08505	1.99e-07	2.08e-06	MTIF2	PREDICTED: Gallus gallus mitochondrial translational initiation factor 2 (MTIF2), mRNA
gi|45384489|ref|NM_205334.1|	164	75	27.44	13.01	-1.07666	3.12e-08	3.58e-07	COL14A1	Gallus gallus collagen, type XIV, alpha 1 (undulin) (COL14A1), mRNA
gi|57530432|ref|NM_001006382.1|	970	445	162.29	77.2	-1.0719	3.3e-41	1.79e-39	FH	Gallus gallus fumarate hydratase (FH), mRNA
gi|118096691|ref|XM_414249.2|	1387	638	232.06	110.69	-1.06797	7.57e-58	4.71e-56	GNL3	PREDICTED: Gallus gallus guanine nucleotide binding protein-like 3 (nucleolar) (GNL3), mRNA
gi|118082145|ref|XR_026638.1|	384	177	64.25	30.71	-1.06499	4.12e-17	1.37e-15	LOC768655	PREDICTED: Gallus gallus similar to pim-3 protein (LOC768655), mRNA
gi|118100662|ref|XM_417400.2|	154	71	25.77	12.32	-1.06469	1.07e-07	1.15e-06	TAF4	PREDICTED: Gallus gallus hypothetical LOC419223 (LOC419223), mRNA
gi|118101122|ref|XM_417626.2|	321	148	53.71	25.68	-1.06455	1.54e-14	4.46e-13	UBR4	PREDICTED: Gallus gallus zinc finger, UBR1 type 1 (ZUBR1), mRNA
gi|71895494|ref|NM_001031469.1|	334	154	55.88	26.72	-1.06441	4.55e-15	1.38e-13	SBNO1	Gallus gallus strawberry notch homolog 1 (Drosophila) (SBNO1), mRNA
gi|56119073|ref|NM_001007829.1|	713	329	119.29	57.08	-1.06342	2.31e-30	1.08e-28	SNAPC5	Gallus gallus small nuclear RNA activating complex, polypeptide 5, 19kDa (SNAPC5), mRNA
gi|54020701|ref|NM_204439.2|	275	127	46.01	22.03	-1.06248	1.27e-12	2.35e-11	TNFRSF1B	Gallus gallus tumor necrosis factor receptor superfamily, member 1B (TNFRSF1B), mRNA
gi|57529983|ref|NM_001006472.1|	576	266	96.37	46.15	-1.06225	8.49e-25	3.58e-23	CD151	Gallus gallus CD151 molecule (Raph blood group) (CD151), mRNA
gi|71895254|ref|NM_001031268.1|	119	55	19.91	9.54	-1.06143	3.24e-06	2.85e-05	FAM20B	Gallus gallus similar to Protein FAM20B precursor (LOC424427), mRNA
gi|45383457|ref|NM_204350.1|	101	47	16.9	8.15	-1.05215	2.11e-05	0.000158631	PIK3AP1	Gallus gallus phosphoinositide-3-kinase adaptor protein 1 (PIK3AP1), mRNA
gi|118097494|ref|XM_414612.2|	273	127	45.68	22.03	-1.05209	2.3e-12	4.11e-11	CNOT6	PREDICTED: Gallus gallus similar to CCR4-NOT transcription complex, subunit 6 (LOC416293), mRNA
gi|45384439|ref|NM_204960.1|	92	43	15.39	7.46	-1.04475	5.41e-05	0.000375481	PTCH1	Gallus gallus patched homolog 1 (Drosophila) (PTCH1), mRNA
gi|118098519|ref|XM_415152.2|	447	209	74.79	36.26	-1.04447	4.22e-19	1.55e-17	DIABLO	PREDICTED: Gallus gallus hypothetical LOC416860 (LOC416860), mRNA
gi|61098183|ref|NM_001012841.1|	390	183	65.25	31.75	-1.03922	9.79e-17	3.21e-15	KPNA6	Gallus gallus karyopherin alpha 6 (importin alpha 7) (KPNA6), mRNA
gi|118089212|ref|XR_027104.1|	1001	471	167.48	81.71	-1.0354	3.16e-40	1.71e-38	LOC422047	PREDICTED: Gallus gallus similar to LOC494798 protein (LOC422047), mRNA
gi|118087563|ref|XM_419315.2|	140	66	23.42	11.45	-1.03239	7.8e-07	7.47e-06	CRNKL1	PREDICTED: Gallus gallus Crn, crooked neck-like 1 (Drosophila) (CRNKL1), mRNA
gi|57530064|ref|NM_001006454.1|	742	350	124.14	60.72	-1.03172	4.35e-30	2.02e-28	CNOT7	Gallus gallus CCR4-NOT transcription complex, subunit 7 (CNOT7), mRNA
gi|46049088|ref|NM_204202.1|	451	213	75.46	36.95	-1.03014	7.39e-19	2.67e-17	CLDN3	Gallus gallus claudin 3 (CLDN3), mRNA
gi|118098538|ref|XM_415173.2|	1426	675	238.58	117.11	-1.02661	8.01e-56	4.77e-54	ERP29	PREDICTED: Gallus gallus endoplasmic reticulum protein 29 (ERP29), mRNA
gi|118095893|ref|XM_413862.2|	120	57	20.08	9.89	-1.02172	5.85e-06	4.9e-05	C10H15orf42	PREDICTED: Gallus gallus similar to hypothetical protein MGC45866 (LOC415489), mRNA
gi|118097445|ref|XM_001233562.1|	325	155	54.38	26.89	-1.01601	1e-13	2.59e-12	ATOX1	PREDICTED: Gallus gallus similar to copper chaperone (LOC770231), mRNA
gi|45382056|ref|NM_204742.1|	674	322	112.77	55.86	-1.0135	9.98e-27	4.44e-25	MKRN1	Gallus gallus makorin, ring finger protein, 1 (MKRN1), mRNA
gi|118090263|ref|XM_420597.2|	113	54	18.91	9.37	-1.01303	1.27e-05	0.000100185	SDAD1	PREDICTED: Gallus gallus SDA1 domain containing 1 (SDAD1), mRNA
gi|118083345|ref|XM_416516.2|	1214	581	203.11	100.8	-1.01077	1.28e-46	7.09e-45	MBOAT5	PREDICTED: Gallus gallus membrane bound O-acyltransferase domain containing 5 (MBOAT5), mRNA
gi|57530475|ref|NM_001006317.1|	194	93	32.46	16.13	-1.00892	1.14e-08	1.37e-07	-	Gallus gallus nuclear factor related to kappa B binding protein (NFRKB), mRNA
gi|109254760|ref|NM_204486.2|	100	48	16.73	8.33	-1.00605	4.44e-05	0.000314482	TCF3	Gallus gallus transcription factor 3 (E2A immunoglobulin enhancer binding factors E12/E47) (TCF3), mRNA
gi|118091565|ref|XM_421127.2|	102	49	17.07	8.5	-1.00593	3.78e-05	0.00027064	SLC35C1	PREDICTED: Gallus gallus similar to GDP-fucose transporter (LOC423203), mRNA
gi|118096213|ref|XM_414062.2|	183	88	30.62	15.27	-1.00377	3.32e-08	3.8e-07	OGFOD1	PREDICTED: Gallus gallus hypothetical LOC415695 (LOC415695), mRNA
gi|118096693|ref|XM_414250.2|	164	79	27.44	13.71	-1.00105	1.82e-07	1.91e-06	GLT8D1	PREDICTED: Gallus gallus glycosyltransferase 8 domain containing 1 (GLT8D1), mRNA
