# Supplementary material for: Embryonic transcriptome and proteome analyses on hepatic lipid metabolism in chickens divergently selected for abdominal fat content
Source: BMC Genomics. 2018 May 23;19:384. doi: 10.1186/s12864-018-4776-9 (PMC5966864; doi:10.1186/s12864-018-4776-9)
Supplement: Supplementary file 3 — Table S2. DEGs identified in liver of E12 embryos between the fat and lean lines. (XLSX 27 kb) [file 12864_2018_4776_MOESM3_ESM.xlsx]

## Sheet: Additional file 3
Gene	RawIntensity-12-1	RawIntensity-12-2	TPM-12-1	TPM-12-2	log2 Ratio(12-2/12-1)	P-Value	FDR	Symbol	Description
gi|118105142|ref|XM_001236580.1|	0	170	0.01	28.05	11.4538	6.66134e-16	4.2968e-14	LOC777109	PREDICTED: Gallus gallus similar to cgABP260 (LOC777109), partial mRNA
gi|118098983|ref|XM_001232626.1|	0	46	0.01	7.59	9.56796	2.84218e-14	1.61829e-12	LOC769366	PREDICTED: Gallus gallus similar to C-type lectin (LOC769366), mRNA
gi|45384391|ref|NM_204938.1|	0	24	0.01	3.96	8.62936	8.53844e-08	1.94947e-06	APOA4	Gallus gallus apolipoprotein A-IV (APOA4), mRNA
gi|118110471|ref|XM_417792.2|	0	20	0.01	3.3	8.36632	1.2898e-06	2.31913e-05	PEF1	PREDICTED: Gallus gallus similar to ABP32 (LOC419644), mRNA
gi|118085415|ref|XM_418473.2|	0	18	0.01	2.97	8.21432	5.01296e-06	8.28666e-05	LOC420368	PREDICTED: Gallus gallus similar to human immunity associated protein 1 (LOC420368), mRNA
gi|71895438|ref|NM_001031053.1|	0	16	0.01	2.64	8.04439	1.94835e-05	0.000289397	PREPL	Gallus gallus prolyl endopeptidase-like (PREPL), mRNA
gi|52138650|ref|NM_001004374.1|	0	14	0.01	2.31	7.85175	7.5725e-05	0.00098796	HBZ	Gallus gallus hemoglobin, zeta (HBZ), mRNA
gi|118094048|ref|XM_422200.2|	4	102	0.68	16.83	4.62936	4.33298e-05	0.00059211	GLRX2	PREDICTED: Gallus gallus hypothetical LOC424357 (LOC424357), mRNA
gi|118096141|ref|XM_414026.2|	4	83	0.68	13.7	4.3325	4.33298e-05	0.000591234	LOC415660	PREDICTED: Gallus gallus similar to RIKEN cDNA 4931428F04 gene (LOC415660), mRNA
gi|118092414|ref|XM_421501.2|	7	58	1.19	9.57	3.00756	8.37912e-06	0.000133487	TIMM23	PREDICTED: Gallus gallus similar to inner mitochondrial membrane translocase Tim23, transcript variant 2 (LOC423616), mRNA
gi|118083489|ref|XM_416560.2|	4	31	0.68	5.12	2.91254	4.62422e-05	0.000628186	CHD1L	PREDICTED: Gallus gallus hypothetical LOC418338 (LOC418338), mRNA
gi|118091510|ref|XM_001233631.1|	19	115	3.23	18.98	2.55487	4.57104e-09	1.22925e-07	HSD17B12	PREDICTED: Gallus gallus similar to steroid dehydrogenase (LOC770297), mRNA
gi|118085123|ref|XM_417188.2|	5	29	0.85	4.79	2.49449	5.78576e-05	0.000772328	CEP57	PREDICTED: Gallus gallus centrosomal protein 57kDa (CEP57), mRNA
gi|118099696|ref|XR_027044.1|	13	75	2.21	12.38	2.48589	2.15562e-07	4.48836e-06	UTP18	PREDICTED: Gallus gallus similar to CGI-48 protein (LOC417388), mRNA
gi|50748651|ref|XM_421344.1|	75	362	12.74	59.73	2.22909	0	0	SERPINA5	PREDICTED: Gallus gallus similar to alpha-1-antitrypsin (LOC423435), mRNA
gi|57524985|ref|NM_001006147.1|	172	822	29.22	135.64	2.21475	1.32339e-13	6.70709e-12	HSPA9	Gallus gallus heat shock 70kDa protein 9 (mortalin) (HSPA9), mRNA
gi|56118999|ref|NM_001007923.1|	37	166	6.28	27.39	2.12481	1.50768e-13	7.59938e-12	FABP2	Gallus gallus fatty acid binding protein 2, intestinal (FABP2), mRNA
gi|118100068|ref|XM_415748.2|	32	143	5.44	23.6	2.11711	1.17661e-12	5.24304e-11	C1QBP	PREDICTED: Gallus gallus complement component 1, q subcomponent binding protein (C1QBP), mRNA
gi|118092442|ref|XM_421513.2|	111	437	18.85	72.11	1.93563	0	0	LOC423629	PREDICTED: Gallus gallus hypothetical gene supported by CR353074; CR353078 (LOC423629), mRNA
gi|118099272|ref|XM_415498.2|	38	147	6.45	24.26	1.91121	1.30784e-13	6.70196e-12	PTGES2	PREDICTED: Gallus gallus hypothetical LOC417214 (LOC417214), mRNA
gi|71895336|ref|NM_001030612.1|	15	58	2.55	9.57	1.90802	5.44048e-07	1.05426e-05	LOC416235	Gallus gallus similar to ovoinhibitor precursor [validated] - chicken (LOC416235), mRNA
gi|118090192|ref|XM_420558.2|	12	43	2.04	7.1	1.79925	3.37182e-05	0.000475561	TMEM150C	PREDICTED: Gallus gallus hypothetical LOC422599 (LOC422599), mRNA
gi|118088847|ref|XM_419905.2|	44	155	7.47	25.58	1.77584	1.03695e-13	5.43455e-12	TINAG	PREDICTED: Gallus gallus tubulointerstitial nephritis antigen (TINAG), mRNA
gi|118094338|ref|XM_422352.2|	75	264	12.74	43.56	1.77364	0	0	LRRC8D	PREDICTED: Gallus gallus leucine rich repeat containing 8 family, member D (LRRC8D), mRNA
gi|118097820|ref|XM_414800.2|	77	262	13.08	43.23	1.72467	1.46549e-14	8.50171e-13	CPSF4	PREDICTED: Gallus gallus cleavage and polyadenylation specific factor 4, 30kDa (CPSF4), mRNA
gi|118084927|ref|XM_417081.2|	115	384	19.53	63.36	1.69788	2.4425e-15	1.51206e-13	MRPS31	PREDICTED: Gallus gallus mitochondrial ribosomal protein S31 (MRPS31), mRNA
gi|118114410|ref|XM_001235961.1|	23	76	3.91	12.54	1.6813	1.20995e-07	2.70231e-06	LOC776439	PREDICTED: Gallus gallus hypothetical protein LOC772871 (LOC776439), mRNA
gi|45383168|ref|NM_204498.1|	29	95	4.93	15.68	1.66927	3.7742e-09	1.02392e-07	LOC395159	Gallus gallus Schwann cell-specific EGF-like repeat autocrine factor (LOC395159), mRNA
gi|118094579|ref|XM_001234342.1|	61	197	10.36	32.51	1.64986	5.9286e-14	3.19798e-12	CPT2	PREDICTED: Gallus gallus carnitine palmitoyltransferase II (CPT2), mRNA
gi|118089759|ref|XM_420375.2|	24	76	4.08	12.54	1.6199	2.54992e-07	5.21518e-06	GUCY1A3	PREDICTED: Gallus gallus guanylate cyclase 1, soluble, alpha 3 (GUCY1A3), mRNA
gi|48675894|ref|NM_001001616.1|	51	155	8.66	25.58	1.56258	6.86784e-13	3.23209e-11	CYP2H1	Gallus gallus cytochrome P450 2H1 (CYP2H1), mRNA
gi|118094096|ref|XM_422225.2|	962	2919	163.4	481.66	1.55961	4.88498e-15	2.96441e-13	HMGCS2	PREDICTED: Gallus gallus similar to 3-hydroxy-3-methylglutaryl-coenzyme A synthase (LOC424380), mRNA
gi|118097625|ref|XM_414665.2|	57	170	9.68	28.05	1.53492	1.85407e-13	9.1946e-12	TCERG1	PREDICTED: Gallus gallus transcription elongation regulator 1 (TCERG1), mRNA
gi|118097004|ref|XM_429382.2|	24	71	4.08	11.72	1.52233	1.95052e-06	3.36921e-05	LOC416056	PREDICTED: Gallus gallus hypothetical LOC416056 (LOC416056), mRNA
gi|118084192|ref|XM_416855.2|	92	270	15.63	44.55	1.51111	4.10782e-14	2.25539e-12	ARSD	PREDICTED: Gallus gallus similar to arylsulfatase (LOC418658), mRNA
gi|57529385|ref|NM_001006292.1|	75	220	12.74	36.3	1.5106	0	0	SLC17A9	Gallus gallus similar to bA305P22.2.1 (novel protein, isoform 1) (LOC419236), mRNA
gi|118100837|ref|XM_417479.2|	21	59	3.57	9.74	1.448	2.99634e-05	0.000427837	ELMO2	PREDICTED: Gallus gallus engulfment and cell motility 2 (ELMO2), mRNA
gi|118098417|ref|XM_415096.2|	20	56	3.4	9.24	1.44236	5.03154e-05	0.000677532	PIWIL1	PREDICTED: Gallus gallus piwi-like 1 (Drosophila) (PIWIL1), mRNA
gi|118083557|ref|XM_416592.2|	95	265	16.14	43.73	1.43798	3.13082e-14	1.72926e-12	SFT2D2	PREDICTED: Gallus gallus SFT2 domain containing 2 (SFT2D2), mRNA
gi|45382878|ref|NM_204629.1|	23	63	3.91	10.4	1.41134	2.30448e-05	0.000337405	AKR1B10	Gallus gallus aldo-keto reductase family 1, member B10 (aldose reductase) (AKR1B10), mRNA
gi|118098313|ref|XM_424596.2|	53	134	9	22.11	1.2967	6.3451e-09	1.68666e-07	ACSM5	PREDICTED: Gallus gallus hypothetical LOC426992 (LOC426992), mRNA
gi|118088375|ref|XM_419670.2|	146	369	24.8	60.89	1.29587	5.9286e-14	3.17938e-12	IYD	PREDICTED: Gallus gallus hypothetical LOC421631 (LOC421631), mRNA
gi|71894730|ref|NM_001030897.1|	41	101	6.96	16.67	1.26009	8.5505e-07	1.59655e-05	MEAF6	Gallus gallus similar to hypothetical protein FLJ11730 (LOC419617), mRNA
gi|118102183|ref|XM_422856.2|	29	71	4.93	11.72	1.24931	4.19996e-05	0.000575638	RUSC1	PREDICTED: Gallus gallus similar to RUSC1 protein (LOC425062), partial mRNA
gi|118089508|ref|XM_420264.2|	44	105	7.47	17.33	1.21409	1.08371e-06	1.97553e-05	LOC422284	PREDICTED: Gallus gallus similar to Rho-GTPase-activating protein 6 (Rho-type GTPase-activating protein RhoGAPX-1) (LOC422284), mRNA
gi|71895470|ref|NM_001030585.1|	37	86	6.28	14.19	1.17604	1.71846e-05	0.000258582	APEH	Gallus gallus similar to bassoon; zinc finger protein 231; neuronal double zinc finger protein (LOC415926), mRNA
gi|118094970|ref|XM_001233101.1|	32	74	5.44	12.21	1.16638	7.36592e-05	0.000966476	MYEOV2	PREDICTED: Gallus gallus similar to multiple myeloma overexpression gene 2 (LOC770635), mRNA
gi|118085893|ref|XM_418731.2|	43	99	7.3	16.34	1.16244	4.82118e-06	7.9983e-05	TAX1BP1	PREDICTED: Gallus gallus Tax1 (human T-cell leukemia virus type I) binding protein 1 (TAX1BP1), mRNA
gi|49258193|ref|NM_205282.1|	46	104	7.81	17.16	1.13566	4.1703e-06	6.95603e-05	LPL	Gallus gallus lipoprotein lipase (LPL), mRNA
gi|118096891|ref|XM_425161.2|	54	122	9.17	20.13	1.13435	6.20382e-07	1.18476e-05	KLF15	PREDICTED: Gallus gallus similar to Krueppel-like factor 15 (LOC427588), mRNA
gi|118096239|ref|XM_001232595.1|	162	366	27.52	60.39	1.13383	0	0	MT3	PREDICTED: Gallus gallus similar to metallothionein 1 - pigeon (LOC770592), mRNA
gi|48976037|ref|NM_001001611.2|	2751	6128	467.28	1011.17	1.11367	0	0	GAL9	Gallus gallus Gal 9 (GAL9), mRNA
gi|118083275|ref|XM_425514.2|	47	104	7.98	17.16	1.10459	6.75698e-06	0.000110117	LOC427942	PREDICTED: Gallus gallus similar to alpha-2-macroglobulin (LOC427942), mRNA
gi|118083577|ref|XM_001232471.1|	74	161	12.57	26.57	1.07981	3.61616e-08	8.59677e-07	ABI3BP	PREDICTED: Gallus gallus similar to NeshBP (LOC769237), mRNA
gi|118096859|ref|XM_414352.2|	103	222	17.5	36.63	1.06567	1.47996e-10	4.80673e-09	ABHD6	PREDICTED: Gallus gallus abhydrolase domain containing 6 (ABHD6), mRNA
gi|118098954|ref|XM_424581.2|	63	133	10.7	21.95	1.03661	1.30561e-06	2.32939e-05	B-G	PREDICTED: Gallus gallus similar to Ig V-region-like B-G antigen 17 - chicken (fragment) (B-G), mRNA
gi|57524851|ref|NM_001005836.1|	325	678	55.2	111.88	1.01921	8.77076e-14	4.62294e-12	AARS	Gallus gallus alanyl-tRNA synthetase (AARS), mRNA
gi|50838829|ref|NM_001002856.1|	81	168	13.76	27.72	1.01045	9.72204e-08	2.20334e-06	IFI27L2	Gallus gallus putative ISG12-1 protein (ISG12-1), mRNA
gi|71895452|ref|NM_001030590.1|	51	0	8.66	0.01	-9.75822	2.07994e-16	1.36066e-14	BAP1	Gallus gallus BRCA1 associated protein-1 (ubiquitin carboxy-terminal hydrolase) (BAP1), mRNA
gi|118117407|ref|XM_423692.2|	44	0	7.47	0.01	-9.54496	2.94852e-14	1.64831e-12	PLEKHG5	PREDICTED: Gallus gallus similar to RhoA-specific guanine exchange factor SYX1 (LOC426013), partial mRNA
gi|118129777|ref|XM_424445.2|	28	0	4.76	0.01	-8.89482	2.4403e-09	6.77992e-08	LOC426836	PREDICTED: Gallus gallus similar to bloodthirsty (LOC426836), mRNA
gi|118094460|ref|XM_422433.2|	23	0	3.91	0.01	-8.61102	8.39982e-08	1.92258e-06	MUTYH	PREDICTED: Gallus gallus similar to mutY homolog (LOC424594), mRNA
gi|118102058|ref|XM_423720.2|	20	0	3.4	0.01	-8.40939	7.02044e-07	1.33519e-05	OTUD7B	PREDICTED: Gallus gallus similar to OTUD7B protein (LOC426041), mRNA
gi|118100470|ref|XM_417312.2|	19	0	3.23	0.01	-8.33539	1.42472e-06	2.52238e-05	RBL1	PREDICTED: Gallus gallus retinoblastoma-like 1 (p107) (RBL1), mRNA
gi|118083874|ref|XM_429587.2|	84	7	14.27	1.16	-3.62079	1.22838e-18	9.52149e-17	LOC418543	PREDICTED: Gallus gallus hypothetical gene supported by BX933825; CR407341 (LOC418543), mRNA
gi|46195833|ref|NM_206981.1|	27	3	4.59	0.5	-3.19849	3.21668e-06	5.46421e-05	NAPRT1	Gallus gallus nicotinate phosphoribosyltransferase domain containing 1 (NAPRT1), mRNA
gi|118094125|ref|XM_001233941.1|	96	11	16.31	1.82	-3.16375	6.7809e-19	5.39198e-17	LOC770602	PREDICTED: Gallus gallus similar to flavin-containing monooxygenase 3 (LOC770602), mRNA
gi|71894896|ref|NM_001031101.1|	60	8	10.19	1.32	-2.94854	1.48848e-11	5.51394e-10	MTMR9	Gallus gallus myotubularin related protein 9 (MTMR9), mRNA
gi|118088065|ref|XM_419501.2|	213	29	36.18	4.79	-2.91709	3.28862e-37	3.889e-35	XPO5	PREDICTED: Gallus gallus exportin 5 (XPO5), mRNA
gi|118098445|ref|XM_415114.2|	22	3	3.74	0.5	-2.90304	6.54324e-05	0.000867167	SNRNP35	PREDICTED: Gallus gallus U1-snRNP binding protein homolog (LOC416823), mRNA
gi|71895138|ref|NM_001030827.1|	134	21	22.76	3.47	-2.71349	2.63828e-22	2.38583e-20	UFM1	Gallus gallus ubiquitin-fold modifier 1 (UFM1), mRNA
gi|118093668|ref|XM_422019.2|	37	6	6.28	0.99	-2.66526	5.8772e-07	1.1294e-05	STK39	PREDICTED: Gallus gallus similar to Ste-20 related kinase SPAK (LOC424173), mRNA
gi|57525386|ref|NM_001006238.1|	42	7	7.13	1.16	-2.61978	1.23327e-07	2.74774e-06	L3MBTL2	Gallus gallus l(3)mbt-like 2 (Drosophila) (L3MBTL2), mRNA
gi|118086010|ref|XM_418801.2|	42	7	7.13	1.16	-2.61978	1.23327e-07	2.74112e-06	LARS2	PREDICTED: Gallus gallus similar to KIAA0028 (LOC420702), mRNA
gi|118092980|ref|XM_421735.2|	91	16	15.46	2.64	-2.54993	1.23535e-14	7.25788e-13	AS3MT	PREDICTED: Gallus gallus hypothetical LOC423870 (LOC423870), mRNA
gi|46395490|ref|NM_207180.1|	1333	236	226.42	38.94	-2.53968	6.84456e-193	1.53986e-190	PIT	Gallus gallus PIT 54 protein (PIT 54), mRNA
gi|71725361|ref|NM_204535.3|	71	13	12.06	2.15	-2.48782	1.94059e-11	7.07509e-10	-	Gallus gallus osteopontin (LOC395210), mRNA
gi|118101124|ref|XM_417628.2|	433	85	73.55	14.03	-2.39021	1.30076e-59	2.03359e-57	AKR7A2	PREDICTED: Gallus gallus aldo-keto reductase family 7, member A2 (aflatoxin aldehyde reductase) (AKR7A2), mRNA
gi|118087657|ref|XM_001232272.1|	42	9	7.13	1.49	-2.25859	1.23026e-06	2.22073e-05	PNO1	PREDICTED: Gallus gallus hypothetical protein LOC769547 (LOC769547), mRNA
gi|118102222|ref|XM_423387.2|	88	19	14.95	3.14	-2.25131	1.8275e-12	7.76814e-11	ARNT	PREDICTED: Gallus gallus aryl hydrocarbon receptor nuclear translocator (ARNT), mRNA
gi|110626142|ref|NM_001005819.1|	120	26	20.38	4.29	-2.2481	1.85525e-16	1.22234e-14	BTBD1	Gallus gallus BTB (POZ) domain containing 1 (BTBD1), mRNA
gi|71896438|ref|NM_001031169.1|	32	7	5.44	1.16	-2.22948	2.86974e-05	0.000411672	RNF103	Gallus gallus ring finger protein 103 (RNF103), mRNA
gi|118082891|ref|XM_416292.2|	53	12	9	1.98	-2.18442	9.09166e-08	2.07065e-06	MB	PREDICTED: Gallus gallus myoglobin (MB), mRNA
gi|118088254|ref|XM_419588.2|	31	7	5.27	1.16	-2.18368	4.83782e-05	0.000652398	C1orf131	PREDICTED: Gallus gallus similar to C1orf131 protein (LOC421547), mRNA
gi|118100146|ref|XM_415768.2|	297	69	50.45	11.39	-2.14709	1.72663e-36	1.9908e-34	POR	PREDICTED: Gallus gallus similar to NADPH-cytochrome P450 oxidoreductase (LOC417520), mRNA
gi|118085796|ref|XM_418679.2|	48	12	8.15	1.98	-2.0413	1.13588e-06	2.06247e-05	RPA3	PREDICTED: Gallus gallus replication protein A3, 14kDa (RPA3), mRNA
gi|118098337|ref|XM_424599.2|	58	15	9.85	2.48	-1.98978	1.32789e-07	2.93025e-06	C14H16orf62	PREDICTED: Gallus gallus similar to esophageal cancer associated protein (LOC426995), mRNA
gi|118101558|ref|XM_422879.2|	50	13	8.49	2.15	-1.98143	1.06818e-06	1.95494e-05	PHACTR4	PREDICTED: Gallus gallus hypothetical LOC425087 (LOC425087), mRNA
gi|71895630|ref|NM_001031497.1|	52	14	8.83	2.31	-1.93452	9.9157e-07	1.83291e-05	ZNF259	Gallus gallus similar to zinc finger protein 259; zinc finger protein ZPR1 (LOC428256), mRNA
gi|118086720|ref|XM_419097.2|	51	15	8.66	2.48	-1.80403	3.71464e-06	6.28694e-05	ZNF407	PREDICTED: Gallus gallus similar to Zinc finger protein 407 (LOC421011), mRNA
gi|118090062|ref|XM_420495.2|	44	13	7.47	2.15	-1.79677	1.86404e-05	0.00027867	LOC422532	PREDICTED: Gallus gallus similar to AIG1-like protein; 11637-17773 (LOC422532), mRNA
gi|118104601|ref|XM_424422.2|	2312	714	392.71	117.82	-1.73688	2.6386e-205	6.08461e-203	ALDH7A1	PREDICTED: Gallus gallus similar to Antiquitin (LOC426812), mRNA
gi|48976030|ref|NM_001001194.1|	71	22	12.06	3.63	-1.73219	1.07271e-07	2.41334e-06	GAL7	Gallus gallus Gal 7 (GAL7), mRNA
gi|118098172|ref|XM_414959.2|	67	21	11.38	3.47	-1.71349	2.96818e-07	5.96481e-06	C16orf5	PREDICTED: Gallus gallus similar to transmembrane protein I1 (LOC416662), mRNA
gi|118122540|ref|XM_428596.2|	50	16	8.49	2.64	-1.68523	1.28247e-05	0.000196831	LOC431044	PREDICTED: Gallus gallus similar to prolin rich protein (LOC431044), mRNA
gi|108796067|ref|NM_001001296.4|	64	21	10.87	3.47	-1.64734	1.11452e-06	2.02768e-05	ISG12-2	Gallus gallus putative ISG12-2 protein (ISG12-2), mRNA
gi|71894710|ref|NM_001031186.1|	188	63	31.93	10.4	-1.61833	1.29021e-16	8.81548e-15	ORAOV1	Gallus gallus similar to oral cancer overexpressed 1 (LOC423142), mRNA
gi|118111400|ref|XM_423694.2|	416	142	70.66	23.43	-1.59254	4.10022e-34	4.50243e-32	LOC426015	PREDICTED: Gallus gallus hypothetical LOC426015 (LOC426015), partial mRNA
gi|118102230|ref|XM_427539.2|	208	71	35.33	11.72	-1.59192	7.86192e-18	5.80147e-16	PIP5K1A	PREDICTED: Gallus gallus similar to PSMD4P2 protein (LOC429983), mRNA
gi|118088815|ref|XM_419836.2|	49	17	8.32	2.81	-1.56601	4.09582e-05	0.000563878	LYRM2	PREDICTED: Gallus gallus LYR motif containing 2 (LYRM2), mRNA
gi|118090414|ref|XM_420668.2|	51	18	8.66	2.97	-1.5439	3.5022e-05	0.000490947	CISD2	PREDICTED: Gallus gallus zinc finger, CDGSH-type domain 2 (ZCD2), mRNA
gi|118092064|ref|XM_001234723.1|	74	27	12.57	4.46	-1.49487	1.04504e-06	1.9164e-05	LOC772201	PREDICTED: Gallus gallus hypothetical protein LOC772201 (LOC772201), mRNA
gi|71897296|ref|NM_001031381.1|	124	46	21.06	7.59	-1.47233	3.84808e-10	1.17923e-08	MANSC1	Gallus gallus MANSC domain containing 1 (MANSC1), mRNA
gi|118097959|ref|XM_414844.2|	250	96	42.46	15.84	-1.42253	4.06868e-18	3.05118e-16	NDUFB10	PREDICTED: Gallus gallus NADH dehydrogenase (ubiquinone) 1 beta subcomplex, 10, 22kDa (NDUFB10), mRNA
gi|45383182|ref|NM_204493.1|	85	33	14.44	5.45	-1.40574	5.7139e-07	1.10031e-05	DPYSL3	Gallus gallus dihydropyrimidinase-like 3 (DPYSL3), mRNA
gi|45382946|ref|NM_204606.1|	68	27	11.55	4.46	-1.37278	1.139e-05	0.000177169	SFTPA1	Gallus gallus surfactant, pulmonary-associated protein A1 (SFTPA1), mRNA
gi|118093018|ref|XM_421761.2|	174	70	29.56	11.55	-1.35575	3.11878e-12	1.28427e-10	HABP2	PREDICTED: Gallus gallus hyaluronan binding protein 2 (HABP2), mRNA
gi|118098033|ref|XM_414914.2|	186	75	31.59	12.38	-1.35146	6.1901e-13	2.95842e-11	GDE1	PREDICTED: Gallus gallus similar to LOC495935 protein (LOC416612), mRNA
gi|118099416|ref|XM_001235327.1|	420	170	71.34	28.05	-1.34671	3.70794e-27	3.71761e-25	C9orf151	PREDICTED: Gallus gallus similar to OTTHUMP00000022587 (LOC772152), mRNA
gi|118092461|ref|XM_421525.2|	116	47	19.7	7.76	-1.34407	1.57577e-08	3.98215e-07	UBE2D1	PREDICTED: Gallus gallus ubiquitin-conjugating enzyme E2D 1 (UBC4/5 homolog, yeast) (UBE2D1), mRNA
gi|118095645|ref|XM_001234224.1|	89	37	15.12	6.11	-1.30721	1.29198e-06	2.31852e-05	GTF2A2	PREDICTED: Gallus gallus similar to TFIIA small subunit (LOC770910), mRNA
gi|71897328|ref|NM_001031373.1|	68	29	11.55	4.79	-1.2698	3.57922e-05	0.000499466	UBQLN4	Gallus gallus ubiquilin 4 (UBQLN4), mRNA
gi|118091816|ref|XM_421214.2|	67	29	11.38	4.79	-1.2484	5.15964e-05	0.000691752	ATPBD4	PREDICTED: Gallus gallus ATP binding domain 4 (ATPBD4), mRNA
gi|118096698|ref|XM_414253.2|	319	139	54.18	22.94	-1.2399	1.13805e-18	8.89609e-17	ITIH3	PREDICTED: Gallus gallus similar to inter-alpha (globulin) inhibitor H3 (LOC415901), mRNA
gi|118097181|ref|XM_414472.2|	129	57	21.91	9.41	-1.21932	3.25118e-08	7.80961e-07	PFDN1	PREDICTED: Gallus gallus prefoldin subunit 1 (PFDN1), mRNA
gi|71896618|ref|NM_001030990.1|	116	52	19.7	8.58	-1.19915	2.35436e-07	4.84746e-06	CDV3	Gallus gallus CDV3 homolog (mouse) (CDV3), mRNA
gi|118094602|ref|XM_422449.2|	78	35	13.25	5.78	-1.19685	2.36054e-05	0.000343975	NSUN4	PREDICTED: Gallus gallus NOL1/NOP2/Sun domain family, member 4 (NSUN4), mRNA
gi|118086551|ref|XM_419024.2|	133	61	22.59	10.07	-1.16562	6.10898e-08	1.41581e-06	MED10	PREDICTED: Gallus gallus similar to MGC89063 protein (LOC420940), mRNA
gi|118106520|ref|XM_424356.2|	122	56	20.72	9.24	-1.16506	2.20312e-07	4.57693e-06	HYAL1	PREDICTED: Gallus gallus similar to Hyaluronoglucosaminidase 1 (LOC426739), mRNA
gi|118098209|ref|XM_424526.2|	90	42	15.29	6.93	-1.14166	1.22908e-05	0.000190538	JMJD8	PREDICTED: Gallus gallus hypothetical LOC426917 (LOC426917), mRNA
gi|118094507|ref|XR_027241.1|	150	70	25.48	11.55	-1.14147	1.56586e-08	3.96799e-07	KIAA0467	PREDICTED: Gallus gallus similar to RP11-506B15.1 protein (LOC424566), mRNA
gi|45384359|ref|NM_205007.1|	96	45	16.31	7.43	-1.13432	6.9075e-06	0.000111977	H2AFY	Gallus gallus histone macroH2A1.2 (LOC395858), mRNA
gi|118101627|ref|XM_417761.2|	80	38	13.59	6.27	-1.11601	5.21278e-05	0.000697862	GNL2	PREDICTED: Gallus gallus similar to nucleolar GTPase (LOC419614), mRNA
gi|118082711|ref|XM_001234245.1|	743	354	126.2	58.41	-1.11142	5.36466e-35	5.96188e-33	TOMM22	PREDICTED: Gallus gallus similar to GekBS036P (LOC770933), mRNA
gi|71897024|ref|NM_001031338.1|	303	145	51.47	23.93	-1.10491	4.52228e-15	2.76248e-13	BF2	Gallus gallus major histocompatibility complex class I glycoprotein (BF2), mRNA
gi|118099933|ref|XM_420120.2|	94	45	15.97	7.43	-1.10393	1.34368e-05	0.000205882	SLC16A5	PREDICTED: Gallus gallus similar to MCT (LOC422117), mRNA
gi|55741592|ref|NM_001006464.2|	1355	660	230.16	108.91	-1.0795	1.31589e-59	2.02296e-57	C5H11orf10	Gallus gallus similar to chromosome 11 open reading frame 10 (LOC422964), mRNA
gi|71895010|ref|NM_001031223.1|	195	95	33.12	15.68	-1.07878	7.026e-10	2.07054e-08	ERLIN1	Gallus gallus SPFH domain family, member 1 (SPFH1), mRNA
gi|118098508|ref|XM_415157.2|	82	40	13.93	6.6	-1.07766	6.82894e-05	0.000899859	KNTC1	PREDICTED: Gallus gallus similar to Kinetochore-associated protein 1 (Rough deal homolog) (hRod) (HsROD) (Rod) (LOC416865), mRNA
gi|118102959|ref|XM_418125.2|	90	44	15.29	7.26	-1.07455	3.1344e-05	0.000444112	MED1	PREDICTED: Gallus gallus similar to Peroxisome proliferator-activated receptor-binding protein (PBP) (PPAR-binding protein) (Thyroid hormone receptor-associated protein complex 220 kDa component) (Trap220) (Thyroid receptor-interacting protein 2) (TRIP-2) (p53 regulatory p... (LOC420004), mRNA
gi|71896962|ref|NM_001031322.1|	91	45	15.46	7.43	-1.05711	3.5602e-05	0.000497565	-	Gallus gallus muscleblind-like (Drosophila) (MBNL1), mRNA
gi|71897168|ref|NM_001030648.1|	101	50	17.16	8.25	-1.05658	1.34934e-05	0.000206406	NET1	Gallus gallus neuroepithelial cell transforming gene 1 (NET1), mRNA
gi|45383589|ref|NM_204274.1|	145	72	24.63	11.88	-1.05188	1.96632e-07	4.14094e-06	CTGF	Gallus gallus connective tissue growth factor (CTGF), mRNA
gi|118101893|ref|XR_027222.1|	167	83	28.37	13.7	-1.05019	2.4141e-08	5.92225e-07	LOC428238	PREDICTED: Gallus gallus hypothetical LOC428238 (LOC428238), mRNA
gi|57524919|ref|NM_001006128.1|	408	203	69.3	33.5	-1.04869	2.74884e-18	2.0783e-16	GPI	Gallus gallus glucose phosphate isomerase (GPI), mRNA
gi|118082938|ref|XM_001234866.1|	111	56	18.85	9.24	-1.0286	7.9347e-06	0.000127286	C1H12orf73	PREDICTED: Gallus gallus hypothetical protein LOC772057 (LOC772057), mRNA
gi|118104089|ref|XM_424839.2|	275	139	46.71	22.94	-1.02587	2.07466e-12	8.7382e-11	CZH9orf95	PREDICTED: Gallus gallus similar to nicotinamide riboside kinase 1 (LOC427257), mRNA
gi|62899051|ref|NM_001008676.2|	180	92	30.57	15.18	-1.00994	2.02656e-08	5.025e-07	IFNGR2	Gallus gallus interferon gamma receptor 2 (interferon gamma transducer 1) (IFNGR2), mRNA
gi|118098753|ref|XM_415269.2|	166	85	28.2	14.03	-1.00718	7.67512e-08	1.76108e-06	GATC	PREDICTED: Gallus gallus similar to Putative protein 15E1.2 (LOC416976), mRNA
gi|118092208|ref|XM_421460.2|	162	83	27.52	13.7	-1.0063	1.1235e-07	2.51532e-06	C14orf138	PREDICTED: Gallus gallus hypothetical LOC423571 (LOC423571), mRNA
gi|118090361|ref|XM_001234262.1|	7134	3671	1211.76	605.74	-1.00033	6.24324e-270	1.47661e-267	ADH1B	PREDICTED: Gallus gallus hypothetical protein LOC771920 (LOC771920), mRNA
