# Supplementary material for: Embryonic transcriptome and proteome analyses on hepatic lipid metabolism in chickens divergently selected for abdominal fat content
Source: BMC Genomics. 2018 May 23;19:384. doi: 10.1186/s12864-018-4776-9 (PMC5966864; doi:10.1186/s12864-018-4776-9)
Supplement: Supplementary file 4 — Table S3. DEGs identified in liver of E14 embryos between the fat and lean lines. (XLSX 125 kb) [file 12864_2018_4776_MOESM4_ESM.xlsx]

## Sheet: Additional file 4
Gene	RawIntensity-14-1	RawIntensity-14-2	TPM-14-1	TPM-14-2	log2 Ratio(14-2/14-1)	P-Value	FDR	Symbol	Description
gi|118105142|ref|XM_001236580.1|	0	108	0.01	18.97	10.8895	0	0	LOC777109	PREDICTED: Gallus gallus similar to cgABP260 (LOC777109), partial mRNA
gi|118098983|ref|XM_001232626.1|	0	28	0.01	4.92	8.94251	2.67958e-09	3.08515e-08	LOC769366	PREDICTED: Gallus gallus similar to C-type lectin (LOC769366), mRNA
gi|118101153|ref|XM_428223.2|	0	26	0.01	4.57	8.83605	1.09647e-08	1.18234e-07	CTRC	PREDICTED: Gallus gallus similar to MGC80117 protein (LOC430670), mRNA
gi|49170103|ref|NM_205260.1|	0	22	0.01	3.86	8.59246	1.83592e-07	1.70786e-06	-	Gallus gallus glucagon (GCG), transcript variant 2, mRNA
gi|118103446|ref|XM_001232030.1|	0	19	0.01	3.34	8.3837	1.51966e-06	1.22794e-05	LOC768876	PREDICTED: Gallus gallus hypothetical protein LOC768876 (LOC768876), partial mRNA
gi|118086436|ref|XM_426039.2|	0	17	0.01	2.99	8.224	6.21834e-06	4.54892e-05	FARS2	PREDICTED: Gallus gallus phenylalanine-tRNA synthetase 2 (mitochondrial) (FARS2), mRNA
gi|118118810|ref|XM_001236431.1|	0	15	0.01	2.63	8.03892	2.5445e-05	0.000167525	LOC776941	PREDICTED: Gallus gallus similar to hPrp18 (LOC776941), partial mRNA
gi|118087089|ref|XR_026932.1|	0	14	0.01	2.46	7.94251	5.14714e-05	0.000315545	LOC431181	PREDICTED: Gallus gallus similar to potassium voltage-gated channel, Shab-related subfamily, member 2 (LOC431181), mRNA
gi|118091480|ref|XM_001233110.1|	0	13	0.01	2.28	7.83289	0.000104119	0.000598653	CAT	PREDICTED: Gallus gallus similar to catalase (LOC769804), partial mRNA
gi|45382250|ref|NM_204825.1|	0	13	0.01	2.28	7.83289	0.000104119	0.000598285	UCHL3	Gallus gallus ubiquitin carboxyl-terminal esterase L3 (ubiquitin thiolesterase) (UCHL3), mRNA
gi|45383168|ref|NM_204498.1|	5	230	0.86	40.4	5.55387	2.92138e-05	0.000190195	LOC395159	Gallus gallus Schwann cell-specific EGF-like repeat autocrine factor (LOC395159), mRNA
gi|118090671|ref|XM_420776.2|	5	129	0.86	22.66	4.71967	2.92138e-05	0.000190063	FBXL5	PREDICTED: Gallus gallus F-box and leucine-rich repeat protein 5 (FBXL5), mRNA
gi|118097170|ref|XM_414469.2|	4	71	0.69	12.47	4.17572	4.8014e-05	0.000296488	SLC35A4	PREDICTED: Gallus gallus similar to putative nucleotide sugar transporter (LOC416136), mRNA
gi|118092728|ref|XM_421646.2|	8	120	1.37	21.08	3.94363	5.72784e-06	4.21982e-05	ANXA8	PREDICTED: Gallus gallus annexin A8 (ANXA8), mRNA
gi|118084367|ref|XM_416936.2|	3	32	0.52	5.62	3.43399	7.6194e-05	0.000450561	GAS6	PREDICTED: Gallus gallus similar to growth arrest-specific 6 (LOC418737), mRNA
gi|45382732|ref|NM_205483.1|	4	41	0.69	7.2	3.38333	4.80174e-05	0.000296313	APOVLDLII	Gallus gallus lipoprotein (APOVLDLII), mRNA
gi|45384119|ref|NM_205116.1|	2	20	0.34	3.51	3.36786	0.000170927	0.000933409	MYBPC3	Gallus gallus myosin binding protein C, cardiac (MYBPC3), mRNA
gi|45384277|ref|NM_205041.1|	3	28	0.52	4.92	3.24207	7.793e-05	0.000459374	OASL	Gallus gallus 2'-5'-oligoadenylate synthetase-like (OASL), mRNA
gi|113206149|ref|NM_001044679.1|	7	60	1.2	10.54	3.13477	1.00304e-05	7.10946e-05	BLB2	Gallus gallus MHC class II beta chain (BLB2), mRNA
gi|118100975|ref|XM_417542.2|	5	43	0.86	7.55	3.13407	2.92186e-05	0.000189962	KIAA0562	PREDICTED: Gallus gallus similar to KIAA0562 protein (LOC419379), mRNA
gi|45384391|ref|NM_204938.1|	8	67	1.37	11.77	3.10287	5.72784e-06	4.2165e-05	APOA4	Gallus gallus apolipoprotein A-IV (APOA4), mRNA
gi|118094048|ref|XM_422200.2|	22	172	3.78	30.21	2.99857	1.13235e-09	1.35549e-08	GLRX2	PREDICTED: Gallus gallus hypothetical LOC424357 (LOC424357), mRNA
gi|118086869|ref|XM_419155.2|	18	132	3.09	23.18	2.9072	1.38767e-08	1.48436e-07	ESCO1	PREDICTED: Gallus gallus similar to establishment factor-like protein (LOC421067), mRNA
gi|118100062|ref|XM_415727.2|	3	22	0.52	3.86	2.89202	0.000145899	0.000809021	CALN1	PREDICTED: Gallus gallus similar to calneuron 1 (LOC417479), mRNA
gi|57529923|ref|NM_001006484.1|	4	28	0.69	4.92	2.83399	5.62104e-05	0.000340137	TTC7B	Gallus gallus tetratricopeptide repeat domain 7B (TTC7B), mRNA
gi|118092450|ref|XM_421517.2|	21	137	3.61	24.06	2.73657	2.12316e-09	2.47499e-08	BMS1	PREDICTED: Gallus gallus BMS1-like, ribosome assembly protein (yeast) (BMS1L), mRNA
gi|56118965|ref|NM_001007967.1|	12	72	2.06	12.65	2.61842	5.50106e-07	4.79305e-06	RPL30	Gallus gallus ribosomal protein L30 (RPL30), mRNA
gi|118087275|ref|XM_418385.2|	58	348	9.96	61.12	2.61743	1.9984e-15	4.70606e-14	TTC35	PREDICTED: Gallus gallus tetratricopeptide repeat domain 35 (TTC35), mRNA
gi|118082220|ref|XM_415992.2|	4	24	0.69	4.22	2.61257	0.000129375	0.00072688	GPR37	PREDICTED: Gallus gallus G protein-coupled receptor 37 (endothelin receptor type B-like) (GPR37), mRNA
gi|118091848|ref|XM_421269.2|	24	142	4.12	24.94	2.59775	3.21508e-10	4.0077e-09	KIAA0317	PREDICTED: Gallus gallus similar to mKIAA0317 protein (LOC423354), mRNA
gi|118090192|ref|XM_420558.2|	19	112	3.26	19.67	2.59305	7.43534e-09	8.178e-08	TMEM150C	PREDICTED: Gallus gallus hypothetical LOC422599 (LOC422599), mRNA
gi|45382926|ref|NM_205518.1|	1713	9793	294.15	1720.07	2.54784	6.76038e-12	9.93755e-11	ACTB	Gallus gallus beta-actin (LOC396526), mRNA
gi|118094657|ref|XM_001235392.1|	5	28	0.86	4.92	2.51625	5.84322e-05	0.00035244	CC2D1B	PREDICTED: Gallus gallus hypothetical protein LOC772226 (LOC772226), mRNA
gi|56118999|ref|NM_001007923.1|	53	285	9.1	50.06	2.45972	4.06342e-14	8.77342e-13	FABP2	Gallus gallus fatty acid binding protein 2, intestinal (FABP2), mRNA
gi|118101898|ref|XM_417878.2|	6	32	1.03	5.62	2.44793	2.7761e-05	0.000181749	VPS26B	PREDICTED: Gallus gallus vacuolar protein sorting 26 homolog B (S. cerevisiae) (VPS26B), mRNA
gi|118099238|ref|XM_001234806.1|	9	47	1.55	8.26	2.41387	3.32802e-06	2.5629e-05	DPM2	PREDICTED: Gallus gallus similar to similar to RIKEN cDNA C230093N12 (LOC771539), mRNA
gi|57529385|ref|NM_001006292.1|	105	544	18.03	95.55	2.40586	0	0	SLC17A9	Gallus gallus similar to bA305P22.2.1 (novel protein, isoform 1) (LOC419236), mRNA
gi|118096916|ref|XM_414360.2|	2505	12606	430.15	2214.15	2.36384	0	0	RPN1	PREDICTED: Gallus gallus hypothetical LOC416017 (LOC416017), mRNA
gi|118094050|ref|XR_026670.1|	19	94	3.26	16.51	2.3404	7.43544e-09	8.1685e-08	TADA1L	PREDICTED: Gallus gallus similar to Transcriptional adaptor 1 (HFI1 homolog, yeast)-like (LOC769871), mRNA
gi|71895196|ref|NM_001030814.1|	18	87	3.09	15.28	2.30597	1.3878e-08	1.48281e-07	NCK2	Gallus gallus NCK adaptor protein 2 (NCK2), mRNA
gi|118101597|ref|XM_425776.2|	6	28	1.03	4.92	2.25601	0.000106747	0.000612632	TMEM200B	PREDICTED: Gallus gallus similar to TTMB protein (LOC428217), mRNA
gi|118097004|ref|XM_429382.2|	11	51	1.89	8.96	2.24511	1.10405e-06	9.18308e-06	LOC416056	PREDICTED: Gallus gallus hypothetical LOC416056 (LOC416056), mRNA
gi|118099272|ref|XM_415498.2|	15	69	2.58	12.12	2.23195	8.94528e-08	8.69329e-07	PTGES2	PREDICTED: Gallus gallus hypothetical LOC417214 (LOC417214), mRNA
gi|118100643|ref|XM_417395.2|	15	68	2.58	11.94	2.21036	8.98712e-08	8.72488e-07	ZNFX1	PREDICTED: Gallus gallus similar to KIAA1404 protein (LOC419218), mRNA
gi|118098031|ref|XM_414913.2|	20	90	3.43	15.81	2.20456	3.97864e-09	4.51411e-08	TMC5	PREDICTED: Gallus gallus similar to Transmembrane channel-like gene family 5 (LOC416611), mRNA
gi|118103929|ref|XM_424791.2|	6	27	1.03	4.74	2.20224	0.000168359	0.000922618	HEXB	PREDICTED: Gallus gallus similar to Beta-hexosaminidase beta chain precursor (N-acetyl-beta-glucosaminidase) (Beta-N-acetylhexosaminidase) (Hexosaminidase B) (Cervical cancer proto-oncogene 7) (HCC-7) (LOC427204), mRNA
gi|118092147|ref|XM_421424.2|	10	45	1.72	7.9	2.19944	2.62628e-06	2.05465e-05	C5H14orf135	PREDICTED: Gallus gallus similar to chromosome 14 open reading frame 135; F protein-binding protein 2 (LOC423528), mRNA
gi|118103713|ref|XM_429219.2|	34	149	5.84	26.17	2.16387	7.86038e-13	1.3337e-11	AGXT2	PREDICTED: Gallus gallus hypothetical LOC431666 (LOC431666), mRNA
gi|118101084|ref|XM_001234690.1|	50	215	8.59	37.76	2.13613	3.35288e-14	7.28978e-13	APITD1	PREDICTED: Gallus gallus similar to Apoptosis-inducing, TAF9-like domain 1 (LOC771417), mRNA
gi|118087937|ref|XM_419445.2|	8	34	1.37	5.97	2.12356	3.63748e-05	0.000230711	TRERF1	PREDICTED: Gallus gallus similar to zinc finger transcription factor TReP-132 (LOC421386), mRNA
gi|118112382|ref|XM_414258.2|	13	55	2.23	9.66	2.11498	4.03456e-07	3.59572e-06	HYAL2	PREDICTED: Gallus gallus similar to Hyal2-prov protein (LOC415908), mRNA
gi|45384485|ref|NM_204985.1|	9	38	1.55	6.67	2.10542	1.398e-05	9.63854e-05	PGK1	Gallus gallus phosphoglycerate kinase 1 (PGK1), mRNA
gi|118129697|ref|XM_424297.2|	8	33	1.37	5.8	2.08188	5.65528e-05	0.000341987	NACA	PREDICTED: Gallus gallus telomerase-binding protein p23 (TEBP), mRNA
gi|118084337|ref|XM_001234410.1|	9	36	1.55	6.32	2.02766	3.25206e-05	0.000209103	SLC5A7	PREDICTED: Gallus gallus solute carrier family 5 (choline transporter), member 7 (SLC5A7), mRNA
gi|57524985|ref|NM_001006147.1|	101	401	17.34	70.43	2.02209	0	0	HSPA9	Gallus gallus heat shock 70kDa protein 9 (mortalin) (HSPA9), mRNA
gi|118129266|ref|XM_001236907.1|	8	31	1.37	5.44	1.98943	0.000143393	0.000796072	SARS	PREDICTED: Gallus gallus seryl-tRNA synthetase (SARS), partial mRNA
gi|118100991|ref|XM_417541.2|	9	35	1.55	6.15	1.98832	5.12412e-05	0.00031434	C21H1orf174	PREDICTED: Gallus gallus similar to hypothetical protein LOC339448 (LOC419378), mRNA
gi|108796067|ref|NM_001001296.4|	48	185	8.24	32.49	1.97928	1.00142e-13	2.02647e-12	ISG12-2	Gallus gallus putative ISG12-2 protein (ISG12-2), mRNA
gi|118104295|ref|XM_424873.2|	12	46	2.06	8.08	1.97171	3.96524e-06	3.01636e-05	GAK	PREDICTED: Gallus gallus similar to Cyclin G associated kinase (LOC427291), mRNA
gi|118088990|ref|XM_420131.2|	23	88	3.95	15.46	1.96862	7.14702e-10	8.74574e-09	LOC422128	PREDICTED: Gallus gallus hypothetical LOC422128 (LOC422128), partial mRNA
gi|45382092|ref|NM_204757.1|	10	38	1.72	6.67	1.95528	2.92468e-05	0.000190013	MAFF	Gallus gallus v-maf musculoaponeurotic fibrosarcoma oncogene homolog F (MAFF), mRNA
gi|118099088|ref|XM_415567.2|	66	250	11.33	43.91	1.9544	0	0	TMEM141	PREDICTED: Gallus gallus similar to hypothetical protein MGC14141 (LOC417294), mRNA
gi|118094917|ref|XM_001232840.1|	12	45	2.06	7.9	1.93921	6.08838e-06	4.45734e-05	FBXO45	PREDICTED: Gallus gallus similar to F-box protein 45 (LOC770111), mRNA
gi|118091109|ref|XM_420907.2|	10	37	1.72	6.5	1.91803	4.63214e-05	0.000287174	PRMT3	PREDICTED: Gallus gallus similar to Protein arginine methyltransferase 3 (LOC422975), mRNA
gi|86129495|ref|NM_001039297.1|	28	103	4.81	18.09	1.91108	3.35704e-11	4.55515e-10	INTS10	Gallus gallus integrator complex subunit 10 (INTS10), mRNA
gi|52138650|ref|NM_001004374.1|	9	33	1.55	5.8	1.90378	0.000130284	0.000731108	HBZ	Gallus gallus hemoglobin, zeta (HBZ), mRNA
gi|118087123|ref|XM_418324.2|	30	109	5.15	19.15	1.8947	1.01648e-11	1.46878e-10	CPNE3	PREDICTED: Gallus gallus similar to KIAA0636 protein (LOC420214), mRNA
gi|118101647|ref|XM_001233733.1|	11	39	1.89	6.85	1.85772	4.16672e-05	0.000261265	C1orf216	PREDICTED: Gallus gallus hypothetical protein LOC770397 (LOC770397), mRNA
gi|118098313|ref|XM_424596.2|	33	115	5.67	20.2	1.83293	3.28848e-12	5.13255e-11	ACSM5	PREDICTED: Gallus gallus hypothetical LOC426992 (LOC426992), mRNA
gi|118090773|ref|XM_420866.2|	106	368	18.2	64.64	1.82849	0	0	THNSL2	PREDICTED: Gallus gallus similar to BC051244 protein (LOC422927), mRNA
gi|118104650|ref|XM_424418.2|	14	48	2.4	8.43	1.8125	7.56494e-06	5.46136e-05	ZCCHC7	PREDICTED: Gallus gallus similar to DNA segment, Chr 4, Wayne State University 132, expressed (LOC426807), mRNA
gi|118088961|ref|XM_001235593.1|	227	775	38.98	136.12	1.80407	0	0	LOC395611	PREDICTED: Gallus gallus glutathione S-transferase class-alpha (LOC395611), mRNA
gi|118092228|ref|XM_421394.2|	43	144	7.38	25.29	1.77687	1.21458e-13	2.42114e-12	KIF26A	PREDICTED: Gallus gallus kinesin family member 26A (KIF26A), mRNA
gi|118103821|ref|XR_026650.1|	13	43	2.23	7.55	1.75943	3.30962e-05	0.000211929	LOC769469	PREDICTED: Gallus gallus hypothetical protein LOC769469 (LOC769469), mRNA
gi|118093057|ref|XM_421785.2|	82	270	14.08	47.42	1.75185	0	0	C6H10orf84	PREDICTED: Gallus gallus similar to DNA segment, Chr 19, ERATO Doi 737, expressed (LOC423925), mRNA
gi|71895314|ref|NM_001030615.1|	200	655	34.34	115.05	1.7443	0	0	CLINT1	Gallus gallus clathrin interactor 1 (CLINT1), mRNA
gi|49169805|ref|NM_001001781.1|	13	42	2.23	7.38	1.72658	5.1928e-05	0.000317719	GAL8	Gallus gallus Gal 8 (GAL8), mRNA
gi|118090081|ref|XM_420507.2|	13	42	2.23	7.38	1.72658	5.1928e-05	0.000317511	KIAA1430	PREDICTED: Gallus gallus hypothetical LOC422545 (LOC422545), mRNA
gi|118129722|ref|XM_423742.2|	58	185	9.96	32.49	1.70578	1.9984e-15	4.69424e-14	LOC426064	PREDICTED: Gallus gallus hypothetical LOC426064 (LOC426064), mRNA
gi|118092442|ref|XM_421513.2|	171	542	29.36	95.2	1.69711	3.1708e-13	5.8354e-12	LOC423629	PREDICTED: Gallus gallus hypothetical gene supported by CR353074; CR353078 (LOC423629), mRNA
gi|45383393|ref|NM_204383.1|	68	215	11.68	37.76	1.69282	0	0	FTD	Gallus gallus ferritoid (FTD), mRNA
gi|118096778|ref|XM_414299.2|	42	131	7.21	23.01	1.67419	1.86118e-12	2.98459e-11	NOL8	PREDICTED: Gallus gallus nucleolar protein 8 (NOL8), mRNA
gi|118099047|ref|XR_027211.1|	18	56	3.09	9.84	1.67105	4.61168e-06	3.47979e-05	LOC425214	PREDICTED: Gallus gallus hypothetical LOC425214 (LOC425214), mRNA
gi|118101763|ref|XM_001233396.1|	32	99	5.49	17.39	1.66338	1.10842e-09	1.32854e-08	HDAC1	PREDICTED: Gallus gallus histone deacetylase 1 (HDAC1), mRNA
gi|118085957|ref|XM_418767.2|	229	708	39.32	124.35	1.66107	2.24488e-13	4.30952e-12	DYNC1LI1	PREDICTED: Gallus gallus dynein, cytoplasmic, light intermediate polypeptide 1 (DNCLI1), mRNA
gi|71897222|ref|NM_001031393.1|	114	352	19.58	61.83	1.65893	6.77236e-14	1.42923e-12	C15orf23	Gallus gallus hypothetical gene supported by CR352610 (LOC426704), mRNA
gi|45382344|ref|NM_204853.1|	351	1081	60.27	189.87	1.6555	0	0	XPA	Gallus gallus xpacch protein (XPAC), mRNA
gi|71895160|ref|NM_001031249.1|	28	86	4.81	15.11	1.65139	1.60981e-08	1.7083e-07	STK17B	Gallus gallus serine/threonine kinase 17b (apoptosis-inducing) (STK17B), mRNA
gi|118090669|ref|XM_420775.2|	142	435	24.38	76.4	1.64787	2.56018e-13	4.84517e-12	BST1	PREDICTED: Gallus gallus bone marrow stromal cell antigen 1 (BST1), mRNA
gi|118091702|ref|XM_423945.2|	291	888	49.97	155.97	1.64213	1.45883e-13	2.87129e-12	MED6	PREDICTED: Gallus gallus mediator of RNA polymerase II transcription, subunit 6 homolog (S. cerevisiae) (MED6), mRNA
gi|118086905|ref|XM_419166.2|	41	125	7.04	21.96	1.64123	1.12856e-11	1.61576e-10	IMPACT	PREDICTED: Gallus gallus Impact homolog (mouse) (IMPACT), mRNA
gi|118087941|ref|XM_419452.2|	20	60	3.43	10.54	1.61959	3.51044e-06	2.6923e-05	MTA3	PREDICTED: Gallus gallus metastasis associated 1 family, member 3 (MTA3), mRNA
gi|118101349|ref|XR_027045.1|	29	87	4.98	15.28	1.61743	2.1607e-08	2.25451e-07	GPR124	PREDICTED: Gallus gallus similar to MGC69043 protein (LOC426771), mRNA
gi|54020715|ref|NM_001004413.2|	33	99	5.67	17.39	1.61684	2.28628e-09	2.65521e-08	NCSTN	Gallus gallus nicastrin (NCSTN), mRNA
gi|118101513|ref|XM_417701.2|	45	133	7.73	23.36	1.5955	6.52834e-12	9.65719e-11	LAPTM5	PREDICTED: Gallus gallus hypothetical LOC419552 (LOC419552), mRNA
gi|71895302|ref|NM_001030617.1|	22	65	3.78	11.42	1.5951	1.72539e-06	1.38579e-05	HAVCR1	Gallus gallus hepatitis A virus cellular receptor 1 (HAVCR1), mRNA
gi|118094931|ref|XR_027027.1|	19	56	3.26	9.84	1.59379	9.52388e-06	6.77616e-05	LOC429271	PREDICTED: Gallus gallus similar to PP238 (LOC429271), mRNA
gi|56118967|ref|NM_001007970.1|	40	118	6.87	20.73	1.59334	1.06e-10	1.37638e-09	ARL2BP	Gallus gallus ADP-ribosylation factor-like 2 binding protein (ARL2BP), mRNA
gi|118088847|ref|XM_419905.2|	110	324	18.89	56.91	1.59106	0	0	TINAG	PREDICTED: Gallus gallus tubulointerstitial nephritis antigen (TINAG), mRNA
gi|78000207|ref|NM_204546.2|	14	41	2.4	7.2	1.58496	0.000168794	0.000924463	RDM1	Gallus gallus RAD52 motif 1 (RDM1), mRNA
gi|118094042|ref|XM_426613.2|	51	148	8.76	26	1.56951	8.11796e-13	1.37242e-11	CFH	PREDICTED: Gallus gallus similar to complement regulator factor H (LOC429057), mRNA
gi|118087134|ref|XM_001233679.1|	419	1214	71.95	213.23	1.56734	0	0	TPD52	PREDICTED: Gallus gallus similar to gag R10 (LOC770339), mRNA
gi|118098537|ref|XM_415166.2|	18	52	3.09	9.13	1.56301	2.57932e-05	0.000169698	MYL2	PREDICTED: Gallus gallus myosin, light chain 2, regulatory, cardiac, slow (MYL2), mRNA
gi|118101003|ref|XM_425738.2|	24	69	4.12	12.12	1.55667	1.28883e-06	1.05974e-05	PLCH2	PREDICTED: Gallus gallus similar to PLCeta2 (LOC428180), mRNA
gi|118103032|ref|XM_418130.2|	62	177	10.65	31.09	1.5456	0	0	VAT1	PREDICTED: Gallus gallus similar to Vesicle amine transport protein 1 homolog (T californica) (LOC420009), mRNA
gi|118096239|ref|XM_001232595.1|	235	667	40.35	117.15	1.53772	2.56684e-13	4.83818e-12	MT3	PREDICTED: Gallus gallus similar to metallothionein 1 - pigeon (LOC770592), mRNA
gi|118096764|ref|XM_414280.2|	26	73	4.46	12.82	1.52328	9.52858e-07	7.99665e-06	TMEM111	PREDICTED: Gallus gallus 30 kDa protein (LOC415936), mRNA
gi|118103107|ref|XR_026911.1|	16	45	2.75	7.9	1.52242	0.000123908	0.00069995	TJP3	PREDICTED: Gallus gallus similar to TJP3 protein (LOC420070), mRNA
gi|118088375|ref|XM_419670.2|	88	247	15.11	43.38	1.52153	0	0	IYD	PREDICTED: Gallus gallus hypothetical LOC421631 (LOC421631), mRNA
gi|118099707|ref|XM_415644.2|	21	59	3.61	10.36	1.52095	1.07312e-05	7.54332e-05	CA10	PREDICTED: Gallus gallus similar to Carbonic anhydrase-related protein 10 (LOC417389), mRNA
gi|45383357|ref|NM_204402.1|	24	67	4.12	11.77	1.5144	2.9524e-06	2.29443e-05	RIPK1	Gallus gallus receptor (TNFRSF)-interacting serine-threonine kinase 1 (RIPK1), mRNA
gi|118086456|ref|XM_418973.2|	26	72	4.46	12.65	1.50402	1.4355e-06	1.17107e-05	NQO2	PREDICTED: Gallus gallus NAD(P)H dehydrogenase, quinone 2 (NQO2), mRNA
gi|118114410|ref|XM_001235961.1|	24	66	4.12	11.59	1.49216	4.44508e-06	3.36222e-05	LOC776439	PREDICTED: Gallus gallus hypothetical protein LOC772871 (LOC776439), mRNA
gi|118099388|ref|XR_027135.1|	42	115	7.21	20.2	1.48628	1.39451e-09	1.65238e-08	RXRA	PREDICTED: Gallus gallus similar to retinoid X receptor-alpha (LOC417143), mRNA
gi|118082384|ref|XM_416070.2|	225	616	38.64	108.2	1.48553	0	0	GNS	PREDICTED: Gallus gallus similar to glucosamine (N-acetyl)-6-sulfatase precursor (LOC417829), mRNA
gi|61098371|ref|NM_001012916.1|	36	98	6.18	17.21	1.47757	2.6446e-08	2.73197e-07	HSPD1	Gallus gallus similar to 60 kDa heat shock protein, mitochondrial precursor (Hsp60) (60 kDa chaperonin) (CPN60) (Heat shock protein 60) (HSP-60) (Mitochondrial matrix protein P1) (HSP-65) (LOC424059), mRNA
gi|45382570|ref|NM_205225.1|	6426	17314	1103.46	3041.07	1.46254	8.4217e-12	1.22639e-10	RPS6	Gallus gallus ribosomal protein S6 (RPS6), mRNA
gi|118089217|ref|XM_420058.2|	19	51	3.26	8.96	1.45863	7.61298e-05	0.000450467	CDC5L	PREDICTED: Gallus gallus CDC5 cell division cycle 5-like (S. pombe) (CDC5L), mRNA
gi|118088348|ref|XM_419660.2|	80	211	13.74	37.06	1.43148	0	0	MAP3K7IP2	PREDICTED: Gallus gallus mitogen-activated protein kinase kinase kinase 7 interacting protein 2 (MAP3K7IP2), mRNA
gi|67514588|ref|NM_001024830.1|	122	320	20.95	56.21	1.42388	3.08642e-14	6.72609e-13	CATHL2	Gallus gallus myeloid antimicrobial peptide 27 (LOC420407), mRNA
gi|49258193|ref|NM_205282.1|	54	141	9.27	24.77	1.41795	9.3454e-11	1.22196e-09	LPL	Gallus gallus lipoprotein lipase (LPL), mRNA
gi|118090903|ref|XR_026869.1|	106	276	18.2	48.48	1.41345	0	0	C2orf7	PREDICTED: Gallus gallus hypothetical LOC428807 (LOC428807), mRNA
gi|118113700|ref|XM_426396.2|	156	406	26.79	71.31	1.41241	1.19238e-13	2.38706e-12	MRPL16	PREDICTED: Gallus gallus similar to mitochondrial ribosomal protein L16 (L16mt) (LOC428840), mRNA
gi|118094596|ref|XM_422448.2|	20	52	3.43	9.13	1.41241	9.59732e-05	0.000554888	LRRC41	PREDICTED: Gallus gallus similar to MUF1 protein (LOC424612), mRNA
gi|118100687|ref|XM_417408.2|	376	978	64.57	171.78	1.41163	3.90576e-13	6.94201e-12	C20orf20	PREDICTED: Gallus gallus similar to RIKEN cDNA 1600027N09 gene (LOC419233), mRNA
gi|118092594|ref|XM_001232218.1|	19	49	3.26	8.61	1.40114	0.000169425	0.000926831	COL13A1	PREDICTED: Gallus gallus similar to alpha 1 type XIII collagen (LOC769037), mRNA
gi|118101945|ref|XM_001233366.1|	1766	4555	303.25	800.05	1.39958	5.26156e-12	7.87045e-11	ATP5L	PREDICTED: Gallus gallus similar to Atp5l protein (LOC770052), mRNA
gi|118102488|ref|XM_418005.2|	31	79	5.32	13.88	1.38351	2.07498e-06	1.63981e-05	PHTF1	PREDICTED: Gallus gallus similar to homeodomain protein (LOC419878), mRNA
gi|118086945|ref|XM_419196.2|	61	155	10.47	27.22	1.37841	2.93862e-11	4.00483e-10	SNAI2	PREDICTED: Gallus gallus snail homolog 2 (Drosophila) (SNAI2), mRNA
gi|71896622|ref|NM_001030965.1|	329	836	56.5	146.84	1.37792	0	0	PRKAG2	Gallus gallus protein kinase, AMP-activated, gamma 2 non-catalytic subunit (PRKAG2), mRNA
gi|71894902|ref|NM_001031203.1|	330	833	56.67	146.31	1.36837	2.0095e-13	3.88961e-12	NPC2	Gallus gallus Niemann-Pick disease, type C2 (NPC2), mRNA
gi|61098255|ref|NM_001012779.1|	21	53	3.61	9.31	1.36678	0.000119383	0.000678073	ADAT1	Gallus gallus adenosine deaminase, tRNA-specific 1 (ADAT1), mRNA
gi|71896964|ref|NM_001030741.1|	193	485	33.14	85.19	1.36211	4.84058e-14	1.03557e-12	SLC38A2	Gallus gallus similar to solute carrier family 38, member 2; amino acid transporter 2; system A amino acid transporter (LOC417807), mRNA
gi|71894730|ref|NM_001030897.1|	24	60	4.12	10.54	1.35516	4.78172e-05	0.000295859	MEAF6	Gallus gallus similar to hypothetical protein FLJ11730 (LOC419617), mRNA
gi|118090255|ref|XM_420592.2|	42	105	7.21	18.44	1.35477	6.85866e-08	6.79975e-07	SHROOM3	PREDICTED: Gallus gallus similar to shroom family member 3 protein (LOC422636), mRNA
gi|118087132|ref|XM_001233657.1|	38	95	6.53	16.69	1.35383	2.90706e-07	2.64378e-06	MRPS28	PREDICTED: Gallus gallus similar to Mitochondrial ribosomal protein S28 (LOC770322), mRNA
gi|118089936|ref|XM_420427.2|	55	137	9.44	24.06	1.34978	7.76436e-10	9.42714e-09	OTUD4	PREDICTED: Gallus gallus OTU domain containing 4 (OTUD4), mRNA
gi|118100592|ref|XM_425699.2|	56	139	9.62	24.41	1.34336	6.54406e-10	8.06066e-09	LOC428141	PREDICTED: Gallus gallus similar to Trappin-6 (LOC428141), mRNA
gi|45382446|ref|NM_205372.1|	53	131	9.1	23.01	1.33832	2.3093e-09	2.67862e-08	IRF7	Gallus gallus interferon regulatory factor 7 (IRF7), mRNA
gi|118096453|ref|XM_414151.2|	26	64	4.46	11.24	1.33353	3.35484e-05	0.000214678	RRAD	PREDICTED: Gallus gallus Ras-related associated with diabetes (RRAD), mRNA
gi|57530230|ref|NM_001006421.1|	195	479	33.49	84.13	1.32889	1.70974e-13	3.35103e-12	MCM3	Gallus gallus MCM3 minichromosome maintenance deficient 3 (S. cerevisiae) (MCM3), mRNA
gi|71895498|ref|NM_001031122.1|	22	54	3.78	9.48	1.3265	0.000146701	0.000812987	CHIC1	Gallus gallus cysteine-rich hydrophobic domain 1 (CHIC1), mRNA
gi|46195837|ref|NM_206983.1|	134	328	23.01	57.61	1.32406	0	0	PLA2R1	Gallus gallus phospholipase A2 receptor 1, 180kDa (PLA2R1), mRNA
gi|118097445|ref|XM_001233562.1|	132	323	22.67	56.73	1.32333	1.00142e-13	2.02209e-12	ATOX1	PREDICTED: Gallus gallus similar to copper chaperone (LOC770231), mRNA
gi|71896352|ref|NM_001030932.1|	97	237	16.66	41.63	1.32124	4.04122e-14	8.74569e-13	HNRNPM	Gallus gallus heterogeneous nuclear ribonucleoprotein M (HNRPM), mRNA
gi|118095541|ref|XR_026699.1|	27	66	4.64	11.59	1.32068	2.8069e-05	0.000183637	ULK3	PREDICTED: Gallus gallus hypothetical protein LOC769780 (LOC769780), mRNA
gi|71897300|ref|NM_001030683.1|	35	85	6.01	14.93	1.31278	2.20252e-06	1.7362e-05	GBGT1	Gallus gallus globoside alpha-1,3-N-acetylgalactosaminyltransferase 1 (GBGT1), mRNA
gi|118091093|ref|XM_420924.2|	368	893	63.19	156.85	1.31162	7.9936e-15	1.83617e-13	IFITM5	PREDICTED: Gallus gallus similar to interferon induced transmembrane protein 5 (LOC422992), mRNA
gi|118088540|ref|XM_424670.2|	26	63	4.46	11.07	1.31154	4.88994e-05	0.000301358	KIAA1913	PREDICTED: Gallus gallus similar to KIAA1913 protein (LOC427076), mRNA
gi|118100801|ref|XM_417464.2|	73	177	12.54	31.09	1.30991	7.83928e-12	1.14694e-10	CDK5RAP1	PREDICTED: Gallus gallus CDK5 regulatory subunit associated protein 1 (CDK5RAP1), mRNA
gi|118093946|ref|XM_422163.2|	52	126	8.93	22.13	1.30927	8.33484e-09	9.10309e-08	NEB	PREDICTED: Gallus gallus nebulin (NEB), mRNA
gi|118084231|ref|XM_416887.2|	175	423	30.05	74.3	1.306	3.24408e-13	5.94684e-12	UNC50	PREDICTED: Gallus gallus unc-50 homolog (C. elegans) (UNC50), mRNA
gi|118100404|ref|XM_415926.2|	42	101	7.21	17.74	1.29893	3.04152e-07	2.7607e-06	KIAA0753	PREDICTED: Gallus gallus similar to KIAA0753 (LOC417681), mRNA
gi|61098154|ref|NM_001012843.1|	199	474	34.17	83.25	1.28472	1.31006e-14	2.94418e-13	MOV10	Gallus gallus Mov10, Moloney leukemia virus 10, homolog (mouse) (MOV10), mRNA
gi|118099248|ref|XR_027102.1|	218	519	37.43	91.16	1.28421	0	0	LOC417227	PREDICTED: Gallus gallus similar to folylpolyglutamate synthetase (LOC417227), mRNA
gi|71895086|ref|NM_001031236.1|	33	78	5.67	13.7	1.27276	9.52124e-06	6.77944e-05	SHOC2	Gallus gallus soc-2 suppressor of clear homolog (C. elegans) (SHOC2), mRNA
gi|60302725|ref|NM_001012537.1|	94	221	16.14	38.82	1.26616	0	0	-	Gallus gallus F-box protein 7 (FBXO7), mRNA
gi|57530408|ref|NM_001006385.1|	141	331	24.21	58.14	1.26393	0	0	CNDP2	Gallus gallus CNDP dipeptidase 2 (metallopeptidase M20 family) (CNDP2), mRNA
gi|118103214|ref|XM_418222.2|	52	122	8.93	21.43	1.2629	3.5586e-08	3.61623e-07	C19orf6	PREDICTED: Gallus gallus hypothetical LOC420101 (LOC420101), mRNA
gi|71896774|ref|NM_001031279.1|	58	136	9.96	23.89	1.26219	5.95016e-09	6.61451e-08	SLC6A9	Gallus gallus solute carrier family 6 (neurotransmitter transporter, glycine), member 9 (SLC6A9), mRNA
gi|118090993|ref|XM_001233279.1|	35	82	6.01	14.4	1.26063	6.61974e-06	4.82745e-05	LOC769966	PREDICTED: Gallus gallus similar to EPS8-like 2 (LOC769966), mRNA
gi|118087784|ref|XM_423929.2|	82	192	14.08	33.72	1.25996	4.79906e-12	7.19013e-11	GEMIN6	PREDICTED: Gallus gallus gem (nuclear organelle) associated protein 6 (GEMIN6), mRNA
gi|118090385|ref|XM_426329.2|	85	198	14.6	34.78	1.25229	2.78532e-12	4.38383e-11	CFI	PREDICTED: Gallus gallus hypothetical LOC428773 (LOC428773), mRNA
gi|60302793|ref|NM_001012573.1|	196	456	33.66	80.09	1.25059	9.81438e-14	1.99034e-12	-	Gallus gallus muscleblind-like 3 (Drosophila) (MBNL3), mRNA
gi|45383152|ref|NM_204507.1|	80	185	13.74	32.49	1.24161	1.98388e-11	2.73156e-10	DHRS11	Gallus gallus short-chain dehydrogenase/reductase (LOC395172), mRNA
gi|57524851|ref|NM_001005836.1|	297	686	51	120.49	1.24034	3.32622e-13	6.03822e-12	AARS	Gallus gallus alanyl-tRNA synthetase (AARS), mRNA
gi|57525218|ref|NM_001006198.1|	255	589	43.79	103.45	1.24026	0	0	WDR5	Gallus gallus WD repeat domain 5 (WDR5), mRNA
gi|71897188|ref|NM_001031402.1|	82	189	14.08	33.2	1.23754	1.38967e-11	1.96848e-10	HDAC7A	Gallus gallus histone deacetylase 7A (HDAC7A), mRNA
gi|118094670|ref|XM_422479.2|	46	106	7.9	18.62	1.23693	4.37244e-07	3.87836e-06	ZYG11B	PREDICTED: Gallus gallus zyg-11 homolog B (C. elegans) (ZYG11B), mRNA
gi|45384011|ref|NM_205173.1|	43	99	7.38	17.39	1.23657	1.07659e-06	8.97061e-06	RAD51	Gallus gallus RAD51 homolog (RecA homolog, E. coli) (S. cerevisiae) (RAD51), mRNA
gi|118094898|ref|XR_026995.1|	126	290	21.64	50.94	1.2351	8.37108e-14	1.72762e-12	LOC424865	PREDICTED: Gallus gallus similar to IGF-II mRNA-binding protein 2 (LOC424865), mRNA
gi|118084695|ref|XM_416978.2|	106	243	18.2	42.68	1.22962	0	0	IPO5	PREDICTED: Gallus gallus RAN binding protein 5 (RANBP5), mRNA
gi|48675894|ref|NM_001001616.1|	54	123	9.27	21.6	1.22039	7.17204e-08	7.06548e-07	CYP2H1	Gallus gallus cytochrome P450 2H1 (CYP2H1), mRNA
gi|118110062|ref|XM_001236407.1|	37	84	6.35	14.75	1.21589	9.36808e-06	6.67547e-05	LOC776915	PREDICTED: Gallus gallus hypothetical protein LOC773347 (LOC776915), partial mRNA
gi|71897282|ref|NM_001031384.1|	80	181	13.74	31.79	1.21019	8.01152e-11	1.05493e-09	SUPT5H	Gallus gallus suppressor of Ty 5 homolog (S. cerevisiae) (SUPT5H), mRNA
gi|45382086|ref|NM_204758.1|	398	900	68.34	158.08	1.20985	5.67324e-13	9.78582e-12	C5H11orf58	Gallus gallus small acidic protein (LOC395520), mRNA
gi|118092440|ref|XM_001232006.1|	78	176	13.39	30.91	1.20692	1.62438e-10	2.07747e-09	LOC769341	PREDICTED: Gallus gallus hypothetical protein LOC769341 (LOC769341), mRNA
gi|118096859|ref|XM_414352.2|	88	198	15.11	34.78	1.20275	1.33866e-11	1.89911e-10	ABHD6	PREDICTED: Gallus gallus abhydrolase domain containing 6 (ABHD6), mRNA
gi|45383727|ref|NM_204192.1|	414	930	71.09	163.35	1.20025	4.34986e-13	7.64414e-12	-	Gallus gallus fatty acid binding protein 1, liver (FABP1), mRNA
gi|118098190|ref|XM_001232651.1|	126	283	21.64	49.71	1.19984	8.4155e-14	1.73296e-12	LOC769383	PREDICTED: Gallus gallus hypothetical protein LOC769383 (LOC769383), mRNA
gi|118082065|ref|XM_415961.2|	42	94	7.21	16.51	1.19527	3.70974e-06	2.83353e-05	DNAJC2	PREDICTED: Gallus gallus hypothetical LOC417717 (LOC417717), mRNA
gi|118082148|ref|XM_001232187.1|	88	197	15.11	34.6	1.19527	1.88469e-11	2.60651e-10	ALG12	PREDICTED: Gallus gallus hypothetical protein LOC769008 (LOC769008), mRNA
gi|113206111|ref|NM_001044664.1|	35	78	6.01	13.7	1.18874	2.74014e-05	0.000179646	VCP	Gallus gallus valosin-containing protein (VCP), mRNA
gi|71895336|ref|NM_001030612.1|	56	124	9.62	21.78	1.1789	1.4014e-07	1.32341e-06	LOC416235	Gallus gallus similar to ovoinhibitor precursor [validated] - chicken (LOC416235), mRNA
gi|118089376|ref|XM_420195.2|	73	161	12.54	28.28	1.17324	2.22558e-09	2.59115e-08	BRCC3	PREDICTED: Gallus gallus BRCA1/BRCA2-containing complex, subunit 3 (BRCC3), mRNA
gi|118097193|ref|XM_425180.2|	275	606	47.22	106.44	1.17257	5.52446e-13	9.56448e-12	APBB3	PREDICTED: Gallus gallus similar to Amyloid beta (A4) precursor protein-binding, family B, member 3 (LOC427608), mRNA
gi|118082256|ref|XM_416051.2|	3148	6908	540.57	1213.34	1.16643	0	0	SLC38A4	PREDICTED: Gallus gallus hypothetical LOC417809 (LOC417809), mRNA
gi|46048767|ref|NM_205120.1|	7790	17079	1337.69	2999.8	1.16512	1.28242e-11	1.82486e-10	ENO1	Gallus gallus enolase 1, (alpha) (ENO1), mRNA
gi|118086320|ref|XM_418892.2|	33	72	5.67	12.65	1.15772	7.97592e-05	0.000467797	TRIP13	PREDICTED: Gallus gallus similar to HPV16 E1 protein binding protein (LOC420798), mRNA
gi|118101811|ref|XM_417847.2|	50	109	8.59	19.15	1.15661	1.18013e-06	9.76372e-06	VPS11	PREDICTED: Gallus gallus similar to vacuolar protein sorting 11 (LOC419702), mRNA
gi|71896607|ref|NM_001030963.1|	521	1135	89.47	199.35	1.15583	0	0	GORASP1	Gallus gallus golgi reassembly stacking protein 1, 65kDa (GORASP1), mRNA
gi|52138662|ref|NM_001004380.1|	228	496	39.15	87.12	1.15399	2.99316e-13	5.53025e-12	CAPZA2	Gallus gallus capping protein (actin filament) muscle Z-line, alpha 2 (CAPZA2), mRNA
gi|71897008|ref|NM_001031335.1|	156	339	26.79	59.54	1.15216	1.19238e-13	2.38196e-12	C10orf83	Gallus gallus similar to CDNA sequence BC023055 (LOC425290), mRNA
gi|45384325|ref|NM_205019.1|	35	76	6.01	13.35	1.1514	5.45792e-05	0.000332418	K123	Gallus gallus K123 protein (K123), mRNA
gi|57525482|ref|NM_001006260.1|	53	115	9.1	20.2	1.15042	6.74832e-07	5.8094e-06	EIF2S3	Gallus gallus eukaryotic translation initiation factor 2, subunit 3 gamma, 52kDa (EIF2S3), mRNA
gi|60302737|ref|NM_001012543.1|	60	130	10.3	22.83	1.14829	1.31368e-07	1.2456e-06	DSCR2	Gallus gallus Down syndrome critical region gene 2 (DSCR2), mRNA
gi|118098845|ref|XM_415308.2|	492	1064	84.49	186.88	1.14526	0	0	NIPSNAP1	PREDICTED: Gallus gallus nipsnap homolog 1 (C. elegans) (NIPSNAP1), mRNA
gi|118091723|ref|XM_428276.2|	275	594	47.22	104.33	1.14368	5.52446e-13	9.5468e-12	SYNJ2BP	PREDICTED: Gallus gallus similar to ADAM metallopeptidase domain 20 preproprotein (LOC430724), mRNA
gi|45384221|ref|NM_205290.1|	34	73	5.84	12.82	1.13436	9.26912e-05	0.000536908	HSPB1	Gallus gallus heat shock 27kDa protein 1 (HSPB1), mRNA
gi|118089125|ref|XM_420004.2|	2954	6337	507.26	1113.05	1.13372	0	0	HADHB	PREDICTED: Gallus gallus hydroxyacyl-Coenzyme A dehydrogenase/3-ketoacyl-Coenzyme A thiolase/enoyl-Coenzyme A hydratase (trifunctional protein), beta subunit (HADHB), mRNA
gi|61098421|ref|NM_001012940.1|	49	105	8.41	18.44	1.13266	2.7828e-06	2.17165e-05	NAT10	Gallus gallus N-acetyltransferase 10 (NAT10), mRNA
gi|57530729|ref|NM_001006363.1|	525	1123	90.15	197.25	1.12963	9.76996e-15	2.22779e-13	RAB5A	Gallus gallus RAB5A, member RAS oncogene family (RAB5A), mRNA
gi|57525492|ref|NM_001006263.1|	47	100	8.07	17.56	1.12165	5.65042e-06	4.16607e-05	TRAPPC2	Gallus gallus trafficking protein particle complex 2 (TRAPPC2), mRNA
gi|118100278|ref|XM_415812.2|	105	223	18.03	39.17	1.11935	1.18765e-11	1.69517e-10	C17orf32	PREDICTED: Gallus gallus hypothetical LOC417566 (LOC417566), mRNA
gi|118089212|ref|XR_027104.1|	460	973	78.99	170.9	1.11341	0	0	LOC422047	PREDICTED: Gallus gallus similar to LOC494798 protein (LOC422047), mRNA
gi|118100148|ref|XM_001234812.1|	99	208	17	36.53	1.10355	9.58256e-11	1.24947e-09	INPP5K	PREDICTED: Gallus gallus hypothetical protein LOC771549 (LOC771549), mRNA
gi|57529653|ref|NM_001006539.1|	40	84	6.87	14.75	1.10233	4.12146e-05	0.000258601	AKR1A1	Gallus gallus aldo-keto reductase family 1, member A1 (aldehyde reductase) (AKR1A1), mRNA
gi|118082050|ref|XM_415970.2|	41	86	7.04	15.11	1.10186	3.40662e-05	0.000217693	PTPN12	PREDICTED: Gallus gallus similar to protein tyrosine phosphatase, non-receptor type 12 (LOC417725), mRNA
gi|118088428|ref|XM_419686.2|	41	86	7.04	15.11	1.10186	3.40662e-05	0.000217544	RBM16	PREDICTED: Gallus gallus RNA binding motif protein 16 (RBM16), mRNA
gi|71896828|ref|NM_001030774.1|	122	256	20.95	44.96	1.10169	7.56284e-13	1.29024e-11	KPNA1	Gallus gallus similar to Importin alpha-1 subunit (Karyopherin alpha-1 subunit) (SRP1-beta) (RAG cohort protein 2) (Nucleoprotein interactor 1) (NPI-1) (LOC418271), mRNA
gi|118099696|ref|XR_027044.1|	51	107	8.76	18.79	1.10096	3.69282e-06	2.82291e-05	UTP18	PREDICTED: Gallus gallus similar to CGI-48 protein (LOC417388), mRNA
gi|118084741|ref|XR_026857.1|	51	106	8.76	18.62	1.08785	5.11062e-06	3.80408e-05	LOC418817	PREDICTED: Gallus gallus similar to AP-2 repressor (LOC418817), mRNA
gi|45383505|ref|NM_204325.1|	922	1912	158.32	335.83	1.08489	0	0	MAGOH	Gallus gallus mago-nashi homolog, proliferation-associated (Drosophila) (MAGOH), mRNA
gi|118098538|ref|XM_415173.2|	444	920	76.24	161.59	1.08372	9.08384e-13	1.51923e-11	ERP29	PREDICTED: Gallus gallus endoplasmic reticulum protein 29 (ERP29), mRNA
gi|57529502|ref|NM_001006569.1|	492	1019	84.49	178.98	1.08295	0	0	CENPL	Gallus gallus centromere protein L (CENPL), mRNA
gi|71896644|ref|NM_001030966.1|	279	577	47.91	101.35	1.08095	0	0	INSIG1	Gallus gallus insulin induced gene 1 (INSIG1), mRNA
gi|45382128|ref|NM_204775.1|	73	151	12.54	26.52	1.08054	5.9457e-08	5.94506e-07	LY6E	Gallus gallus lymphocyte antigen 6 complex, locus E (LY6E), mRNA
gi|57530205|ref|NM_001006428.1|	714	1473	122.61	258.72	1.07731	2.94876e-13	5.46983e-12	CHMP1B	Gallus gallus similar to RIKEN cDNA 2810405I11 (LOC422143), mRNA
gi|54020713|ref|NM_204552.2|	152	313	26.1	54.98	1.07486	7.66054e-14	1.6022e-12	BID	Gallus gallus BH3 interacting domain death agonist (BID), mRNA
gi|118089015|ref|XM_419952.2|	1883	3876	323.35	680.79	1.07411	5.63816e-12	8.42031e-11	PDIA6	PREDICTED: Gallus gallus protein disulfide isomerase family A, member 6, transcript variant 2 (PDIA6), mRNA
gi|71896518|ref|NM_001031163.1|	48	98	8.24	17.21	1.06253	1.71645e-05	0.000116876	TMEM128	Gallus gallus similar to RIKEN cDNA 2810021O14 (LOC422845), mRNA
gi|61097988|ref|NM_001012896.1|	780	1586	133.94	278.57	1.05645	1.53744e-12	2.49974e-11	AP2A2	Gallus gallus adaptor-related protein complex 2, alpha 2 subunit (AP2A2), mRNA
gi|57530609|ref|NM_001006342.1|	724	1472	124.32	258.55	1.05638	0	0	C28H19orf10	Gallus gallus similar to interleukin 25; lymphocyte antigen 6 complex, locus E ligand (LOC420161), mRNA
gi|118086709|ref|XM_419092.2|	219	445	37.61	78.16	1.05531	3.27516e-13	5.99207e-12	THEM2	PREDICTED: Gallus gallus thioesterase superfamily member 2 (THEM2), mRNA
gi|60302721|ref|NM_001012535.1|	288	585	49.45	102.75	1.0551	0	0	EIF3EIP	Gallus gallus eukaryotic translation initiation factor 3, subunit 6 interacting protein (EIF3S6IP), mRNA
gi|45384091|ref|NM_205133.1|	173	351	29.71	61.65	1.05315	3.30624e-13	6.01363e-12	TNNC1	Gallus gallus troponin C type 1 (slow) (TNNC1), mRNA
gi|71894796|ref|NM_001031422.1|	70	142	12.02	24.94	1.05302	2.69108e-07	2.46173e-06	PIP5K1B	Gallus gallus phosphatidylinositol-4-phosphate 5-kinase, type I, beta (PIP5K1B), mRNA
gi|118088331|ref|XM_419626.2|	251	509	43.1	89.4	1.05259	8.85958e-14	1.8204e-12	WTAP	PREDICTED: Gallus gallus similar to putative pre-mRNA splicing regulator female-lethal(2D) (LOC421588), mRNA
gi|71896024|ref|NM_001031564.1|	562	1136	96.51	199.53	1.04786	2.85328e-13	5.30324e-12	CMPK	Gallus gallus cytidylate kinase (CMPK), mRNA
gi|118102240|ref|XM_423397.2|	411	830	70.58	145.78	1.04646	0	0	SELENBP1	PREDICTED: Gallus gallus selenium binding protein 1 (SELENBP1), mRNA
gi|71896238|ref|NM_001031604.1|	60	121	10.3	21.25	1.04482	2.41934e-06	1.89911e-05	-	Gallus gallus methylthioadenosine phosphorylase (MTAP), mRNA
gi|118129625|ref|XM_424479.2|	117	235	20.09	41.28	1.03897	5.7529e-11	7.6944e-10	METTL7A	PREDICTED: Gallus gallus methyltransferase like 7A (METTL7A), mRNA
gi|45384365|ref|NM_205005.1|	72	144	12.36	25.29	1.03289	3.44082e-07	3.10205e-06	CALM	Gallus gallus calmodulin 2 (phosphorylase kinase, delta) (CALM2), mRNA
gi|118083979|ref|XM_416763.2|	123	246	21.12	43.21	1.03276	2.5534e-11	3.49513e-10	FUNDC1	PREDICTED: Gallus gallus similar to FUN14 domain containing 1 (LOC418558), mRNA
gi|118102804|ref|XM_418088.2|	65	130	11.16	22.83	1.03259	1.28495e-06	1.05748e-05	NMT1	PREDICTED: Gallus gallus N-myristoyltransferase 1 (NMT1), mRNA
gi|118095696|ref|XM_413789.2|	64	128	10.99	22.48	1.03245	1.55168e-06	1.25273e-05	GRINL1B	PREDICTED: Gallus gallus similar to GRINL1A complex protein 1 Gcom1 (LOC415404), mRNA
gi|47604921|ref|NM_001001300.1|	334	667	57.35	117.15	1.03049	2.33368e-13	4.45257e-12	TOP1MT	Gallus gallus topoisomerase (DNA) I, mitochondrial (TOP1MT), mRNA
gi|118101400|ref|XM_424406.2|	187	373	32.11	65.51	1.02869	3.03758e-13	5.60125e-12	VDAC3	PREDICTED: Gallus gallus voltage-dependent anion channel 3 (VDAC3), mRNA
gi|118099295|ref|XM_415487.2|	87	173	14.94	30.39	1.02442	2.81276e-08	2.89928e-07	ENDOG	PREDICTED: Gallus gallus TBC1 domain family, member 13 (TBC1D13), mRNA
gi|118097807|ref|XM_414792.2|	79	157	13.57	27.58	1.0232	1.25731e-07	1.19578e-06	FSCN1	PREDICTED: Gallus gallus similar to Fascin homolog 1, actin-bundling protein (Strongylocentrotus purpuratus) (LOC416485), mRNA
gi|71895296|ref|NM_001031432.1|	53	105	9.1	18.44	1.0189	1.69802e-05	0.000115875	GNE	Gallus gallus glucosamine (UDP-N-acetyl)-2-epimerase/N-acetylmannosamine kinase (GNE), mRNA
gi|118099597|ref|XM_415598.2|	50	99	8.59	17.39	1.01753	3.0072e-05	0.000194832	METRNL	PREDICTED: Gallus gallus similar to METRNL protein (LOC417332), mRNA
gi|118100864|ref|XR_026659.1|	46	91	7.9	15.98	1.01634	6.45972e-05	0.000385891	RBM38	PREDICTED: Gallus gallus hypothetical protein LOC768866 (LOC768866), mRNA
gi|118092579|ref|XM_421577.2|	115	227	19.75	39.87	1.01345	2.80148e-10	3.51086e-09	VPS26A	PREDICTED: Gallus gallus hypothetical LOC423696 (LOC423696), mRNA
gi|118097668|ref|XM_001231466.1|	551	1087	94.62	190.92	1.01275	2.62012e-14	5.75012e-13	GSPT1	PREDICTED: Gallus gallus similar to GSPT1 protein (LOC768522), mRNA
gi|118087349|ref|XM_418462.2|	359	707	61.65	124.18	1.01026	0	0	MRPL13	PREDICTED: Gallus gallus mitochondrial ribosomal protein L13 (MRPL13), mRNA
gi|118081888|ref|XM_414981.2|	175	344	30.05	60.42	1.00766	3.34844e-13	6.06678e-12	COPG2	PREDICTED: Gallus gallus similar to coatomer protein gamma2-COP (LOC416685), mRNA
gi|45384067|ref|NM_205146.1|	152	298	26.1	52.34	1.00386	7.97584e-13	1.35084e-11	CYP1A1	Gallus gallus cytochrome P450, family 1, subfamily A, polypeptide 1 (CYP1A1), mRNA
gi|71894896|ref|NM_001031101.1|	56	0	9.62	0.01	-9.90989	2.63276e-17	7.07289e-16	MTMR9	Gallus gallus myotubularin related protein 9 (MTMR9), mRNA
gi|71895452|ref|NM_001030590.1|	53	0	9.1	0.01	-9.82972	2.0364e-16	5.15943e-15	BAP1	Gallus gallus BRCA1 associated protein-1 (ubiquitin carboxy-terminal hydrolase) (BAP1), mRNA
gi|118084285|ref|XM_416926.2|	44	0	7.56	0.01	-9.56224	9.4238e-14	1.92365e-12	UXS1	PREDICTED: Gallus gallus hypothetical LOC418728 (LOC418728), mRNA
gi|57529648|ref|NM_001006538.1|	31	0	5.32	0.01	-9.05528	6.671e-10	8.18467e-09	DPH2	Gallus gallus DPH2 homolog (S. cerevisiae) (DPH2), mRNA
gi|118102111|ref|XM_424525.2|	23	0	3.95	0.01	-8.62571	1.56099e-07	1.46671e-06	LOC426916	PREDICTED: Gallus gallus similar to Feather keratin I (Keratin gene C protein) (F-ker) (LOC426916), mRNA
gi|118101607|ref|XM_417749.2|	22	0	3.78	0.01	-8.56224	3.08712e-07	2.79937e-06	GRRP1	PREDICTED: Gallus gallus hypothetical LOC419603 (LOC419603), mRNA
gi|54020699|ref|NM_204377.2|	18	0	3.09	0.01	-8.27146	4.72234e-06	3.55468e-05	CSNK1E	Gallus gallus casein kinase 1, epsilon (CSNK1E), mRNA
gi|118102029|ref|XM_417921.2|	17	0	2.92	0.01	-8.18982	9.33916e-06	6.65994e-05	DDX6	PREDICTED: Gallus gallus DEAD (Asp-Glu-Ala-Asp) box polypeptide 6 (DDX6), mRNA
gi|118097264|ref|XM_414486.2|	16	0	2.75	0.01	-8.10329	1.84697e-05	0.000125035	FABP6	PREDICTED: Gallus gallus similar to intestinal 15 kda protein; I-15P (LOC416154), mRNA
gi|118091062|ref|XM_001232487.1|	16	0	2.75	0.01	-8.10329	1.84697e-05	0.000124944	LOC770534	PREDICTED: Gallus gallus hypothetical protein LOC770534 (LOC770534), mRNA
gi|118088013|ref|XM_419473.2|	15	0	2.58	0.01	-8.01123	3.65268e-05	0.000231518	SLC4A1AP	PREDICTED: Gallus gallus solute carrier family 4 (anion exchanger), member 1, adaptor protein (SLC4A1AP), mRNA
gi|118086578|ref|XM_419041.2|	14	0	2.4	0.01	-7.90689	7.22374e-05	0.00042961	C18orf37	PREDICTED: Gallus gallus hypothetical LOC420956 (LOC420956), mRNA
gi|118097456|ref|XM_001233713.1|	14	0	2.4	0.01	-7.90689	7.22374e-05	0.000429337	LOC770379	PREDICTED: Gallus gallus hypothetical protein LOC770379 (LOC770379), mRNA
gi|118096803|ref|XM_414310.2|	14	0	2.4	0.01	-7.90689	7.22374e-05	0.000429064	LOC415966	PREDICTED: Gallus gallus hypothetical LOC415966 (LOC415966), mRNA
gi|118102812|ref|XM_425839.2|	13	0	2.23	0.01	-7.8009	0.000142861	0.000796426	LOC428279	PREDICTED: Gallus gallus similar to Phospholipase C, delta 3 (LOC428279), mRNA
gi|118093766|ref|XM_422063.2|	13	0	2.23	0.01	-7.8009	0.000142861	0.000795951	LOC424214	PREDICTED: Gallus gallus hypothetical LOC424214 (LOC424214), mRNA
gi|71896890|ref|NM_001031304.1|	13	0	2.23	0.01	-7.8009	0.000142861	0.000795477	KLHL24	Gallus gallus kelch-like 24 (Drosophila) (KLHL24), mRNA
gi|118129777|ref|XM_424445.2|	13	0	2.23	0.01	-7.8009	0.000142861	0.000795003	LOC426836	PREDICTED: Gallus gallus similar to bloodthirsty (LOC426836), mRNA
gi|118085513|ref|XM_418522.2|	13	0	2.23	0.01	-7.8009	0.000142861	0.00079453	PLCD1	PREDICTED: Gallus gallus hypothetical LOC420416 (LOC420416), mRNA
gi|71895720|ref|NM_001031512.1|	617	29	105.95	5.09	-4.37957	5.2599e-142	3.90276e-140	YME1L1	Gallus gallus YME1-like 1 (S. cerevisiae) (YME1L1), mRNA
gi|118097959|ref|XM_414844.2|	404	21	69.37	3.69	-4.23262	1.77718e-91	1.16188e-89	NDUFB10	PREDICTED: Gallus gallus NADH dehydrogenase (ubiquinone) 1 beta subcomplex, 10, 22kDa (NDUFB10), mRNA
gi|118117407|ref|XM_423692.2|	34	2	5.84	0.35	-4.06054	1.48565e-08	1.58193e-07	PLEKHG5	PREDICTED: Gallus gallus similar to RhoA-specific guanine exchange factor SYX1 (LOC426013), partial mRNA
gi|118102774|ref|XM_001234267.1|	33	2	5.67	0.35	-4.01792	2.7838e-08	2.8726e-07	LOC770952	PREDICTED: Gallus gallus similar to feather keratin (LOC770952), mRNA
gi|71895520|ref|NM_001031474.1|	91	6	15.63	1.05	-3.89586	1.86588e-20	5.57319e-19	UBAC1	Gallus gallus ubiquitin associated domain containing 1 (UBADC1), mRNA
gi|118083349|ref|XM_416519.2|	106	8	18.2	1.41	-3.69017	9.35236e-23	2.97399e-21	RBP5	PREDICTED: Gallus gallus similar to iota-crystallin (LOC418296), mRNA
gi|118092105|ref|XM_430060.2|	142	11	24.38	1.93	-3.65903	8.3879e-30	3.21387e-28	LOC423506	PREDICTED: Gallus gallus hypothetical LOC423506 (LOC423506), mRNA
gi|118105618|ref|XM_001235099.1|	25	2	4.29	0.35	-3.61555	3.9763e-06	3.01986e-05	LOC771882	PREDICTED: Gallus gallus hypothetical protein LOC771882 (LOC771882), mRNA
gi|118100295|ref|XM_415870.2|	37	3	6.35	0.53	-3.58269	1.55488e-08	1.65376e-07	RAD51C	PREDICTED: Gallus gallus similar to Rad51C (LOC417626), mRNA
gi|118119183|ref|XM_001235383.1|	24	2	4.12	0.35	-3.55722	7.32322e-06	5.29913e-05	LOC431059	PREDICTED: Gallus gallus similar to SRF-related protein (LOC431059), partial mRNA
gi|118104218|ref|XM_413970.2|	59	5	10.13	0.88	-3.52499	9.04478e-13	1.51541e-11	YTHDC2	PREDICTED: Gallus gallus similar to YTH domain containing 2 (LOC415602), mRNA
gi|118098173|ref|XM_001232278.1|	139	12	23.87	2.11	-3.49988	3.27916e-28	1.20696e-26	SRL	PREDICTED: Gallus gallus sarcalumenin (SRL), mRNA
gi|118097625|ref|XM_414665.2|	159	15	27.3	2.63	-3.37577	4.28064e-31	1.67446e-29	TCERG1	PREDICTED: Gallus gallus transcription elongation regulator 1 (TCERG1), mRNA
gi|118081938|ref|XM_416472.2|	21	2	3.61	0.35	-3.36657	4.49966e-05	0.000280075	PFKFB3	PREDICTED: Gallus gallus similar to 6-phosphofructo-2-kinase/fructose-2,6-biphosphatase 3 (LOC418247), mRNA
gi|118084746|ref|XM_001231764.1|	21	2	3.61	0.35	-3.36657	4.49966e-05	0.000279889	C1H13orf34	PREDICTED: Gallus gallus hypothetical protein LOC769298 (LOC769298), mRNA
gi|118089982|ref|XM_420457.2|	63	6	10.82	1.05	-3.36524	4.69336e-13	8.23231e-12	C4H8orf40	PREDICTED: Gallus gallus similar to hypothetical protein BC013035 (LOC422492), mRNA
gi|45383735|ref|NM_204191.1|	20	2	3.43	0.35	-3.29278	8.18994e-05	0.000478548	SPINW	Gallus gallus spindlin (SPIN), mRNA
gi|118092813|ref|XR_027103.1|	20	2	3.43	0.35	-3.29278	8.18994e-05	0.00047825	LOC423793	PREDICTED: Gallus gallus similar to M-phase phosphoprotein 1 (LOC423793), mRNA
gi|45382614|ref|NM_205462.1|	2194	227	376.75	39.87	-3.24023	0	0	RPS15	Gallus gallus ribosomal protein S15 (RPS15), mRNA
gi|118085133|ref|XM_417173.2|	38	4	6.53	0.7	-3.22166	4.61398e-08	4.6533e-07	DYNC2H1	PREDICTED: Gallus gallus similar to dynein cytoplasmic heavy chain 2 (LOC418979), mRNA
gi|45382784|ref|NM_205495.1|	19	2	3.26	0.35	-3.21945	0.000148535	0.000822173	LGALS1	Gallus gallus lectin, galactoside-binding, soluble, 1 (galectin 1) (LGALS1), mRNA
gi|118092064|ref|XM_001234723.1|	68	8	11.68	1.41	-3.05027	6.23676e-13	1.07183e-11	LOC772201	PREDICTED: Gallus gallus hypothetical protein LOC772201 (LOC772201), mRNA
gi|71897172|ref|NM_001031406.1|	50	6	8.59	1.05	-3.03227	9.42978e-10	1.13315e-08	STUB1	Gallus gallus STIP1 homology and U-box containing protein 1 (STUB1), mRNA
gi|118088972|ref|XM_001235656.1|	32	4	5.49	0.7	-2.97138	1.50549e-06	1.22071e-05	LOC776102	PREDICTED: Gallus gallus hypothetical protein LOC772534 (LOC776102), mRNA
gi|118089201|ref|XM_001233604.1|	32	4	5.49	0.7	-2.97138	1.50549e-06	1.21966e-05	IMP3	PREDICTED: Gallus gallus similar to IMP3, U3 small nucleolar ribonucleoprotein, homolog (yeast) (LOC771480), mRNA
gi|45382098|ref|NM_204762.1|	24	3	4.12	0.53	-2.95858	3.52154e-05	0.000223661	CD9	Gallus gallus CD9 molecule (CD9), mRNA
gi|57530522|ref|NM_001006330.1|	94	12	16.14	2.11	-2.93533	8.86968e-17	2.29703e-15	LIMD2	Gallus gallus LIM domain containing 2 (LIMD2), mRNA
gi|57525386|ref|NM_001006238.1|	39	5	6.7	0.88	-2.92859	1.17007e-07	1.11622e-06	L3MBTL2	Gallus gallus l(3)mbt-like 2 (Drosophila) (L3MBTL2), mRNA
gi|118102217|ref|XM_001233861.1|	23	3	3.95	0.53	-2.89779	6.24842e-05	0.000375186	LOC770522	PREDICTED: Gallus gallus similar to xenobiotic receptor (LOC770522), mRNA
gi|71895686|ref|NM_001031037.1|	30	4	5.15	0.7	-2.87915	4.70514e-06	3.54459e-05	SERTAD2	Gallus gallus SERTA domain containing 2 (SERTAD2), mRNA
gi|118086395|ref|XM_418942.2|	67	9	11.51	1.58	-2.86489	4.76144e-12	7.1567e-11	TBC1D7	PREDICTED: Gallus gallus TBC1 domain family, member 7 (TBC1D7), mRNA
gi|71897334|ref|NM_001031372.1|	22	3	3.78	0.53	-2.83432	0.00011042	0.000631389	TAPBPL	Gallus gallus TAP binding protein-like (TAPBPL), mRNA
gi|118104557|ref|XM_424960.2|	22	3	3.78	0.53	-2.83432	0.00011042	0.000631003	SEMA6A	PREDICTED: Gallus gallus sema domain, transmembrane domain (TM), and cytoplasmic domain, (semaphorin) 6A (SEMA6A), mRNA
gi|118093846|ref|XM_422135.2|	80	11	13.74	1.93	-2.83171	5.50292e-14	1.16925e-12	RAB3GAP1	PREDICTED: Gallus gallus similar to KIAA0066 (LOC424290), mRNA
gi|118089987|ref|XM_001234969.1|	223	31	38.29	5.44	-2.81529	2.54674e-36	1.12841e-34	RCHY1	PREDICTED: Gallus gallus hypothetical protein LOC771726 (LOC771726), mRNA
gi|71895630|ref|NM_001031497.1|	50	7	8.59	1.23	-2.804	3.94772e-09	4.48448e-08	ZNF259	Gallus gallus similar to zinc finger protein 259; zinc finger protein ZPR1 (LOC428256), mRNA
gi|118081857|ref|XM_424476.2|	42	6	7.21	1.05	-2.77961	8.70244e-08	8.47491e-07	GOLGB1	PREDICTED: Gallus gallus golgi autoantigen, golgin subfamily b, macrogolgin (with transmembrane signal), 1 (GOLGB1), mRNA
gi|118082900|ref|XM_416341.2|	309	44	53.06	7.73	-2.77908	4.16466e-49	2.13931e-47	AKR1D1	PREDICTED: Gallus gallus aldo-keto reductase family 1, member D1 (delta 4-3-ketosteroid-5-beta-reductase) (AKR1D1), mRNA
gi|118097704|ref|XR_026668.1|	55	8	9.44	1.41	-2.74309	9.56236e-10	1.14761e-08	LOC769047	PREDICTED: Gallus gallus hypothetical protein LOC769047 (LOC769047), mRNA
gi|57525304|ref|NM_001006217.1|	34	5	5.84	0.88	-2.73039	1.9421e-06	1.54132e-05	PHKG1	Gallus gallus phosphorylase kinase, gamma 1 (muscle) (PHKG1), mRNA
gi|118093856|ref|XM_422114.2|	34	5	5.84	0.88	-2.73039	1.9421e-06	1.54001e-05	DTX3L	PREDICTED: Gallus gallus deltex 3-like (Drosophila) (DTX3L), mRNA
gi|118084658|ref|XM_416974.2|	34	5	5.84	0.88	-2.73039	1.9421e-06	1.5387e-05	DOCK9	PREDICTED: Gallus gallus similar to Dedicator of cytokinesis protein 9 (Cdc42 guanine nucleotide exchange factor zizimin 1) (LOC418779), mRNA
gi|45382946|ref|NM_204606.1|	34	5	5.84	0.88	-2.73039	1.9421e-06	1.5374e-05	SFTPA1	Gallus gallus surfactant, pulmonary-associated protein A1 (SFTPA1), mRNA
gi|118101591|ref|XM_417743.2|	27	4	4.64	0.7	-2.7287	2.53456e-05	0.000167224	TRSPAP1	PREDICTED: Gallus gallus similar to tRNA selenocysteine associated protein (LOC419597), mRNA
gi|45384071|ref|NM_205144.1|	27	4	4.64	0.7	-2.7287	2.53456e-05	0.000167106	TOM1	Gallus gallus target of myb1 (TOM1), mRNA
gi|118082423|ref|XM_416097.2|	27	4	4.64	0.7	-2.7287	2.53456e-05	0.000166988	CCDC131	PREDICTED: Gallus gallus coiled-coil domain containing 131 (CCDC131), mRNA
gi|118099876|ref|XM_001232213.1|	228	34	39.15	5.97	-2.71321	9.77822e-36	4.23225e-34	MRPL12	PREDICTED: Gallus gallus hypothetical protein LOC769031 (LOC769031), mRNA
gi|118096594|ref|XM_414207.2|	67	10	11.51	1.76	-2.70924	1.86709e-11	2.58599e-10	TRAPPC2L	PREDICTED: Gallus gallus similar to HSPC176 (LOC415847), mRNA
gi|45382778|ref|NM_205492.1|	26	4	4.46	0.7	-2.67162	4.40936e-05	0.000274821	CNTF	Gallus gallus ciliary neurotrophic factor (CNTF), mRNA
gi|60302731|ref|NM_001012540.1|	123	19	21.12	3.34	-2.66069	1.44704e-19	4.2542e-18	TTLL12	Gallus gallus tubulin tyrosine ligase-like family, member 12 (TTLL12), mRNA
gi|118096076|ref|XM_001231336.1|	32	5	5.49	0.88	-2.64123	5.84662e-06	4.29717e-05	SLC7A6	PREDICTED: Gallus gallus solute carrier family 7 (cationic amino acid transporter, y+ system), member 6 (SLC7A6), mRNA
gi|52138638|ref|NM_001004368.1|	102	16	17.52	2.81	-2.64036	2.54198e-16	6.35427e-15	KDR	Gallus gallus kinase insert domain receptor (a type III receptor tyrosine kinase) (KDR), mRNA
gi|60302837|ref|NM_001012598.1|	235	37	40.35	6.5	-2.63406	1.12951e-35	4.86624e-34	ELOVL1	Gallus gallus elongation of very long chain fatty acids (FEN1/Elo2, SUR4/Elo3, yeast)-like 1 (ELOVL1), mRNA
gi|118102255|ref|XM_424013.2|	119	19	20.43	3.34	-2.61277	1.25073e-18	3.57588e-17	C25H1orf77	PREDICTED: Gallus gallus hypothetical LOC426357 (LOC426357), mRNA
gi|71896786|ref|NM_001030786.1|	265	43	45.51	7.55	-2.59164	2.52022e-39	1.16067e-37	LOC418424	Gallus gallus similar to MRC OX-2 antigen homolog (LOC418424), mRNA
gi|45383995|ref|NM_205267.1|	43	7	7.38	1.23	-2.58496	1.84151e-07	1.71136e-06	NPM1	Gallus gallus nucleophosmin (nucleolar phosphoprotein B23, numatrin) (NPM1), mRNA
gi|118101779|ref|XM_425786.2|	128	21	21.98	3.69	-2.5745	1.26358e-19	3.72655e-18	AK2	PREDICTED: Gallus gallus similar to adenylate kinase (EC 2.7.4.3) (LOC428227), mRNA
gi|118089675|ref|XM_001234261.1|	24	4	4.12	0.7	-2.55722	0.000131735	0.000738809	NDUFA1	PREDICTED: Gallus gallus similar to NADH dehydrogenase (LOC772150), mRNA
gi|118103046|ref|XM_418128.2|	24	4	4.12	0.7	-2.55722	0.000131735	0.000738366	NBR1	PREDICTED: Gallus gallus neighbor of BRCA1 gene 1 (NBR1), mRNA
gi|118100666|ref|XM_001234621.1|	30	5	5.15	0.88	-2.549	1.735e-05	0.000117967	LOC771330	PREDICTED: Gallus gallus similar to MGC86453 protein (LOC771330), mRNA
gi|50754418|ref|XM_414375.1|	71	12	12.19	2.11	-2.53038	2.74132e-11	3.74687e-10	UROC1	PREDICTED: Gallus gallus similar to Urocanase domain containing 1 (LOC416035), mRNA
gi|118114429|ref|XM_428655.2|	47	8	8.07	1.41	-2.51687	7.37116e-08	7.24637e-07	LOC431104	PREDICTED: Gallus gallus similar to RRS1 ribosome biogenesis regulator homolog (S. cerevisiae) (LOC431104), partial mRNA
gi|118101098|ref|XM_417616.2|	70	12	12.02	2.11	-2.51012	4.65938e-11	6.2587e-10	PLEKHM2	PREDICTED: Gallus gallus similar to pleckstrin homology domain containing, family M (with RUN domain) member 2 (LOC419457), mRNA
gi|46048905|ref|NM_206878.1|	140	24	24.04	4.22	-2.51012	8.81826e-21	2.65942e-19	CCT4	Gallus gallus chaperonin containing TCP1, subunit 4 (delta) (CCT4), mRNA
gi|71896856|ref|NM_001030768.1|	226	39	38.81	6.85	-2.50225	1.63318e-32	6.63852e-31	BPGM	Gallus gallus 2,3-bisphosphoglycerate mutase (BPGM), mRNA
gi|71896032|ref|NM_001031133.1|	97	17	16.66	2.99	-2.47817	1.25925e-14	2.85054e-13	SLC20A2	Gallus gallus solute carrier family 20 (phosphate transporter), member 2 (SLC20A2), mRNA
gi|118083323|ref|XM_416502.2|	57	10	9.79	1.76	-2.47573	4.06222e-09	4.59222e-08	NOL1	PREDICTED: Gallus gallus nucleolar protein 1, 120kDa (NOL1), mRNA
gi|118092961|ref|XM_426529.2|	34	6	5.84	1.05	-2.47558	6.7738e-06	4.92827e-05	SFXN3	PREDICTED: Gallus gallus similar to Xm278-prov protein (LOC428972), mRNA
gi|71895290|ref|NM_001030619.1|	3451	609	592.6	106.97	-2.46985	0	0	RPS14	Gallus gallus ribosomal protein S14 (RPS14), mRNA
gi|71895940|ref|NM_001031548.1|	504	89	86.55	15.63	-2.46922	1.7063e-69	9.78665e-68	ACP2	Gallus gallus acid phosphatase 2, lysosomal (ACP2), mRNA
gi|57530168|ref|NM_001006433.1|	96	17	16.48	2.99	-2.4625	2.12668e-14	4.70031e-13	CSTF2	Gallus gallus cleavage stimulation factor, 3' pre-RNA, subunit 2, 64kDa (CSTF2), mRNA
gi|118100164|ref|XM_415806.2|	33	6	5.67	1.05	-2.43296	1.14976e-05	8.03969e-05	WDR81	PREDICTED: Gallus gallus similar to WDR81 protein (LOC417560), mRNA
gi|45382980|ref|NM_205529.1|	1415	257	242.98	45.14	-2.42836	3.08656e-188	2.57645e-186	ADSL	Gallus gallus adenylosuccinate lyase (ADSL), mRNA
gi|71895470|ref|NM_001030585.1|	132	24	22.67	4.22	-2.42547	5.7652e-19	1.67388e-17	APEH	Gallus gallus similar to bassoon; zinc finger protein 231; neuronal double zinc finger protein (LOC415926), mRNA
gi|58037557|ref|NM_001010842.1|	44	8	7.56	1.41	-2.42269	3.60142e-07	3.23747e-06	HSP25	Gallus gallus heat shock protein 25 (HSP25), mRNA
gi|118091335|ref|XM_424108.2|	49	9	8.41	1.58	-2.41218	8.37372e-08	8.1889e-07	LRDD	PREDICTED: Gallus gallus similar to PIDD (LOC426464), mRNA
gi|46048779|ref|NM_205108.1|	2372	436	407.32	76.58	-2.41112	0	0	RPS4X	Gallus gallus ribosomal protein S4 (LOC396001), mRNA
gi|118101031|ref|XM_001234296.1|	114	21	19.58	3.69	-2.40769	1.97243e-16	5.01095e-15	MRPL20	PREDICTED: Gallus gallus similar to Mitochondrial ribosomal protein L20 (LOC770979), mRNA
gi|118096627|ref|XM_423372.2|	167	31	28.68	5.44	-2.39837	2.6947e-23	8.74748e-22	LOC425637	PREDICTED: Gallus gallus similar to Vacuolar protein sorting 4a (yeast) (LOC425637), mRNA
gi|118096871|ref|XM_414365.2|	485	90	83.28	15.81	-2.39713	1.00465e-64	5.65814e-63	MGLL	PREDICTED: Gallus gallus monoglyceride lipase (MGLL), mRNA
gi|118087776|ref|XM_415003.2|	43	8	7.38	1.41	-2.38793	6.07444e-07	5.25833e-06	MRPS5	PREDICTED: Gallus gallus similar to mitochondrial ribosomal protein S5 (LOC416706), mRNA
gi|118100218|ref|XM_415788.2|	48	9	8.24	1.58	-2.38272	1.40922e-07	1.32945e-06	SUMF2	PREDICTED: Gallus gallus sulfatase modifying factor 2 (SUMF2), mRNA
gi|67845992|ref|NM_001004377.2|	53	10	9.1	1.76	-2.37029	3.28446e-08	3.35589e-07	PAM16	Gallus gallus magmas-like protein (LOC416669), mRNA
gi|71894700|ref|NM_001031187.1|	79	15	13.57	2.63	-2.36729	1.41835e-11	2.00304e-10	PDHX	Gallus gallus pyruvate dehydrogenase complex, component X (PDHX), mRNA
gi|45382018|ref|NM_204729.1|	1389	264	238.52	46.37	-2.36285	5.7725e-179	4.73396e-177	RGN	Gallus gallus regucalcin (RGN), mRNA
gi|118092980|ref|XM_421735.2|	126	24	21.64	4.22	-2.35839	1.26535e-17	3.4896e-16	AS3MT	PREDICTED: Gallus gallus hypothetical LOC423870 (LOC423870), mRNA
gi|118082602|ref|XM_416206.2|	204	39	35.03	6.85	-2.35442	1.4271e-27	5.1713e-26	PLBD1	PREDICTED: Gallus gallus similar to hypothetical protein FLJ22662 (LOC417967), mRNA
gi|118120487|ref|XM_001235373.1|	42	8	7.21	1.41	-2.3543	1.02128e-06	8.54785e-06	LOC772209	PREDICTED: Gallus gallus similar to deoxyhypusine hydroxylase/monooxygenase (LOC772209), partial mRNA
gi|45382982|ref|NM_205530.1|	120	23	20.61	4.04	-2.35092	8.81064e-17	2.28807e-15	RFC2	Gallus gallus replication factor C (activator 1) 2, 40kDa (RFC2), mRNA
gi|45384527|ref|NM_204999.1|	3782	727	649.44	127.69	-2.34655	0	0	RPL13	Gallus gallus ribosomal protein L13 (RPL13), mRNA
gi|71895334|ref|NM_001030611.1|	31	6	5.32	1.05	-2.34104	3.27262e-05	0.000210135	THOC3	Gallus gallus THO complex 3 (THOC3), mRNA
gi|71896438|ref|NM_001031169.1|	31	6	5.32	1.05	-2.34104	3.27262e-05	0.000209991	RNF103	Gallus gallus ring finger protein 103 (RNF103), mRNA
gi|45382746|ref|NM_204678.1|	1089	212	187	37.24	-2.32811	2.81488e-138	2.07215e-136	TRA2B	Gallus gallus splicing factor, arginine/serine-rich 10 (transformer 2 homolog, Drosophila) (SFRS10), mRNA
gi|50734072|ref|XM_418963.1|	46	9	7.9	1.58	-2.32193	3.95584e-07	3.52893e-06	RPP40	PREDICTED: Gallus gallus ribonuclease P 40kDa subunit (RPP40), mRNA
gi|118083597|ref|XM_416612.2|	41	8	7.04	1.41	-2.31988	1.71133e-06	1.37568e-05	TXNL4B	PREDICTED: Gallus gallus thioredoxin-like 4B (TXNL4B), mRNA
gi|118100309|ref|XM_415884.2|	51	10	8.76	1.76	-2.31536	9.19262e-08	8.90589e-07	MED13	PREDICTED: Gallus gallus thyroid hormone receptor associated protein 1 (THRAP1), mRNA
gi|118089605|ref|XM_001235157.1|	2939	580	504.68	101.87	-2.30864	0	0	LOC771947	PREDICTED: Gallus gallus similar to cytochrome c oxidase subunit VIIb (LOC771947), mRNA
gi|118102058|ref|XM_423720.2|	30	6	5.15	1.05	-2.29418	5.48558e-05	0.000333885	OTUD7B	PREDICTED: Gallus gallus similar to OTUD7B protein (LOC426041), mRNA
gi|118092596|ref|XM_421582.2|	30	6	5.15	1.05	-2.29418	5.48558e-05	0.000333667	NUDT13	PREDICTED: Gallus gallus similar to Nudt13-prov protein (LOC423703), mRNA
gi|118096391|ref|XM_414127.2|	220	44	37.78	7.73	-2.28908	1.1019e-28	4.1539e-27	PDCD5	PREDICTED: Gallus gallus programmed cell death 5 (PDCD5), mRNA
gi|118095582|ref|XM_429318.2|	35	7	6.01	1.23	-2.28871	1.24647e-05	8.68349e-05	LOC415345	PREDICTED: Gallus gallus hypothetical LOC415345 (LOC415345), mRNA
gi|71896502|ref|NM_001030946.1|	50	10	8.59	1.76	-2.28708	1.53134e-07	1.44029e-06	TP53INP1	Gallus gallus tumor protein p53 inducible nuclear protein 1 (TP53INP1), mRNA
gi|118100837|ref|XM_417479.2|	138	28	23.7	4.92	-2.26816	2.38364e-18	6.7941e-17	ELMO2	PREDICTED: Gallus gallus engulfment and cell motility 2 (ELMO2), mRNA
gi|118089436|ref|XM_001234113.1|	108	22	18.55	3.86	-2.26475	1.27325e-14	2.87527e-13	LOC770787	PREDICTED: Gallus gallus similar to Four and a half LIM domains a (LOC770787), mRNA
gi|71895496|ref|NM_001031470.1|	118	24	20.26	4.22	-2.26332	7.2603e-16	1.75846e-14	ARL6IP4	Gallus gallus ADP-ribosylation-like factor 6 interacting protein 4 (ARL6IP4), mRNA
gi|118091233|ref|XM_421013.2|	39	8	6.7	1.41	-2.24847	4.75456e-06	3.57318e-05	GTF2H1	PREDICTED: Gallus gallus similar to basic transcription factor 62kD subunit (LOC423081), mRNA
gi|118102208|ref|XM_001233745.1|	39	8	6.7	1.41	-2.24847	4.75456e-06	3.57031e-05	LOC770407	PREDICTED: Gallus gallus hypothetical protein LOC770407 (LOC770407), mRNA
gi|45382040|ref|NM_205455.1|	97	20	16.66	3.51	-2.24685	3.69786e-13	6.61019e-12	TNS1	Gallus gallus tensin 1 (TNS1), mRNA
gi|45384355|ref|NM_205009.1|	29	6	4.98	1.05	-2.24576	9.15238e-05	0.000530804	KRT19	Gallus gallus keratin 19 (KRT19), mRNA
gi|71896514|ref|NM_001030948.1|	106	22	18.2	3.86	-2.23727	3.45822e-14	7.50137e-13	WDSOF1	Gallus gallus WD repeats and SOF1 domain containing (WDSOF1), mRNA
gi|118098877|ref|XR_026761.1|	906	188	155.58	33.02	-2.23624	7.00286e-110	4.95983e-108	LOC417031	PREDICTED: Gallus gallus similar to hypothetical protein LOC196463 (LOC417031), misc RNA
gi|48976037|ref|NM_001001611.2|	10428	2170	1790.68	381.14	-2.23211	0	0	GAL9	Gallus gallus Gal 9 (GAL9), mRNA
gi|118081971|ref|XM_423753.2|	788	164	135.31	28.81	-2.23163	1.39534e-95	9.25182e-94	DHTKD1	PREDICTED: Gallus gallus similar to Dehydrogenase E1 and transketolase domain containing 1 (LOC426076), mRNA
gi|45384263|ref|NM_205297.1|	646	135	110.93	23.71	-2.22608	2.0137e-78	1.2068e-76	SPCS3	Gallus gallus signal peptidase complex subunit 3 homolog (S. cerevisiae) (SPCS3), mRNA
gi|118101170|ref|XM_001234308.1|	109	23	18.72	4.04	-2.21215	2.2288e-14	4.9144e-13	CDA	PREDICTED: Gallus gallus hypothetical protein LOC771849 (LOC771849), mRNA
gi|118098865|ref|XM_415296.2|	38	8	6.53	1.41	-2.21139	7.88076e-06	5.67184e-05	GAL3ST1	PREDICTED: Gallus gallus similar to GAL3ST1 protein (LOC417006), mRNA
gi|57524941|ref|NM_001006137.1|	33	7	5.67	1.23	-2.20469	3.44416e-05	0.000219642	C12H3orf37	Gallus gallus similar to DC12 protein (LOC416015), mRNA
gi|118117066|ref|XM_423897.2|	33	7	5.67	1.23	-2.20469	3.44416e-05	0.000219492	SEMA3B	PREDICTED: Gallus gallus semaphorin 3B (SEMA3B), mRNA
gi|118103288|ref|XM_001233287.1|	66	14	11.33	2.46	-2.20342	3.43944e-09	3.93097e-08	C19orf50	PREDICTED: Gallus gallus hypothetical protein LOC771070 (LOC771070), mRNA
gi|118084954|ref|XM_001233143.1|	94	20	16.14	3.51	-2.2011	1.64269e-12	2.66623e-11	USPL1	PREDICTED: Gallus gallus ubiquitin specific peptidase like 1 (USPL1), mRNA
gi|61098323|ref|NM_001012805.1|	28	6	4.81	1.05	-2.19565	0.000151954	0.000840605	C19H17orf85	Gallus gallus ELG protein (HSA277841), mRNA
gi|118100301|ref|XM_415875.2|	89	19	15.28	3.34	-2.19372	6.90258e-12	1.01306e-10	C17orf71	PREDICTED: Gallus gallus similar to RIKEN cDNA 1200011M11 gene (LOC417630), mRNA
gi|45383649|ref|NM_204240.1|	42	9	7.21	1.58	-2.19007	2.9985e-06	2.32832e-05	-	Gallus gallus adenosine deaminase, RNA-specific, B1 (RED1 homolog rat) (ADARB1), mRNA
gi|118083307|ref|XM_001232833.1|	238	51	40.87	8.96	-2.18947	2.4155e-29	9.21735e-28	CDCA3	PREDICTED: Gallus gallus similar to Cell division cycle associated 3 (LOC770517), mRNA
gi|118086010|ref|XM_418801.2|	60	13	10.3	2.28	-2.17554	2.39942e-08	2.48694e-07	LARS2	PREDICTED: Gallus gallus similar to KIAA0028 (LOC420702), mRNA
gi|71895076|ref|NM_001031235.1|	37	8	6.35	1.41	-2.17106	1.3011e-05	9.0237e-05	TAF5	Gallus gallus TAF5 RNA polymerase II, TATA box binding protein (TBP)-associated factor, 100kDa (TAF5), mRNA
gi|118097315|ref|XM_429403.2|	37	8	6.35	1.41	-2.17106	1.3011e-05	9.01701e-05	UBTD2	PREDICTED: Gallus gallus similar to MGC84411 protein (LOC416202), mRNA
gi|118089417|ref|XM_420213.2|	32	7	5.49	1.23	-2.15815	5.68728e-05	0.0003437	LOC422224	PREDICTED: Gallus gallus similar to growth and transformation-dependent protein (LOC422224), mRNA
gi|118097769|ref|XM_414770.2|	123	27	21.12	4.74	-2.15565	1.39698e-15	3.31482e-14	PSMG3	PREDICTED: Gallus gallus similar to hypothetical protein MGC10911 (LOC416463), mRNA
gi|118086297|ref|XM_418902.2|	54	12	9.27	2.11	-2.13533	1.67253e-07	1.56053e-06	LOC420810	PREDICTED: Gallus gallus similar to Im:7137941 protein (LOC420810), mRNA
gi|118085336|ref|XM_417258.2|	45	10	7.73	1.76	-2.13489	1.87458e-06	1.49407e-05	FCHSD2	PREDICTED: Gallus gallus FCH and double SH3 domains 2 (FCHSD2), mRNA
gi|118094862|ref|XM_422688.2|	323	72	55.47	12.65	-2.13257	4.87144e-38	2.20015e-36	TMEM41A	PREDICTED: Gallus gallus similar to Transmembrane protein 41A (LOC424875), mRNA
gi|50759499|ref|XM_417667.1|	67	15	11.51	2.63	-2.12975	5.82088e-09	6.4785e-08	BMP10	PREDICTED: Gallus gallus bone morphogenetic protein 10 (BMP10), mRNA
gi|118082301|ref|XM_001233391.1|	188	42	32.28	7.38	-2.12895	9.70078e-23	3.07433e-21	C12orf31	PREDICTED: Gallus gallus hypothetical protein LOC771027 (LOC771027), mRNA
gi|118088119|ref|XM_419530.2|	49	11	8.41	1.93	-2.1235	7.1436e-07	6.12711e-06	DPY30	PREDICTED: Gallus gallus dpy-30-like protein (LOC421482), mRNA
gi|118081965|ref|XM_417289.2|	40	9	6.87	1.58	-2.12039	8.0798e-06	5.7928e-05	C1H10orf47	PREDICTED: Gallus gallus similar to RIKEN cDNA 5430407P10 (LOC419101), mRNA
gi|48762698|ref|NM_204110.2|	2178	493	374	86.59	-2.11077	2.69782e-243	2.40209e-241	-	Gallus gallus protein disulfide isomerase family A, member 3 (PDIA3), mRNA
gi|118094149|ref|XM_422251.2|	44	10	7.56	1.76	-2.10281	3.06234e-06	2.37198e-05	DARS2	PREDICTED: Gallus gallus hypothetical LOC424408 (LOC424408), mRNA
gi|118087909|ref|XM_419426.2|	61	14	10.47	2.46	-2.08953	4.00182e-08	4.04465e-07	TATDN3	PREDICTED: Gallus gallus TatD DNase domain containing 3 (TATDN3), mRNA
gi|57529306|ref|NM_001006281.1|	422	97	72.47	17.04	-2.08846	6.03502e-48	3.03341e-46	NDUFA9	Gallus gallus NADH dehydrogenase (ubiquinone) 1 alpha subcomplex, 9, 39kDa (NDUFA9), mRNA
gi|56711269|ref|NM_001008680.1|	152	35	26.1	6.15	-2.08539	3.22658e-18	9.11338e-17	RP2	Gallus gallus retinitis pigmentosa 2 homolog (human) (RP2), mRNA
gi|118088726|ref|XM_419796.2|	243	56	41.73	9.84	-2.08435	3.21118e-28	1.18661e-26	SESN1	PREDICTED: Gallus gallus hypothetical LOC421766 (LOC421766), mRNA
gi|118099473|ref|XM_425325.2|	39	9	6.7	1.58	-2.08424	1.31853e-05	9.12429e-05	SCAI	PREDICTED: Gallus gallus hypothetical LOC427751 (LOC427751), mRNA
gi|56118985|ref|NM_001007937.1|	147	34	25.24	5.97	-2.07991	1.33304e-17	3.66547e-16	LIN52	Gallus gallus similar to hypothetical protein 5830457H20 (LOC423346), mRNA
gi|118088358|ref|XM_419667.2|	108	25	18.55	4.39	-2.07913	2.71528e-13	5.0872e-12	NUP43	PREDICTED: Gallus gallus nucleoporin 43kDa (NUP43), mRNA
gi|71894892|ref|NM_001030872.1|	543	126	93.24	22.13	-2.07495	1.03121e-60	5.67105e-59	AURKAIP1	Gallus gallus similar to CG10964-PA (LOC419415), mRNA
gi|118096960|ref|XM_414406.2|	318	74	54.61	13	-2.07065	3.79276e-36	1.67257e-34	ACOX2	PREDICTED: Gallus gallus hypothetical LOC416068 (LOC416068), mRNA
gi|118103187|ref|XM_423237.2|	30	7	5.15	1.23	-2.06591	0.000152859	0.000844608	CDC34	PREDICTED: Gallus gallus similar to Ubiquitin-conjugating enzyme E2-32 kDa complementing (Ubiquitin-protein ligase) (Ubiquitin carrier protein) (E2-CDC34) (LOC425483), mRNA
gi|118101967|ref|XM_001233565.1|	47	11	8.07	1.93	-2.06397	1.89048e-06	1.50546e-05	SIDT2	PREDICTED: Gallus gallus similar to Sidt2 protein (LOC770233), mRNA
gi|118096233|ref|XM_001232512.1|	47	11	8.07	1.93	-2.06397	1.89048e-06	1.50418e-05	TMEM170	PREDICTED: Gallus gallus hypothetical protein LOC770531 (LOC770531), mRNA
gi|71897042|ref|NM_001031345.1|	131	31	22.5	5.44	-2.04825	1.511e-15	3.57628e-14	CTSS	Gallus gallus similar to cathepsin S preproprotein (LOC425657), mRNA
gi|57530083|ref|NM_001006449.1|	148	35	25.41	6.15	-2.04674	2.16614e-17	5.86993e-16	SRP72	Gallus gallus signal recognition particle 72kDa (SRP72), mRNA
gi|118089822|ref|XM_001233404.1|	148	35	25.41	6.15	-2.04674	2.16614e-17	5.85296e-16	LOC770087	PREDICTED: Gallus gallus similar to neuropeptide Y receptor Y5 (LOC770087), mRNA
gi|118103961|ref|XM_424927.2|	152	36	26.1	6.32	-2.04605	8.44584e-18	2.35702e-16	ANKRD15	PREDICTED: Gallus gallus ankyrin repeat domain 15 (ANKRD15), mRNA
gi|71897162|ref|NM_001030649.1|	722	171	123.98	30.03	-2.04563	1.02403e-78	6.17654e-77	EIF4A3	Gallus gallus DEAD (Asp-Glu-Ala-Asp) box polypeptide 48 (DDX48), mRNA
gi|118099084|ref|XM_415569.2|	236	56	40.53	9.84	-2.04226	8.87882e-27	3.19262e-25	MAN1B1	PREDICTED: Gallus gallus similar to Mannosidase, alpha, class 1B, member 1 (LOC417296), mRNA
gi|118101332|ref|XM_001232709.1|	42	10	7.21	1.76	-2.03442	8.08118e-06	5.78934e-05	RHOBTB2	PREDICTED: Gallus gallus Rho-related BTB domain containing 2 (RHOBTB2), mRNA
gi|118093445|ref|XM_001233046.1|	42	10	7.21	1.76	-2.03442	8.08118e-06	5.78491e-05	MPP4	PREDICTED: Gallus gallus similar to membrane protein palmitoylated 4 (LOC769757), mRNA
gi|118093168|ref|XM_421818.2|	46	11	7.9	1.93	-2.03325	3.05918e-06	2.3715e-05	LOC423959	PREDICTED: Gallus gallus hypothetical LOC423959 (LOC423959), mRNA
gi|118108147|ref|XM_420489.2|	2181	522	374.52	91.69	-2.03021	8.65134e-232	7.42031e-230	LOC422526	PREDICTED: Gallus gallus similar to Ribosomal protein L34 (LOC422526), partial mRNA
gi|71895398|ref|NM_001030599.1|	79	19	13.57	3.34	-2.0225	8.75634e-10	1.05494e-08	GPR175	Gallus gallus G protein-coupled receptor 175 (GPR175), mRNA
gi|118083936|ref|XM_416741.2|	83	20	14.25	3.51	-2.02142	3.37586e-10	4.20252e-09	C2CD2	PREDICTED: Gallus gallus similar to C21orf25 (LOC418532), mRNA
gi|118087358|ref|XM_418456.2|	33	8	5.67	1.41	-2.00765	9.25712e-05	0.000536546	WDR67	PREDICTED: Gallus gallus WD repeat domain 67 (WDR67), mRNA
gi|118086845|ref|XM_419144.2|	45	11	7.73	1.93	-2.00187	4.9321e-06	3.69473e-05	SMCHD1	PREDICTED: Gallus gallus structural maintenance of chromosomes flexible hinge domain containing 1 (SMCHD1), mRNA
gi|118087923|ref|XM_419444.2|	131	32	22.5	5.62	-2.00128	3.8664e-15	9.01421e-14	MRPS10	PREDICTED: Gallus gallus mitochondrial ribosomal protein S10 (MRPS10), mRNA
gi|71896976|ref|NM_001031327.1|	208	51	35.72	8.96	-1.99516	4.1149e-23	1.322e-21	RIT1	Gallus gallus Ras-like without CAAX 1 (RIT1), mRNA
gi|45384061|ref|NM_205147.1|	49	12	8.41	2.11	-1.99486	1.87037e-06	1.49454e-05	CYP1A4	Gallus gallus cytochrome P450 1A4 (CYP1A4), mRNA
gi|118103617|ref|XM_001231842.1|	49	12	8.41	2.11	-1.99486	1.87037e-06	1.49326e-05	LOC768968	PREDICTED: Gallus gallus hypothetical protein LOC768968 (LOC768968), mRNA
gi|57525372|ref|NM_001006234.1|	727	181	124.84	31.79	-1.97344	1.0802e-75	6.31172e-74	LTA4H	Gallus gallus leukotriene A4 hydrolase (LTA4H), mRNA
gi|118099649|ref|XM_415627.2|	52	13	8.93	2.28	-1.96963	1.14009e-06	9.47438e-06	UNC13D	PREDICTED: Gallus gallus similar to mammalian unc13-4 (LOC417369), mRNA
gi|118101422|ref|XM_422963.2|	52	13	8.93	2.28	-1.96963	1.14009e-06	9.46597e-06	STAMBP	PREDICTED: Gallus gallus STAM binding protein (STAMBP), mRNA
gi|118101362|ref|XM_424384.2|	797	199	136.86	34.95	-1.96934	1.3852e-82	8.57634e-81	EIF4EBP1	PREDICTED: Gallus gallus eukaryotic translation initiation factor 4E binding protein 1 (EIF4EBP1), mRNA
gi|118101151|ref|XM_424580.2|	88	22	15.11	3.86	-1.96883	2.05372e-10	2.59112e-09	CASP9	PREDICTED: Gallus gallus caspase 9, apoptosis-related cysteine peptidase (CASP9), mRNA
gi|118083847|ref|XM_001233944.1|	36	9	6.18	1.58	-1.96768	5.58488e-05	0.000338387	C21orf55	PREDICTED: Gallus gallus similar to C21orf55 protein (LOC770607), mRNA
gi|57525435|ref|NM_001006249.1|	40	10	6.87	1.76	-1.96473	2.09876e-05	0.000140554	PHC1	Gallus gallus polyhomeotic homolog 1 (Drosophila) (PHC1), mRNA
gi|57530143|ref|NM_001006440.1|	295	74	50.66	13	-1.96234	1.77508e-31	7.03189e-30	ABCE1	Gallus gallus ATP-binding cassette, sub-family E (OABP), member 1 (ABCE1), mRNA
gi|118086996|ref|XM_001234039.1|	106	27	18.2	4.74	-1.94098	4.48408e-12	6.79443e-11	CHCHD7	PREDICTED: Gallus gallus hypothetical protein LOC770709 (LOC770709), mRNA
gi|57524860|ref|NM_001005838.1|	110	28	18.89	4.92	-1.94089	1.73757e-12	2.80079e-11	AKTIP	Gallus gallus fused toes homolog (mouse) (FTS), mRNA
gi|71897064|ref|NM_001031348.1|	55	14	9.44	2.46	-1.94013	6.93286e-07	5.95729e-06	VPS33B	Gallus gallus similar to prc1 protein (LOC425858), mRNA
gi|118092697|ref|XM_421609.2|	47	12	8.07	2.11	-1.93533	4.79598e-06	3.59564e-05	MYST4	PREDICTED: Gallus gallus MYST histone acetyltransferase (monocytic leukemia) 4 (MYST4), mRNA
gi|118089000|ref|XM_419941.2|	43	11	7.38	1.93	-1.93502	1.26717e-05	8.79496e-05	ITGB1BP1	PREDICTED: Gallus gallus hypothetical LOC421928 (LOC421928), mRNA
gi|71896581|ref|NM_001030959.1|	39	10	6.7	1.76	-1.92859	3.36072e-05	0.000214907	JMJD4	Gallus gallus jumonji domain containing 4 (JMJD4), mRNA
gi|118122976|ref|XM_423379.2|	70	18	12.02	3.16	-1.92744	2.3638e-08	2.45819e-07	CCT3	PREDICTED: Gallus gallus similar to chaperonin-containing TCP-1 complex gamma chain (LOC425644), mRNA
gi|45383833|ref|NM_204141.1|	1447	373	248.48	65.51	-1.92334	6.77356e-144	5.06608e-142	RPL22	Gallus gallus ribosomal protein L22 (RPL22), mRNA
gi|118093179|ref|XM_421819.2|	58	15	9.96	2.63	-1.92108	4.20786e-07	3.74303e-06	DOCK1	PREDICTED: Gallus gallus similar to DOCK180 protein (LOC423960), partial mRNA
gi|56605907|ref|NM_001008457.1|	379	98	65.08	17.21	-1.91897	7.48708e-39	3.41447e-37	B3GNT2	Gallus gallus UDP-GlcNAc:betaGal beta-1,3-N-acetylglucosaminyltransferase 2 (B3GNT2), mRNA
gi|57525110|ref|NM_001006172.1|	443	115	76.07	20.2	-1.91297	5.77934e-45	2.85879e-43	METTL9	Gallus gallus methyltransferase like 9 (METTL9), mRNA
gi|61098217|ref|NM_001012831.1|	177	46	30.39	8.08	-1.91117	7.16648e-19	2.07429e-17	STAU1	Gallus gallus staufen, RNA binding protein, homolog 1 (Drosophila) (STAU1), mRNA
gi|118116920|ref|XM_424057.2|	192	50	32.97	8.78	-1.90886	2.62502e-20	7.8157e-19	ZFP1	PREDICTED: Gallus gallus zinc finger protein 620 (ZNF620), mRNA
gi|118126564|ref|XM_424206.2|	73	19	12.54	3.34	-1.90862	1.43928e-08	1.53606e-07	LOC426566	PREDICTED: Gallus gallus similar to Oxysterol-binding protein 1 (LOC426566), partial mRNA
gi|118083991|ref|XM_416769.2|	157	41	26.96	7.2	-1.90475	7.9329e-17	2.07744e-15	CASK	PREDICTED: Gallus gallus similar to calcium/calmodulin-dependent serine protein kinase (MAGUK family) (LOC418565), mRNA
gi|118094057|ref|XM_422231.2|	46	12	7.9	2.11	-1.90461	7.63656e-06	5.50881e-05	PIGC	PREDICTED: Gallus gallus phosphatidylinositol glycan anchor biosynthesis, class C (PIGC), mRNA
gi|118089923|ref|XR_026997.1|	42	11	7.21	1.93	-1.9014	2.01874e-05	0.000135876	LOC422497	PREDICTED: Gallus gallus similar to Polo-like kinase 4 (Drosophila) (LOC422497), mRNA
gi|118102307|ref|XM_419250.2|	42	11	7.21	1.93	-1.9014	2.01874e-05	0.000135778	RABIF	PREDICTED: Gallus gallus similar to Chain A, Crystal Structure Of Mss4 At 1.65 Angstroms (LOC421170), mRNA
gi|61098417|ref|NM_001012938.1|	126	33	21.64	5.8	-1.89958	9.54456e-14	1.94405e-12	ZC3HAV1	Gallus gallus zinc finger CCCH-type, antiviral 1 (ZC3HAV1), mRNA
gi|118101769|ref|XM_417843.2|	110	29	18.89	5.09	-1.89189	4.19686e-12	6.42168e-11	NPAL3	PREDICTED: Gallus gallus similar to NIPA-like domain containing 3 (LOC419697), mRNA
gi|71897108|ref|NM_001030704.1|	1877	499	322.32	87.65	-1.87867	2.30274e-180	1.90516e-178	MMD	Gallus gallus monocyte to macrophage differentiation-associated (MMD), mRNA
gi|57528923|ref|NM_001006586.1|	210	56	36.06	9.84	-1.87367	1.40684e-21	4.32648e-20	AP3S1	Gallus gallus adaptor-related protein complex 3, sigma 1 subunit (AP3S1), mRNA
gi|118084885|ref|XM_417054.2|	56	15	9.62	2.63	-1.87097	1.05412e-06	8.79121e-06	MED4	PREDICTED: Gallus gallus mediator of RNA polymerase II transcription, subunit 4 homolog (S. cerevisiae) (MED4), mRNA
gi|118093807|ref|XM_422085.2|	172	46	29.54	8.08	-1.87024	6.85778e-18	1.91956e-16	RALB	PREDICTED: Gallus gallus v-ral simian leukemia viral oncogene homolog B (ras related; GTP binding protein) (RALB), mRNA
gi|118123904|ref|XM_430211.2|	41	11	7.04	1.93	-1.86697	3.20234e-05	0.000206474	LOC425117	PREDICTED: Gallus gallus hypothetical LOC425117 (LOC425117), mRNA
gi|118102556|ref|XM_418042.2|	41	11	7.04	1.93	-1.86697	3.20234e-05	0.000206331	MDFI	PREDICTED: Gallus gallus similar to myogenic repressor I-mf (LOC419921), mRNA
gi|118092093|ref|XM_421325.2|	677	182	116.25	31.97	-1.86244	1.77012e-65	1.00296e-63	NDUFB1	PREDICTED: Gallus gallus similar to putative NADH dehydrogenase (ubiquinone) 1 beta subcomplex 1 (LOC423415), mRNA
gi|118101203|ref|XM_417637.2|	156	42	26.79	7.38	-1.86	2.9495e-16	7.33374e-15	VPS13D	PREDICTED: Gallus gallus vacuolar protein sorting 13 homolog D (S. cerevisiae) (VPS13D), mRNA
gi|78042467|ref|NM_205335.2|	16558	4460	2843.31	783.37	-1.85981	0	0	TTR	Gallus gallus transthyretin (TTR), mRNA
gi|71895880|ref|NM_001031540.1|	74	20	12.71	3.51	-1.85642	2.17034e-08	2.26204e-07	HIP2	Gallus gallus huntingtin interacting protein 2 (HIP2), mRNA
gi|57530124|ref|NM_001006444.1|	89	24	15.28	4.22	-1.85633	7.56324e-10	9.20687e-09	DCTD	Gallus gallus dCMP deaminase (DCTD), mRNA
gi|118098006|ref|XM_001234743.1|	37	10	6.35	1.76	-1.85118	8.49998e-05	0.000494809	ABCC6	PREDICTED: Gallus gallus similar to ATP-binding cassette, sub-family C, member 6; anthracycline resistance-associated (LOC416600), mRNA
gi|50767235|ref|XM_426955.1|	96	26	16.48	4.57	-1.85045	1.77715e-10	2.26048e-09	LOC429398	PREDICTED: Gallus gallus similar to 1-phosphatidylinositol-4,5-bisphosphate phosphodiesterase gamma 1 (Phosphoinositide phospholipase C) (PLC-gamma-1) (Phospholipase C-gamma-1) (PLC-II) (PLC-148) (LOC429398), partial mRNA
gi|118087511|ref|XM_001231647.1|	59	16	10.13	2.81	-1.84999	6.3483e-07	5.48017e-06	XPO1	PREDICTED: Gallus gallus exportin 1 (CRM1 homolog, yeast) (XPO1), mRNA
gi|53986560|ref|NM_001005571.1|	717	195	123.12	34.25	-1.84589	2.02174e-68	1.15252e-66	CYP8B1	Gallus gallus cytochrome P450, family 8, subfamily B (CYP8B), mRNA
gi|118095606|ref|XM_413748.2|	55	15	9.44	2.63	-1.84372	1.66006e-06	1.33562e-05	IDH3A	PREDICTED: Gallus gallus isocitrate dehydrogenase 3 (NAD+) alpha (IDH3A), mRNA
gi|118099304|ref|XM_415471.2|	62	17	10.65	2.99	-1.83264	3.82068e-07	3.41487e-06	C17H9orf78	PREDICTED: Gallus gallus chromosome 9 open reading frame 78 (C9orf78), mRNA
gi|118099786|ref|XM_415694.2|	98	27	16.83	4.74	-1.82808	1.68564e-10	2.15288e-09	ABCA9	PREDICTED: Gallus gallus similar to ATP-binding cassette sub-family A member 9 (LOC417443), mRNA
gi|118085054|ref|XM_001234872.1|	241	67	41.38	11.77	-1.81382	1.52298e-23	4.97845e-22	MRP63	PREDICTED: Gallus gallus hypothetical protein LOC771615 (LOC771615), mRNA
gi|118094957|ref|XM_422649.2|	151	42	25.93	7.38	-1.81293	2.72244e-15	6.36302e-14	LOC424838	PREDICTED: Gallus gallus hypothetical LOC424838 (LOC424838), mRNA
gi|118103903|ref|XM_001231245.1|	43	12	7.38	2.11	-1.80638	3.009e-05	0.000194814	F2RL2	PREDICTED: Gallus gallus hypothetical protein LOC768449 (LOC768449), mRNA
gi|118086811|ref|XM_419135.2|	50	14	8.59	2.46	-1.804	6.82242e-06	4.95978e-05	LOC421049	PREDICTED: Gallus gallus similar to protein tyrosine phosphatase, receptor type, M (LOC421049), mRNA
gi|118090788|ref|XM_001234788.1|	89	25	15.28	4.39	-1.79935	1.74583e-09	2.04022e-08	C4orf15	PREDICTED: Gallus gallus hypothetical protein LOC771514 (LOC771514), mRNA
gi|118089934|ref|XM_001233399.1|	39	11	6.7	1.93	-1.79556	7.94962e-05	0.000466547	GTF2E2	PREDICTED: Gallus gallus similar to Werner syndrome (LOC771227), mRNA
gi|71896276|ref|NM_001030390.1|	46	13	7.9	2.28	-1.79282	1.79064e-05	0.000121397	HEXA	Gallus gallus similar to Beta-hexosaminidase alpha chain precursor (N-acetyl-beta-glucosaminidase) (Beta-N-acetylhexosaminidase) (Hexosaminidase A) (LOC415320), mRNA
gi|45382020|ref|NM_204726.1|	127	36	21.81	6.32	-1.78699	7.63358e-13	1.29993e-11	CASP6	Gallus gallus caspase 6, apoptosis-related cysteine peptidase (CASP6), mRNA
gi|118098033|ref|XM_414914.2|	194	55	33.31	9.66	-1.78586	7.26348e-19	2.09587e-17	GDE1	PREDICTED: Gallus gallus similar to LOC495935 protein (LOC416612), mRNA
gi|45382482|ref|NM_204905.1|	1879	534	322.66	93.79	-1.78251	3.94454e-168	3.12521e-166	PCBD1	Gallus gallus pterin-4 alpha-carbinolamine dehydratase/dimerization cofactor of hepatocyte nuclear factor 1 alpha (TCF1) (PCBD1), mRNA
gi|118088065|ref|XM_419501.2|	172	49	29.54	8.61	-1.77858	8.28596e-17	2.15781e-15	XPO5	PREDICTED: Gallus gallus exportin 5 (XPO5), mRNA
gi|86129475|ref|NM_001039283.1|	165	47	28.33	8.26	-1.77812	3.48088e-16	8.51904e-15	MPPE1	Gallus gallus metallophosphoesterase 1 (MPPE1), mRNA
gi|118088625|ref|XM_419766.2|	536	153	92.04	26.87	-1.77626	5.23152e-49	2.67265e-47	NUS1	PREDICTED: Gallus gallus similar to Hypothetical protein D10Ertd438e (LOC421733), mRNA
gi|57529446|ref|NM_001006305.1|	171	49	29.36	8.61	-1.76977	1.27989e-16	3.29634e-15	NFU1	Gallus gallus NFU1 iron-sulfur cluster scaffold homolog (S. cerevisiae) (NFU1), mRNA
gi|118083929|ref|XM_416779.2|	278	80	47.74	14.05	-1.76463	5.7336e-26	2.00762e-24	TSPAN7	PREDICTED: Gallus gallus tetraspanin 7 (TSPAN7), mRNA
gi|71894996|ref|NM_001031220.1|	38	11	6.53	1.93	-1.75848	0.00012436	0.000701233	ARID5B	Gallus gallus AT rich interactive domain 5B (MRF1-like) (ARID5B), mRNA
gi|118111875|ref|XR_027155.1|	38	11	6.53	1.93	-1.75848	0.00012436	0.00070081	LOC425744	PREDICTED: Gallus gallus hypothetical LOC425744 (LOC425744), mRNA
gi|45384359|ref|NM_205007.1|	90	26	15.45	4.57	-1.75734	2.53086e-09	2.91751e-08	H2AFY	Gallus gallus histone macroH2A1.2 (LOC395858), mRNA
gi|118101005|ref|XM_417558.2|	107	31	18.37	5.44	-1.75567	8.39698e-11	1.10413e-09	PEX10	PREDICTED: Gallus gallus peroxisome biogenesis factor 10 (PEX10), mRNA
gi|45383084|ref|NM_204545.1|	487	141	83.63	24.77	-1.75543	5.40758e-44	2.6331e-42	SULT1B1	Gallus gallus sulfotransferase family, cytosolic, 1B, member 1 (SULT1B1), mRNA
gi|118089321|ref|XM_420141.2|	93	27	15.97	4.74	-1.75241	1.52247e-09	1.79264e-08	ZDHHC9	PREDICTED: Gallus gallus zinc finger, DHHC-type containing 9 (ZDHHC9), mRNA
gi|71897292|ref|NM_001031382.1|	193	56	33.14	9.84	-1.75184	2.49578e-18	7.09211e-17	OGDH	Gallus gallus similar to 2-oxoglutarate dehydrogenase E1 component, mitochondrial precursor (Alpha-ketoglutarate dehydrogenase) (LOC426429), mRNA
gi|118103420|ref|XM_428553.2|	55	16	9.44	2.81	-1.74822	3.78086e-06	2.88314e-05	LOC431003	PREDICTED: Gallus gallus similar to Potassium channel modulatory factor 1 (LOC431003), mRNA
gi|71896928|ref|NM_001030750.1|	127	37	21.81	6.5	-1.74648	1.70122e-12	2.75169e-11	NEDD1	Gallus gallus neural precursor cell expressed, developmentally down-regulated 1 (NEDD1), mRNA
gi|118100847|ref|XM_417488.2|	175	51	30.05	8.96	-1.74579	1.11488e-16	2.87929e-15	APCDD1L	PREDICTED: Gallus gallus adenomatosis polyposis coli down-regulated 1-like (APCDD1L), mRNA
gi|45382620|ref|NM_204723.1|	314	92	53.92	16.16	-1.73839	1.44549e-28	5.38401e-27	ATP6V0A2	Gallus gallus ATPase, H+ transporting, lysosomal V0 subunit A2 (ATP6V0A2), mRNA
gi|56118301|ref|NM_001007905.1|	1037	304	178.07	53.4	-1.73753	1.94828e-90	1.26489e-88	-	Gallus gallus proteasome (prosome, macropain) subunit, beta type, 1 (PSMB1), mRNA
gi|57524879|ref|NM_001005842.1|	286	84	49.11	14.75	-1.7353	4.34054e-26	1.53131e-24	VPS35	Gallus gallus vacuolar protein sorting 35 (yeast) (VPS35), mRNA
gi|45382342|ref|NM_205396.1|	187	55	32.11	9.66	-1.73293	1.49524e-17	4.07552e-16	INHBA	Gallus gallus inhibin, beta A (activin A, activin AB alpha polypeptide) (INHBA), mRNA
gi|118092762|ref|XM_426507.2|	183	54	31.42	9.48	-1.72872	3.79134e-17	1.00411e-15	HIF1AN	PREDICTED: Gallus gallus similar to Hypoxia-inducible factor 1, alpha subunit inhibitor (LOC428952), mRNA
gi|61098269|ref|NM_001012784.1|	108	32	18.55	5.62	-1.72278	1.19885e-10	1.53746e-09	MFAP3	Gallus gallus microfibrillar-associated protein 3 (MFAP3), mRNA
gi|118089747|ref|XM_001232131.1|	145	43	24.9	7.55	-1.7216	8.2146e-14	1.70284e-12	MND1	PREDICTED: Gallus gallus similar to LOC495113 protein (LOC768962), mRNA
gi|118104164|ref|XM_425037.2|	91	27	15.63	4.74	-1.72136	3.6152e-09	4.11174e-08	DAPK1	PREDICTED: Gallus gallus hypothetical LOC427465 (LOC427465), partial mRNA
gi|118095016|ref|XM_001233529.1|	118	35	20.26	6.15	-1.71998	1.7018e-11	2.3711e-10	C2orf33	PREDICTED: Gallus gallus hypothetical gene supported by CR387041 (LOC424796), mRNA
gi|118117412|ref|XM_423851.2|	64	19	10.99	3.34	-1.71827	8.01098e-07	6.82722e-06	C12orf10	PREDICTED: Gallus gallus similar to LOC594885 protein (LOC426187), mRNA
gi|118083083|ref|XM_001235612.1|	67	20	11.51	3.51	-1.71334	4.77968e-07	4.1958e-06	ITPR2	PREDICTED: Gallus gallus similar to inositol 1,4,5-triphosphate receptor, type 2 (LOC418212), mRNA
gi|45382602|ref|NM_205213.1|	543	162	93.24	28.45	-1.71252	3.06714e-47	1.53341e-45	MST1	Gallus gallus macrophage stimulating 1 (hepatocyte growth factor-like) (MST1), mRNA
gi|118086681|ref|XM_419065.2|	50	15	8.59	2.63	-1.7076	1.52288e-05	0.00010461	GALNT12	PREDICTED: Gallus gallus UDP-N-acetyl-alpha-D-galactosamine:polypeptide N-acetylgalactosaminyltransferase 12 (GalNAc-T12) (GALNT12), mRNA
gi|118119477|ref|XM_424066.2|	180	54	30.91	9.48	-1.70511	1.3593e-16	3.47216e-15	DNAJC14	PREDICTED: Gallus gallus DnaJ (Hsp40) homolog, subfamily C, member 14 (DNAJC14), mRNA
gi|118085484|ref|XM_418505.2|	40	12	6.87	2.11	-1.70307	0.000113949	0.00064839	C1orf142	PREDICTED: Gallus gallus similar to SVAP1 protein (LOC420399), mRNA
gi|71894868|ref|NM_001031197.1|	233	70	40.01	12.29	-1.70288	5.19162e-21	1.58099e-19	-	Gallus gallus splicing factor, arginine/serine-rich 5 (SFRS5), mRNA
gi|118094754|ref|XM_422532.2|	186	56	31.94	9.84	-1.69863	4.95608e-17	1.30519e-15	SLC35D1	PREDICTED: Gallus gallus hypothetical LOC424703 (LOC424703), mRNA
gi|118081900|ref|XM_414975.2|	63	19	10.82	3.34	-1.69578	1.23327e-06	1.01674e-05	ZC3HC1	PREDICTED: Gallus gallus hypothetical LOC416679 (LOC416679), mRNA
gi|118103145|ref|XM_430423.2|	195	59	33.49	10.36	-1.69271	1.09098e-17	3.02658e-16	LOC426626	PREDICTED: Gallus gallus similar to Awp1-pending-prov protein (LOC426626), mRNA
gi|118086856|ref|XM_419150.2|	99	30	17	5.27	-1.68966	1.19662e-09	1.42513e-08	USP14	PREDICTED: Gallus gallus similar to tRNA-Guanine Transglycosylase (LOC421063), mRNA
gi|71895506|ref|NM_001031471.1|	102	31	17.52	5.44	-1.68732	7.17722e-10	8.75977e-09	SUDS3	Gallus gallus suppressor of defective silencing 3 homolog (S. cerevisiae) (SUDS3), mRNA
gi|71897296|ref|NM_001031381.1|	79	24	13.57	4.22	-1.68511	6.0799e-08	6.06627e-07	MANSC1	Gallus gallus MANSC domain containing 1 (MANSC1), mRNA
gi|118085390|ref|XR_026639.1|	92	28	15.8	4.92	-1.68319	5.09322e-09	5.70941e-08	CENTG3	PREDICTED: Gallus gallus similar to centaurin, gamma 3 (LOC768507), mRNA
gi|118093203|ref|XM_421830.2|	69	21	11.85	3.69	-1.68319	4.37854e-07	3.88009e-06	PWWP2	PREDICTED: Gallus gallus similar to PWWP domain containing 2 (LOC423972), mRNA
gi|118085710|ref|XM_429769.2|	500	153	85.86	26.87	-1.67599	2.26878e-42	1.07669e-40	ACBD7	PREDICTED: Gallus gallus hypothetical gene supported by BX930473; CR338970 (LOC420531), mRNA
gi|45382678|ref|NM_205474.1|	199	61	34.17	10.71	-1.67377	9.2054e-18	2.56135e-16	MYH10	Gallus gallus myosin, heavy chain 10, non-muscle (MYH10), mRNA
gi|71895756|ref|NM_001031127.1|	88	27	15.11	4.74	-1.67254	1.29973e-08	1.39348e-07	VMA21	Gallus gallus similar to 2610030H06Rik protein (LOC422385), mRNA
gi|45382146|ref|NM_204780.1|	301	93	51.69	16.33	-1.66236	7.42124e-26	2.58885e-24	NUDT16L1	Gallus gallus nudix (nucleoside diphosphate linked moiety X)-type motif 16-like 1 (NUDT16L1), mRNA
gi|113206087|ref|NM_001044652.1|	84	26	14.42	4.57	-1.65781	3.31578e-08	3.3842e-07	PACSIN3	Gallus gallus protein kinase C and casein kinase substrate in neurons 3 (PACSIN3), mRNA
gi|118096004|ref|XM_425089.2|	272	85	46.71	14.93	-1.64552	3.31802e-23	1.06966e-21	CALML4	PREDICTED: Gallus gallus similar to Calmodulin-like 4 (LOC427515), mRNA
gi|118087331|ref|XM_418396.2|	131	41	22.5	7.2	-1.64386	6.61692e-12	9.75735e-11	EXT1	PREDICTED: Gallus gallus similar to Exostoses (multiple) 1 (LOC420283), mRNA
gi|57525427|ref|NM_001006247.1|	163	51	27.99	8.96	-1.64334	1.77739e-14	3.95639e-13	STRAP	Gallus gallus serine/threonine kinase receptor associated protein (STRAP), mRNA
gi|57529328|ref|NM_001006285.1|	67	21	11.51	3.69	-1.6412	1.02186e-06	8.54502e-06	UQCC	Gallus gallus similar to CBP3 (LOC419139), mRNA
gi|118086359|ref|XM_418914.2|	89	28	15.28	4.92	-1.63491	1.7997e-08	1.90333e-07	CDKAL1	PREDICTED: Gallus gallus similar to CDK5 regulatory subunit associated protein 1-like 1 (LOC420823), mRNA
gi|118095018|ref|XM_422612.2|	539	171	92.56	30.03	-1.62398	1.30796e-43	6.30317e-42	MRPL44	PREDICTED: Gallus gallus hypothetical LOC424795 (LOC424795), mRNA
gi|118091754|ref|XM_421203.2|	69	22	11.85	3.86	-1.61821	9.23294e-07	7.76946e-06	EIF2AK4	PREDICTED: Gallus gallus eukaryotic translation initiation factor 2 alpha kinase 4 (EIF2AK4), mRNA
gi|71894794|ref|NM_001031065.1|	47	15	8.07	2.63	-1.61751	5.48812e-05	0.000333605	C3H6orf120	Gallus gallus similar to RIKEN cDNA 1600012H06 (LOC421557), mRNA
gi|118090298|ref|XM_420616.2|	510	163	87.58	28.63	-1.61307	5.59374e-41	2.60178e-39	SULT1E1	PREDICTED: Gallus gallus similar to sulfotransferase (LOC422662), mRNA
gi|118100055|ref|XM_001234278.1|	694	222	119.17	38.99	-1.61185	4.29954e-55	2.29694e-53	UBE2G1	PREDICTED: Gallus gallus similar to UBE2G1 protein (LOC770961), mRNA
gi|118098172|ref|XM_414959.2|	150	48	25.76	8.43	-1.61153	4.25438e-13	7.49043e-12	C16orf5	PREDICTED: Gallus gallus similar to transmembrane protein I1 (LOC416662), mRNA
gi|45383351|ref|NM_204403.1|	100	32	17.17	5.62	-1.61125	3.47666e-09	3.96866e-08	BUB1B	Gallus gallus BUB1 budding uninhibited by benzimidazoles 1 homolog beta (yeast) (BUB1B), mRNA
gi|118095906|ref|XM_413872.2|	78	25	13.39	4.39	-1.60886	1.9461e-07	1.80497e-06	MRPL46	PREDICTED: Gallus gallus mitochondrial ribosomal protein L46 (MRPL46), mRNA
gi|118095575|ref|XR_027011.1|	237	76	40.7	13.35	-1.60819	8.35334e-20	2.47137e-18	SH3PX3	PREDICTED: Gallus gallus hypothetical LOC415309 (LOC415309), mRNA
gi|99028875|ref|NM_001033871.2|	162	52	27.82	9.13	-1.60744	5.54482e-14	1.17548e-12	ARFGAP2	Gallus gallus zinc finger protein 289, ID1 regulated (ZNF289), mRNA
gi|118098341|ref|XM_424607.2|	62	20	10.65	3.51	-1.60131	3.9683e-06	3.01623e-05	LOC427005	PREDICTED: Gallus gallus promethin (LOC427005), mRNA
gi|71897050|ref|NM_001031347.1|	1362	439	233.88	77.11	-1.60078	2.25064e-105	1.54715e-103	CIRBP	Gallus gallus cold inducible RNA binding protein (CIRBP), mRNA
gi|71895212|ref|NM_001030810.1|	59	19	10.13	3.34	-1.60071	6.69534e-06	4.87498e-05	NIPA1	Gallus gallus non imprinted in Prader-Willi/Angelman syndrome 1 (NIPA1), mRNA
gi|118094920|ref|XM_001232860.1|	68	22	11.68	3.86	-1.59737	1.39789e-06	1.14338e-05	WDR53	PREDICTED: Gallus gallus hypothetical protein LOC770128 (LOC770128), mRNA
gi|118096782|ref|XM_414300.2|	167	54	28.68	9.48	-1.59709	3.01092e-14	6.59229e-13	IARS	PREDICTED: Gallus gallus isoleucine-tRNA synthetase (IARS), mRNA
gi|45383196|ref|NM_204483.1|	65	21	11.16	3.69	-1.59664	2.35424e-06	1.84956e-05	ITGB5	Gallus gallus integrin, beta 5 (ITGB5), mRNA
gi|118093362|ref|XM_421892.2|	71	23	12.19	4.04	-1.59327	8.30698e-07	7.0666e-06	POFUT2	PREDICTED: Gallus gallus protein O-fucosyltransferase 2 (POFUT2), mRNA
gi|57525120|ref|NM_001006174.1|	77	25	13.22	4.39	-1.59043	2.93984e-07	2.671e-06	C14H16orf75	Gallus gallus similar to hypothetical protein MGC24665 (LOC416628), mRNA
gi|118122540|ref|XM_428596.2|	46	15	7.9	2.63	-1.58679	8.34062e-05	0.000486441	LOC431044	PREDICTED: Gallus gallus similar to prolin rich protein (LOC431044), mRNA
gi|57525002|ref|NM_001006151.1|	95	31	16.31	5.44	-1.58408	1.3215e-08	1.4152e-07	RBM22	Gallus gallus RNA binding motif protein 22 (RBM22), mRNA
gi|71896082|ref|NM_001031018.1|	288	94	49.45	16.51	-1.58263	3.11084e-23	1.00634e-21	UBE2V2	Gallus gallus ubiquitin-conjugating enzyme E2 variant 2 (UBE2V2), mRNA
gi|118097737|ref|XM_414757.2|	404	132	69.37	23.18	-1.58143	6.45316e-32	2.5893e-30	UNC84A	PREDICTED: Gallus gallus unc-84 homolog A (C. elegans) (UNC84A), mRNA
gi|71895092|ref|NM_001030835.1|	52	17	8.93	2.99	-1.57851	2.8985e-05	0.000188837	PAAF1	Gallus gallus WD repeat domain 71 (WDR71), mRNA
gi|118087841|ref|XM_419394.2|	113	37	19.4	6.5	-1.57755	6.03474e-10	7.4628e-09	TP53BP2	PREDICTED: Gallus gallus similar to tumor protein p53 binding protein, 2 (LOC421329), mRNA
gi|118083288|ref|XM_416493.2|	125	41	21.46	7.2	-1.57558	7.76014e-11	1.02471e-09	CSTA	PREDICTED: Gallus gallus similar to PLCPI=cysteine proteinase inhibitor (LOC418268), mRNA
gi|118103974|ref|XM_424930.2|	64	21	10.99	3.69	-1.5745	3.55544e-06	2.72457e-05	SLC1A1	PREDICTED: Gallus gallus similar to glutamate transporter (LOC427352), mRNA
gi|118090519|ref|XM_420726.2|	76	25	13.05	4.39	-1.57176	4.4281e-07	3.91659e-06	GNPDA2	PREDICTED: Gallus gallus hypothetical LOC422772 (LOC422772), mRNA
gi|118083333|ref|XM_416512.2|	82	27	14.08	4.74	-1.57069	1.56946e-07	1.47318e-06	LEPREL2	PREDICTED: Gallus gallus similar to leprecan-like 2 protein (LOC418289), mRNA
gi|86129511|ref|NM_001039303.1|	559	184	95.99	32.32	-1.57046	4.01896e-43	1.917e-41	MTHFD1	Gallus gallus methylenetetrahydrofolate dehydrogenase (NADP+ dependent) 1, methenyltetrahydrofolate cyclohydrolase, formyltetrahydrofolate synthetase (MTHFD1), mRNA
gi|118092129|ref|XM_421341.2|	725	239	124.5	41.98	-1.56837	2.58412e-55	1.38844e-53	SERPINA10	PREDICTED: Gallus gallus serpin peptidase inhibitor, clade A (alpha-1 antiproteinase, antitrypsin), member 10 (SERPINA10), mRNA
gi|57529487|ref|NM_001006570.1|	657	217	112.82	38.11	-1.56578	3.66458e-50	1.91398e-48	GOLGA7	Gallus gallus golgi autoantigen, golgin subfamily a, 7 (GOLGA7), mRNA
gi|118103045|ref|XM_418133.2|	100	33	17.17	5.8	-1.56577	7.07946e-09	7.80494e-08	RUNDC1	PREDICTED: Gallus gallus hypothetical LOC420012 (LOC420012), mRNA
gi|118087743|ref|XM_415023.2|	124	41	21.29	7.2	-1.56411	1.16225e-10	1.49667e-09	DTD1	PREDICTED: Gallus gallus histidyl-tRNA synthetase 2 (HARS2), mRNA
gi|118099590|ref|XM_415602.2|	136	45	23.35	7.9	-1.5635	1.4995e-11	2.11127e-10	FN3KRP	PREDICTED: Gallus gallus similar to CDNA sequence BC032265 (LOC417336), mRNA
gi|71895278|ref|NM_001031274.1|	45	15	7.73	2.63	-1.55541	0.000126171	0.000710156	SLC35A3	Gallus gallus solute carrier family 35 (UDP-N-acetylglucosamine (UDP-GlcNAc) transporter), member A3 (SLC35A3), mRNA
gi|118092944|ref|XM_421730.2|	114	38	19.58	6.67	-1.55362	8.09796e-10	9.80671e-09	ARL3	PREDICTED: Gallus gallus ADP-ribosylation factor-like 3 (ARL3), mRNA
gi|118082658|ref|XM_416225.2|	240	80	41.21	14.05	-1.55242	4.11898e-19	1.20339e-17	NHP2L1	PREDICTED: Gallus gallus similar to LOC495253 protein (LOC417986), mRNA
gi|118096821|ref|XM_414333.2|	1122	374	192.67	65.69	-1.55239	2.11964e-83	1.3211e-81	TKT	PREDICTED: Gallus gallus similar to transketolase (LOC415991), mRNA
gi|118097747|ref|XM_414762.2|	48	16	8.24	2.81	-1.55207	7.42398e-05	0.000440398	LOC416454	PREDICTED: Gallus gallus similar to cytochrome P450, family 2, subfamily W, polypeptide 1 (LOC416454), mRNA
gi|118096774|ref|XM_414293.2|	63	21	10.82	3.69	-1.55201	5.35092e-06	3.96715e-05	ATRIP	PREDICTED: Gallus gallus similar to ATR-interacting protein (LOC415949), mRNA
gi|118092622|ref|XM_001232699.1|	451	151	77.44	26.52	-1.546	2.3832e-34	9.99127e-33	PPA1	PREDICTED: Gallus gallus hypothetical protein LOC769424 (LOC769424), mRNA
gi|56119063|ref|NM_001007836.1|	122	41	20.95	7.2	-1.54088	2.59228e-10	3.25305e-09	C15H22orf25	Gallus gallus similar to MGC68627 protein (LOC416784), mRNA
gi|71894788|ref|NM_001031066.1|	62	21	10.65	3.69	-1.52916	8.02452e-06	5.762e-05	C5H11orf46	Gallus gallus similar to hypothetical protein FLJ38968 (LOC421605), mRNA
gi|71896868|ref|NM_001031301.1|	59	20	10.13	3.51	-1.52909	1.35528e-05	9.35782e-05	SAP130	Gallus gallus Sin3A-associated protein, 130kDa (SAP130), mRNA
gi|118097777|ref|XR_026700.1|	504	171	86.55	30.03	-1.52713	1.56695e-37	7.04298e-36	LOC769783	PREDICTED: Gallus gallus similar to Prt1 homolog (LOC769783), mRNA
gi|56711347|ref|NM_001008674.1|	118	40	20.26	7.03	-1.52704	6.44776e-10	7.95252e-09	DYX1C1	Gallus gallus dyslexia susceptibility 1 candidate 1 (DYX1C1), mRNA
gi|118082820|ref|XM_001234880.1|	56	19	9.62	3.34	-1.52619	2.29156e-05	0.000152591	LOC771624	PREDICTED: Gallus gallus hypothetical protein LOC771624 (LOC771624), mRNA
gi|71896696|ref|NM_001031148.1|	53	18	9.1	3.16	-1.52594	3.87952e-05	0.000244405	METTL14	Gallus gallus similar to KIAA1627 protein (LOC422684), mRNA
gi|118095509|ref|XM_413702.2|	94	32	16.14	5.62	-1.522	3.95474e-08	4.00139e-07	CD276	PREDICTED: Gallus gallus CD276 molecule (CD276), mRNA
gi|118086703|ref|XM_419086.2|	141	48	24.21	8.43	-1.522	1.59287e-11	2.23264e-10	CNO	PREDICTED: Gallus gallus hypothetical LOC421000 (LOC421000), mRNA
gi|118095670|ref|XM_413774.2|	47	16	8.07	2.81	-1.522	0.000111674	0.000636999	TARSL2	PREDICTED: Gallus gallus threonyl-tRNA synthetase-like 2 (TARSL2), mRNA
gi|71895208|ref|NM_001030903.1|	226	77	38.81	13.52	-1.52133	1.36138e-17	3.73241e-16	PPT1	Gallus gallus palmitoyl-protein thioesterase 1 (PPT1), mRNA
gi|71895080|ref|NM_001030837.1|	217	74	37.26	13	-1.51912	6.2393e-17	1.63852e-15	RRM1	Gallus gallus ribonucleotide reductase M1 polypeptide (RRM1), mRNA
gi|118100223|ref|XM_415826.2|	170	58	29.19	10.19	-1.51832	1.43686e-13	2.83401e-12	PHF12	PREDICTED: Gallus gallus PHD finger protein 12 (PHF12), mRNA
gi|118100272|ref|XM_001234319.1|	79	27	13.57	4.74	-1.51746	5.25702e-07	4.60186e-06	TSR1	PREDICTED: Gallus gallus TSR1, 20S rRNA accumulation, homolog (S. cerevisiae) (TSR1), mRNA
gi|118086754|ref|XM_419126.2|	79	27	13.57	4.74	-1.51746	5.25702e-07	4.59756e-06	PTPN2	PREDICTED: Gallus gallus protein tyrosine phosphatase, non-receptor type 2 (PTPN2), mRNA
gi|118096927|ref|XM_414370.2|	125	43	21.46	7.55	-1.5071	3.05238e-10	3.81507e-09	PLXNA1	PREDICTED: Gallus gallus plexin A1 (PLXNA1), mRNA
gi|118095473|ref|XR_026891.1|	151	52	25.93	9.13	-1.50594	4.53536e-12	6.86102e-11	OAZ2	PREDICTED: Gallus gallus similar to ornithine decarboxylase antizyme 2 (LOC427481), mRNA
gi|71895414|ref|NM_001031454.1|	177	61	30.39	10.71	-1.50464	6.83332e-14	1.43884e-12	IREB2	Gallus gallus iron-responsive element binding protein 2 (IREB2), mRNA
gi|118107184|ref|XM_423146.2|	61	21	10.47	3.69	-1.50457	1.19901e-05	8.37158e-05	DEDD	PREDICTED: Gallus gallus death effector domain containing (DEDD), mRNA
gi|118083723|ref|XM_416667.2|	87	30	14.94	5.27	-1.50331	1.6528e-07	1.54366e-06	ACP6	PREDICTED: Gallus gallus acid phosphatase 6, lysophosphatidic (ACP6), mRNA
gi|118094413|ref|XM_001233493.1|	171	59	29.36	10.36	-1.50283	1.89152e-13	3.66884e-12	PTPRF	PREDICTED: Gallus gallus similar to receptor protein tyrosine phosphatase LAR (LOC424568), mRNA
gi|118095019|ref|XR_027084.1|	356	123	61.13	21.6	-1.50085	2.41528e-26	8.58572e-25	MOGAT1	PREDICTED: Gallus gallus similar to Dgat2l1-prov protein (LOC424811), mRNA
gi|57525440|ref|NM_001006250.1|	81	28	13.91	4.92	-1.49939	4.65538e-07	4.10596e-06	FKBP4	Gallus gallus FK506 binding protein 4, 59kDa (FKBP4), mRNA
gi|45383827|ref|NM_204142.1|	81	28	13.91	4.92	-1.49939	4.65538e-07	4.10209e-06	VAV2	Gallus gallus vav 2 oncogene (VAV2), mRNA
gi|118113252|ref|XM_001236835.1|	46	16	7.9	2.81	-1.49128	0.000167198	0.000917333	LOC777378	PREDICTED: Gallus gallus similar to KIAA0746 protein (LOC777378), partial mRNA
gi|118093356|ref|XM_001234583.1|	46	16	7.9	2.81	-1.49128	0.000167198	0.000916795	LOC771291	PREDICTED: Gallus gallus hypothetical protein LOC771291 (LOC771291), mRNA
gi|118082501|ref|XM_001231674.1|	227	79	38.98	13.88	-1.48973	3.46948e-17	9.21482e-16	SNAPC3	PREDICTED: Gallus gallus similar to Small nuclear RNA activating complex, polypeptide 3 (LOC768769), mRNA
gi|118129653|ref|XM_424502.2|	729	254	125.18	44.61	-1.48857	1.26666e-51	6.65283e-50	KRT8	PREDICTED: Gallus gallus similar to cytokeratin 8 (LOC426896), mRNA
gi|71895358|ref|NM_001031114.1|	63	22	10.82	3.86	-1.48703	1.05742e-05	7.44972e-05	CLIC2	Gallus gallus chloride intracellular channel 2 (CLIC2), mRNA
gi|118096725|ref|XR_026738.1|	209	73	35.89	12.82	-1.48519	7.27282e-16	1.75694e-14	ARMET	PREDICTED: Gallus gallus similar to ARMET protein (LOC770664), mRNA
gi|118089297|ref|XM_420155.2|	60	21	10.3	3.69	-1.48095	1.78484e-05	0.000121092	LOC422154	PREDICTED: Gallus gallus similar to PCTP-like protein (PCTP-L) (StAR-related lipid transfer protein 10) (StARD10) (START domain-containing protein 10) (Serologically defined colon cancer antigen 28) (Antigen NY-CO-28) (LOC422154), mRNA
gi|118099782|ref|XM_415690.2|	1139	399	195.59	70.08	-1.48076	4.6424e-79	2.8183e-77	FAM20A	PREDICTED: Gallus gallus family with sequence similarity 20, member A (FAM20A), mRNA
gi|118094980|ref|XR_027055.1|	174	61	29.88	10.71	-1.48022	2.19332e-13	4.21921e-12	CAB39	PREDICTED: Gallus gallus similar to CGI-66 protein (LOC424830), mRNA
gi|71895434|ref|NM_001031458.1|	134	47	23.01	8.26	-1.47805	1.27191e-10	1.62892e-09	NUDT19	Gallus gallus similar to RIKEN cDNA 2410004F06 (LOC427548), mRNA
gi|118100104|ref|XM_415765.2|	2152	756	369.54	132.79	-1.47658	4.19362e-147	3.18749e-145	MDH2	PREDICTED: Gallus gallus malate dehydrogenase 2, NAD (mitochondrial) (MDH2), mRNA
gi|118095353|ref|XM_422819.2|	91	32	15.63	5.62	-1.47568	1.29022e-07	1.22584e-06	SCHIP1	PREDICTED: Gallus gallus hypothetical LOC425016 (LOC425016), mRNA
gi|46048794|ref|NM_205061.1|	7703	2712	1322.75	476.34	-1.47348	0	0	VTN	Gallus gallus vitronectin (VTN), mRNA
gi|118101241|ref|XM_417653.2|	54	19	9.27	3.34	-1.47272	5.10212e-05	0.000313196	C1QC	PREDICTED: Gallus gallus similar to Complement component 1, q subcomponent, gamma polypeptide (LOC419503), mRNA
gi|118097210|ref|XM_414519.2|	85	30	14.6	5.27	-1.47009	3.6256e-07	3.25607e-06	KIAA0141	PREDICTED: Gallus gallus similar to KIAA0141 protein (LOC416192), mRNA
gi|118102246|ref|XM_423398.2|	167	59	28.68	10.36	-1.46902	8.92268e-13	1.49763e-11	CGN	PREDICTED: Gallus gallus similar to Cingulin (LOC425665), mRNA
gi|62177139|ref|NM_001013611.2|	2242	793	384.99	139.28	-1.46683	1.12267e-151	8.60316e-150	CLDN1	Gallus gallus claudin 1 (CLDN1), mRNA
gi|118085548|ref|XM_418536.2|	260	92	44.65	16.16	-1.46623	4.8434e-19	1.41062e-17	ENDOGL1	PREDICTED: Gallus gallus similar to endonuclease G-like protein-1 (LOC420430), mRNA
gi|118091599|ref|XM_421133.2|	62	22	10.65	3.86	-1.46418	1.56807e-05	0.000107398	CHAC1	PREDICTED: Gallus gallus ChaC, cation transport regulator homolog 1 (E. coli) (CHAC1), mRNA
gi|118092018|ref|XM_421294.2|	287	102	49.28	17.92	-1.45943	9.74666e-21	2.92995e-19	SNW1	PREDICTED: Gallus gallus SNW domain containing 1 (SNW1), mRNA
gi|57529633|ref|NM_001006543.1|	149	53	25.59	9.31	-1.45873	1.89337e-11	2.61464e-10	FARSB	Gallus gallus phenylalanine-tRNA synthetase-like, beta subunit (FARSLB), mRNA
gi|57525351|ref|NM_001006230.1|	59	21	10.13	3.69	-1.45694	2.6467e-05	0.000174008	THAP5	Gallus gallus THAP domain containing 5 (THAP5), mRNA
gi|118102549|ref|XM_418037.2|	115	41	19.75	7.2	-1.45578	4.03484e-09	4.56679e-08	BZRPL1	PREDICTED: Gallus gallus benzodiazapine receptor (peripheral)-like 1 (BZRPL1), mRNA
gi|118101910|ref|XM_417890.2|	129	46	22.15	8.08	-1.45488	4.589e-10	5.68999e-09	ARHGEF12	PREDICTED: Gallus gallus similar to guanine nucleotide exchange factor (LOC419752), mRNA
gi|118088761|ref|XM_419851.2|	182	65	31.25	11.42	-1.45229	1.33536e-13	2.64498e-12	C6orf162	PREDICTED: Gallus gallus hypothetical LOC421827 (LOC421827), mRNA
gi|118088004|ref|XM_419497.2|	900	322	154.55	56.56	-1.45022	5.54854e-61	3.06943e-59	LOC421447	PREDICTED: Gallus gallus similar to Ephx1 protein (LOC421447), mRNA
gi|118091545|ref|XM_001233232.1|	117	42	20.09	7.38	-1.44478	3.54942e-09	4.04184e-08	CKAP5	PREDICTED: Gallus gallus cytoskeleton associated protein 5, transcript variant 1 (CKAP5), mRNA
gi|118097267|ref|XM_414483.2|	61	22	10.47	3.86	-1.43959	2.31658e-05	0.000154038	ADRA1B	PREDICTED: Gallus gallus adrenergic, alpha-1B-, receptor (ADRA1B), mRNA
gi|118086794|ref|XM_001232309.1|	72	26	12.36	4.57	-1.43541	4.24658e-06	3.21989e-05	LOC769105	PREDICTED: Gallus gallus hypothetical protein LOC769105 (LOC769105), mRNA
gi|118093570|ref|XM_421987.2|	141	51	24.21	8.96	-1.43403	1.12567e-10	1.45157e-09	AGPS	PREDICTED: Gallus gallus similar to Agps-prov protein (LOC424135), mRNA
gi|118102883|ref|XM_418112.2|	58	21	9.96	3.69	-1.43252	3.90928e-05	0.000246114	SNF8	PREDICTED: Gallus gallus SNF8, ESCRT-II complex subunit, homolog (S. cerevisiae) (SNF8), mRNA
gi|118090985|ref|XR_026987.1|	146	53	25.07	9.31	-1.42911	5.94186e-11	7.92446e-10	CCDC86	PREDICTED: Gallus gallus hypothetical LOC425097 (LOC425097), mRNA
gi|57530272|ref|NM_001006411.1|	55	20	9.44	3.51	-1.42732	6.60388e-05	0.000393999	LOC421792	Gallus gallus similar to Heat shock protein 67B2 (LOC421792), mRNA
gi|118087852|ref|XM_419399.2|	129	47	22.15	8.26	-1.42309	8.64492e-10	1.04286e-08	MIA3	PREDICTED: Gallus gallus similar to C219-reactive peptide (FLJ39207) (LOC421337), mRNA
gi|118093127|ref|XM_424678.2|	63	23	10.82	4.04	-1.42127	2.0229e-05	0.000135765	LOC427084	PREDICTED: Gallus gallus hypothetical LOC427084 (LOC427084), mRNA
gi|118090414|ref|XM_420668.2|	63	23	10.82	4.04	-1.42127	2.0229e-05	0.000135668	CISD2	PREDICTED: Gallus gallus zinc finger, CDGSH-type domain 2 (ZCD2), mRNA
gi|71895104|ref|NM_001030834.1|	52	19	8.93	3.34	-1.41881	0.000111686	0.000636678	PPME1	Gallus gallus protein phosphatase methylesterase 1 (PPME1), mRNA
gi|118110776|ref|XM_427317.2|	68	25	11.68	4.39	-1.41175	1.04815e-05	7.39002e-05	NAT8B	PREDICTED: Gallus gallus hypothetical LOC429762 (LOC429762), mRNA
gi|57529878|ref|NM_001006495.1|	359	132	61.65	23.18	-1.41122	2.3524e-24	7.82654e-23	NCOA4	Gallus gallus nuclear receptor coactivator 4 (NCOA4), mRNA
gi|71894884|ref|NM_001031074.1|	223	82	38.29	14.4	-1.4109	1.06645e-15	2.54343e-14	SERINC1	Gallus gallus serine incorporator 1 (SERINC1), mRNA
gi|118082522|ref|XM_416157.2|	133	49	22.84	8.61	-1.40748	6.63262e-10	8.14827e-09	SNRPF	PREDICTED: Gallus gallus similar to SNRPF protein (LOC417916), mRNA
gi|118097265|ref|XM_414484.2|	76	28	13.05	4.92	-1.40732	3.241e-06	2.50001e-05	TTC1	PREDICTED: Gallus gallus tetratricopeptide repeat domain 1 (TTC1), mRNA
gi|71895490|ref|NM_001030581.1|	200	74	34.34	13	-1.40138	4.16118e-14	8.92268e-13	CYB5B	Gallus gallus outer mitochondrial membrane cytochrome b5 (CYB5-M), mRNA
gi|57530163|ref|NM_001006436.1|	54	20	9.27	3.51	-1.4011	9.71038e-05	0.000560385	NXT2	Gallus gallus nuclear transport factor 2-like export factor 2 (NXT2), mRNA
gi|71897000|ref|NM_001031333.1|	62	23	10.65	4.04	-1.39843	2.96682e-05	0.000192483	LOC425215	Gallus gallus similar to UPF0101 protein CGI-137 (Protein AD-004) (LOC425215), mRNA
gi|118082069|ref|XM_415955.2|	97	36	16.66	6.32	-1.39839	1.63992e-07	1.53316e-06	SRPK2	PREDICTED: Gallus gallus similar to SFRS protein kinase 2 (LOC417711), mRNA
gi|57529555|ref|NM_001006559.1|	151	56	25.93	9.84	-1.39789	5.81838e-11	7.77086e-10	MAP2K1IP1	Gallus gallus mitogen-activated protein kinase kinase 1 interacting protein 1 (MAP2K1IP1), mRNA
gi|118102531|ref|XM_418020.2|	2690	1001	461.92	175.82	-1.39354	2.90268e-168	2.31941e-166	RPL10A	PREDICTED: Gallus gallus ribosomal protein L10a (RPL10A), mRNA
gi|118097972|ref|XM_001234542.1|	102	38	17.52	6.67	-1.39324	8.57052e-08	8.35514e-07	UBFD1	PREDICTED: Gallus gallus similar to Gene product with similarity to Ubiquitin binding enzyme (LOC771251), mRNA
gi|118083925|ref|XM_416737.2|	212	79	36.4	13.88	-1.39093	1.01723e-14	2.31389e-13	TMPRSS2	PREDICTED: Gallus gallus similar to Transmembrane protease, serine 2 (LOC418528), mRNA
gi|118082419|ref|XM_001235187.1|	83	31	14.25	5.44	-1.38928	1.46836e-06	1.19475e-05	PTPRR	PREDICTED: Gallus gallus similar to tyrosine phosphatase (LOC771985), mRNA
gi|118095188|ref|XM_422748.2|	91	34	15.63	5.97	-1.38851	4.5739e-07	4.0379e-06	EIF4E2	PREDICTED: Gallus gallus eukaryotic translation initiation factor 4E member 2, transcript variant 2 (EIF4E2), mRNA
gi|50752782|ref|XM_413743.1|	131	49	22.5	8.61	-1.38584	1.3999e-09	1.65666e-08	AGPHD1	PREDICTED: Gallus gallus similar to RIKEN cDNA C630028N24 gene (LOC415358), mRNA
gi|118085705|ref|XM_418632.2|	56	21	9.62	3.69	-1.38242	8.42452e-05	0.000490722	NMT2	PREDICTED: Gallus gallus N-myristoyltransferase 2 (NMT2), mRNA
gi|118082640|ref|XM_425472.2|	109	41	18.72	7.2	-1.37851	3.9043e-08	3.95464e-07	FAM109B	PREDICTED: Gallus gallus similar to RIKEN cDNA C920005C14 gene (LOC427898), mRNA
gi|118087492|ref|XM_419288.2|	85	32	14.6	5.62	-1.37733	1.27714e-06	1.05198e-05	MTIF2	PREDICTED: Gallus gallus mitochondrial translational initiation factor 2 (MTIF2), mRNA
gi|118086624|ref|XM_419079.2|	170	64	29.19	11.24	-1.37683	6.47876e-12	9.59904e-11	TXNDC4	PREDICTED: Gallus gallus similar to Thioredoxin domain containing 4 (endoplasmic reticulum) (LOC420994), mRNA
gi|118098175|ref|XM_414967.2|	775	292	133.08	51.29	-1.37554	7.64006e-49	3.8819e-47	DNAJA3	PREDICTED: Gallus gallus similar to TID1 (LOC416671), mRNA
gi|47825390|ref|NM_001001471.1|	61	23	10.47	4.04	-1.37383	4.33432e-05	0.000270685	PTRF	Gallus gallus polymerase I and transcript release factor (PTRF), mRNA
gi|71895620|ref|NM_001030555.1|	106	40	18.2	7.03	-1.37234	6.5017e-08	6.46642e-07	FAM96A	Gallus gallus similar to hypothetical protein FLJ22875 (LOC415571), mRNA
gi|118100496|ref|XM_417327.2|	209	79	35.89	13.88	-1.37057	3.06782e-14	6.70118e-13	MAP1LC3A	PREDICTED: Gallus gallus hypothetical LOC419142 (LOC419142), mRNA
gi|118091015|ref|XM_420942.2|	618	234	106.12	41.1	-1.36849	5.38192e-39	2.46645e-37	IVD	PREDICTED: Gallus gallus hypothetical LOC423011 (LOC423011), mRNA
gi|118082196|ref|XM_416014.2|	66	25	11.33	4.39	-1.36786	2.2347e-05	0.000149017	ST7	PREDICTED: Gallus gallus suppression of tumorigenicity 7 (ST7), mRNA
gi|118086488|ref|XM_418991.2|	79	30	13.57	5.27	-1.36455	3.57044e-06	2.73383e-05	ZCCHC2	PREDICTED: Gallus gallus similar to Zinc finger CCHC domain-containing protein 2 (LOC420905), mRNA
gi|118093938|ref|XM_422160.2|	68	26	11.68	4.57	-1.35377	1.93495e-05	0.000130707	NMI	PREDICTED: Gallus gallus N-myc (and STAT) interactor (NMI), mRNA
gi|71897196|ref|NM_001031400.1|	68	26	11.68	4.57	-1.35377	1.93495e-05	0.000130613	NARS	Gallus gallus asparaginyl-tRNA synthetase (NARS), mRNA
gi|71897276|ref|NM_001031385.1|	162	62	27.82	10.89	-1.35312	3.69466e-11	4.99153e-10	HNRPK	Gallus gallus similar to heterogeneous nuclear ribonucleoprotein K isoform a; dC-stretch binding protein; transformation upregulated nuclear protein (LOC426516), mRNA
gi|118102936|ref|XM_001234985.1|	500	192	85.86	33.72	-1.34838	3.49548e-31	1.37308e-29	NPEPPS	PREDICTED: Gallus gallus aminopeptidase puromycin sensitive (NPEPPS), mRNA
gi|71897256|ref|NM_001031389.1|	91	35	15.63	6.15	-1.34566	8.34362e-07	7.08488e-06	RFXANK	Gallus gallus similar to regulatory factor X-associated ankyrin-containing protein isoform a; ankyrin repeat-containing regulatory factor X-associated protein; regulatory factor X subunit B; DNA-binding protein RFXANK; RFX-Bdelta4 (LOC426623), mRNA
gi|118104437|ref|XM_424914.2|	78	30	13.39	5.27	-1.34528	5.17156e-06	3.84637e-05	UGCG	PREDICTED: Gallus gallus UDP-glucose ceramide glucosyltransferase (UGCG), mRNA
gi|118092003|ref|XM_421366.2|	509	196	87.4	34.43	-1.34397	1.40715e-31	5.59806e-30	SLC25A29	PREDICTED: Gallus gallus hypothetical LOC423456 (LOC423456), mRNA
gi|118092333|ref|XR_026815.1|	794	306	136.34	53.75	-1.34287	2.92252e-48	1.4769e-46	LOC776315	PREDICTED: Gallus gallus hypothetical protein LOC772747 (LOC776315), mRNA
gi|118098163|ref|XM_414960.2|	249	96	42.76	16.86	-1.34266	3.31842e-16	8.14276e-15	HMOX2	PREDICTED: Gallus gallus similar to Heme oxygenase 2 (HO-2) (LOC416663), mRNA
gi|118092809|ref|XM_421661.2|	192	74	32.97	13	-1.34264	7.8191e-13	1.3291e-11	LIPA	PREDICTED: Gallus gallus lipase A, lysosomal acid, cholesterol esterase (Wolman disease) (LIPA), mRNA
gi|118099265|ref|XM_001234909.1|	127	49	21.81	8.61	-1.3409	6.09018e-09	6.76213e-08	C9orf119	PREDICTED: Gallus gallus curly protein (CURP), mRNA
gi|71896246|ref|NM_001031606.1|	202	78	34.69	13.7	-1.34034	2.16724e-13	4.17763e-12	CCDC81	Gallus gallus similar to hypothetical protein (LOC431499), mRNA
gi|118102521|ref|XM_418024.2|	80	31	13.74	5.44	-1.3367	4.47274e-06	3.38041e-05	TAF11	PREDICTED: Gallus gallus TAF11 RNA polymerase II, TATA box binding protein (TBP)-associated factor, 28kDa (TAF11), mRNA
gi|118099820|ref|XR_026835.1|	402	156	69.03	27.4	-1.33305	5.63982e-25	1.92433e-23	LOC422070	PREDICTED: Gallus gallus hypothetical LOC422070 (LOC422070), mRNA
gi|118096051|ref|XM_001232834.1|	85	33	14.6	5.8	-1.33184	2.31798e-06	1.82568e-05	PRC1	PREDICTED: Gallus gallus similar to protein regulator of cytokinesis 1 (LOC770336), mRNA
gi|118100243|ref|XM_415836.2|	172	67	29.54	11.77	-1.32756	1.82466e-11	2.53474e-10	CPD	PREDICTED: Gallus gallus carboxypeptidase D (CPD), mRNA
gi|71894998|ref|NM_001031221.1|	95	37	16.31	6.5	-1.32725	6.25008e-07	5.40037e-06	CCDC6	Gallus gallus coiled-coil domain containing 6 (CCDC6), mRNA
gi|118087849|ref|XM_419396.2|	92	36	15.8	6.32	-1.32193	1.03961e-06	8.68575e-06	DISP1	PREDICTED: Gallus gallus similar to dispatched A (LOC421333), mRNA
gi|90577177|ref|NM_001024734.2|	258	101	44.3	17.74	-1.3203	2.34732e-16	5.89922e-15	SELS	Gallus gallus selenoprotein S (SELS), mRNA
gi|71894922|ref|NM_001031207.1|	148	58	25.41	10.19	-1.31824	5.6912e-10	7.04729e-09	GTF2A1	Gallus gallus general transcription factor IIA, 1, 19/37kDa (GTF2A1), mRNA
gi|71894708|ref|NM_001031185.1|	102	40	17.52	7.03	-1.31741	2.81042e-07	2.56588e-06	SLC43A3	Gallus gallus solute carrier family 43, member 3 (SLC43A3), mRNA
gi|118082662|ref|XM_001233782.1|	275	108	47.22	18.97	-1.31568	2.9911e-17	7.98966e-16	PPPDE2	PREDICTED: Gallus gallus hypothetical protein LOC770448 (LOC770448), mRNA
gi|71895072|ref|NM_001031089.1|	407	160	69.89	28.1	-1.31452	9.31384e-25	3.1322e-23	ADI1	Gallus gallus acireductone dioxygenase 1 (ADI1), mRNA
gi|118102571|ref|XM_429722.2|	2218	872	380.87	153.16	-1.31426	2.5627e-127	1.85726e-125	TOMM6	PREDICTED: Gallus gallus hypothetical gene supported by BX930946; BX933804; BX933812 (LOC419924), mRNA
gi|118096823|ref|XM_414336.2|	61	24	10.47	4.22	-1.31095	7.86702e-05	0.000463445	ACTR8	PREDICTED: Gallus gallus hypothetical LOC415994 (LOC415994), mRNA
gi|71896792|ref|NM_001030783.1|	61	24	10.47	4.22	-1.31095	7.86702e-05	0.000463153	DCBLD2	Gallus gallus discoidin, CUB and LCCL domain containing 2 (DCBLD2), mRNA
gi|71894960|ref|NM_001031080.1|	238	94	40.87	16.51	-1.3077	5.3525e-15	1.23863e-13	SFRS18	Gallus gallus similar to chromosome 6 open reading frame 111; SR rich protein (LOC421796), mRNA
gi|118103121|ref|XM_425899.2|	162	64	27.82	11.24	-1.30748	1.17189e-10	1.50701e-09	DUS3L	PREDICTED: Gallus gallus dihydrouridine synthase 3-like (S. cerevisiae) (DUS3L), mRNA
gi|71895022|ref|NM_001031086.1|	86	34	14.77	5.97	-1.30687	2.87664e-06	2.23741e-05	SLC17A5	Gallus gallus solute carrier family 17 (anion/sugar transporter), member 5 (SLC17A5), mRNA
gi|118104529|ref|XM_001231707.1|	58	23	9.96	4.04	-1.30179	0.000131902	0.000738857	IKBKAP	PREDICTED: Gallus gallus inhibitor of kappa light polypeptide gene enhancer in B-cells, kinase complex-associated protein (IKBKAP), mRNA
gi|118096654|ref|XM_414230.2|	68	27	11.68	4.74	-1.30108	3.47744e-05	0.000221311	ZFHX3	PREDICTED: Gallus gallus AT-binding transcription factor 1 (ATBF1), mRNA
gi|118087444|ref|XM_001232627.1|	1554	618	266.85	108.55	-1.29767	4.60382e-88	2.94802e-86	EEF1D	PREDICTED: Gallus gallus similar to Eukaryotic translation elongation factor 1 delta (guanine nucleotide exchange protein) (LOC769368), mRNA
gi|45382498|ref|NM_204909.1|	191	76	32.8	13.35	-1.29686	3.49944e-12	5.4166e-11	RHOB	Gallus gallus ras homolog gene family, member B (RHOB), mRNA
gi|118085492|ref|XM_418510.2|	241	96	41.38	16.86	-1.29533	5.70568e-15	1.3171e-13	SETD2	PREDICTED: Gallus gallus SET domain containing 2 (SETD2), mRNA
gi|118096471|ref|XM_425124.2|	80	32	13.74	5.62	-1.28974	7.96002e-06	5.72008e-05	SPATA2L	PREDICTED: Gallus gallus similar to MGC64409 protein (LOC427552), mRNA
gi|118092603|ref|XM_421588.2|	65	26	11.16	4.57	-1.28807	5.8095e-05	0.000350633	ASCC1	PREDICTED: Gallus gallus hypothetical LOC423709 (LOC423709), mRNA
gi|57525151|ref|NM_001006181.1|	60	24	10.3	4.22	-1.28733	0.000113208	0.00064496	TOP3B	Gallus gallus topoisomerase (DNA) III beta (TOP3B), mRNA
gi|118089049|ref|XM_419965.2|	207	83	35.55	14.58	-1.28586	6.24692e-13	1.0716e-11	RDH14	PREDICTED: Gallus gallus retinol dehydrogenase 14 (all-trans/9-cis/11-cis) (RDH14), mRNA
gi|118093486|ref|XM_421968.2|	112	45	19.23	7.9	-1.28343	1.34298e-07	1.27081e-06	DNAJC10	PREDICTED: Gallus gallus DnaJ (Hsp40) homolog, subfamily C, member 10 (DNAJC10), mRNA
gi|71894900|ref|NM_001031202.1|	117	47	20.09	8.26	-1.28226	7.00086e-08	6.93337e-07	LOC423323	Gallus gallus similar to RIKEN cDNA 1700047I17 (LOC423323), mRNA
gi|118104348|ref|XM_001232417.1|	92	37	15.8	6.5	-1.28141	1.83676e-06	1.4702e-05	ERAP1	PREDICTED: Gallus gallus similar to Adipocyte-derived leucine aminopeptidase precursor (A-LAP) (ARTS-1) (Aminopeptidase PILS) (Puromycin-insensitive leucyl-specific aminopeptidase) (PILS-AP) (Type 1 tumor necrosis factor receptor shedding aminopeptidase regulator)... (LOC427122), mRNA
gi|45382062|ref|NM_204750.1|	134	54	23.01	9.48	-1.2793	8.58972e-09	9.37051e-08	TDG	Gallus gallus thymine-DNA glycosylase (TDG), mRNA
gi|118085295|ref|XM_423326.2|	124	50	21.29	8.78	-1.27788	3.14718e-08	3.2262e-07	TPP1	PREDICTED: Gallus gallus similar to MGC83094 protein (LOC425576), mRNA
gi|57524959|ref|NM_001006141.1|	417	169	71.61	29.68	-1.27067	4.14632e-24	1.36975e-22	SUCLG2	Gallus gallus succinate-CoA ligase, GDP-forming, beta subunit (SUCLG2), mRNA
gi|118094720|ref|XM_001235528.1|	106	43	18.2	7.55	-1.26939	3.66876e-07	3.29167e-06	FGGY	PREDICTED: Gallus gallus hypothetical protein LOC772383 (LOC772383), mRNA
gi|118104601|ref|XM_424422.2|	1920	779	329.7	136.83	-1.26877	1.06658e-104	7.22571e-103	ALDH7A1	PREDICTED: Gallus gallus similar to Antiquitin (LOC426812), mRNA
gi|118095811|ref|XM_413830.2|	276	112	47.39	19.67	-1.26859	1.941e-16	4.94453e-15	USP8	PREDICTED: Gallus gallus similar to KIAA0055 (LOC415451), mRNA
gi|118088527|ref|XM_419736.2|	8016	3253	1376.49	571.36	-1.26852	0	0	RPS12	PREDICTED: Gallus gallus ribosomal protein S12 (RPS12), mRNA
gi|118098732|ref|XM_415261.2|	138	56	23.7	9.84	-1.26816	6.37482e-09	7.0614e-08	LOC416968	PREDICTED: Gallus gallus similar to presenilin-like protein 4 (LOC416968), mRNA
gi|118102031|ref|XM_001234250.1|	86	35	14.77	6.15	-1.26401	5.0482e-06	3.77263e-05	C11orf52	PREDICTED: Gallus gallus hypothetical protein LOC770939 (LOC770939), mRNA
gi|118089034|ref|XM_419962.2|	86	35	14.77	6.15	-1.26401	5.0482e-06	3.76962e-05	SMC6	PREDICTED: Gallus gallus structural maintenance of chromosomes 6 (SMC6), mRNA
gi|118097726|ref|XM_414753.2|	81	33	13.91	5.8	-1.262	9.75604e-06	6.93079e-05	FAM20C	PREDICTED: Gallus gallus family with sequence similarity 20, member C (FAM20C), mRNA
gi|118089432|ref|XM_420224.2|	103	42	17.69	7.38	-1.26124	6.0616e-07	5.25208e-06	FAM122B	PREDICTED: Gallus gallus hypothetical LOC422236 (LOC422236), mRNA
gi|118102835|ref|XM_425834.2|	799	326	137.2	57.26	-1.26068	3.4538e-44	1.69055e-42	PSMC5	PREDICTED: Gallus gallus proteasome (prosome, macropain) 26S subunit, ATPase, 5 (PSMC5), mRNA
gi|118085716|ref|XM_418638.2|	71	29	12.19	5.09	-1.25996	3.6631e-05	0.000232021	DBF4	PREDICTED: Gallus gallus DBF4 homolog (S. cerevisiae) (DBF4), mRNA
gi|45382836|ref|NM_204648.1|	164	67	28.16	11.77	-1.25853	3.06284e-10	3.82303e-09	EIF2AK1	Gallus gallus eukaryotic translation initiation factor 2-alpha kinase 1 (EIF2AK1), mRNA
gi|118089097|ref|XM_419994.2|	222	91	38.12	15.98	-1.25428	2.71016e-13	5.08781e-12	KRTCAP3	PREDICTED: Gallus gallus similar to keratinocyte associated protein 3 (LOC421984), mRNA
gi|118103323|ref|XM_001234544.1|	61	25	10.47	4.39	-1.25397	0.000138746	0.000774872	TMEM38A	PREDICTED: Gallus gallus hypothetical protein LOC771253 (LOC771253), mRNA
gi|45382650|ref|NM_205469.1|	78	32	13.39	5.62	-1.25251	1.61855e-05	0.000110775	PKM2	Gallus gallus pyruvate kinase, muscle (PKM2), mRNA
gi|118098109|ref|XM_414933.2|	95	39	16.31	6.85	-1.25158	1.92749e-06	1.53102e-05	NUBP1	PREDICTED: Gallus gallus nucleotide binding protein 1 (MinD homolog, E. coli) (NUBP1), mRNA
gi|71897038|ref|NM_001030722.1|	168	69	28.85	12.12	-1.25118	2.26904e-10	2.85508e-09	INTS2	Gallus gallus integrator complex subunit 2 (INTS2), mRNA
gi|71895228|ref|NM_001030806.1|	68	28	11.68	4.92	-1.24731	6.09184e-05	0.000366726	REPS2	Gallus gallus RALBP1 associated Eps domain containing 2 (REPS2), mRNA
gi|118097775|ref|XM_425231.2|	80	33	13.74	5.8	-1.24426	1.38632e-05	9.56511e-05	MAD1L1	PREDICTED: Gallus gallus similar to mitotic checkpoint protein (LOC427658), mRNA
gi|118097071|ref|XM_423748.2|	70	29	12.02	5.09	-1.2397	5.20894e-05	0.000318082	FRMD4B	PREDICTED: Gallus gallus FERM domain containing 4B (FRMD4B), mRNA
gi|118091934|ref|XM_421264.2|	193	80	33.14	14.05	-1.238	1.5482e-11	2.17329e-10	ABCD4	PREDICTED: Gallus gallus similar to peroxisomal membrane protein-1 like protein (LOC423349), mRNA
gi|118095589|ref|XM_413734.2|	94	39	16.14	6.85	-1.23646	2.729e-06	2.13145e-05	RCN2	PREDICTED: Gallus gallus reticulocalbin 2, EF-hand calcium binding domain (RCN2), mRNA
gi|118089435|ref|XM_420228.2|	130	54	22.32	9.48	-1.23538	3.44374e-08	3.50714e-07	TMEM32	PREDICTED: Gallus gallus transmembrane protein 32 (TMEM32), mRNA
gi|71895804|ref|NM_001031525.1|	130	54	22.32	9.48	-1.23538	3.44374e-08	3.50332e-07	PCMT1	Gallus gallus protein-L-isoaspartate (D-aspartate) O-methyltransferase (PCMT1), mRNA
gi|118090440|ref|XM_420678.2|	89	37	15.28	6.5	-1.23313	5.26076e-06	3.9065e-05	F11	PREDICTED: Gallus gallus similar to Coagulation factor XI precursor (Plasma thromboplastin antecedent) (PTA) (FXI) (LOC422723), mRNA
gi|118085383|ref|XM_427895.2|	84	35	14.42	6.15	-1.22941	1.01554e-05	7.18721e-05	SMARCD3	PREDICTED: Gallus gallus hypothetical LOC430336 (LOC430336), mRNA
gi|56119023|ref|NM_001007869.1|	96	40	16.48	7.03	-1.22912	2.33738e-06	1.83786e-05	SDC4	Gallus gallus syndecan 4 (amphiglycan, ryudocan) (SDC4), mRNA
gi|47575888|ref|NM_001001201.1|	79	33	13.57	5.8	-1.2263	1.96345e-05	0.000132441	HSD11B1L	Gallus gallus 11-beta-hydroxysteroid dehydrogenase type 3 (11-BETA-HSD3), mRNA
gi|56119045|ref|NM_001007843.1|	286	120	49.11	21.08	-1.22014	4.53262e-16	1.10353e-14	URM1	Gallus gallus similar to chromosome 9 open reading frame 74 (LOC417221), mRNA
gi|118100225|ref|XM_415794.2|	224	94	38.46	16.51	-1.22002	6.72178e-13	1.15095e-11	TPST1	PREDICTED: Gallus gallus tyrosylprotein sulfotransferase 1 (TPST1), mRNA
gi|118082198|ref|XM_423623.2|	673	283	115.57	49.71	-1.21716	1.44768e-35	6.18006e-34	PLXNB2	PREDICTED: Gallus gallus plexin B2 (PLXNB2), mRNA
gi|118090128|ref|XM_420521.2|	114	48	19.58	8.43	-1.21578	3.40432e-07	3.0721e-06	GALNT7	PREDICTED: Gallus gallus hypothetical LOC422561 (LOC422561), mRNA
gi|70608208|ref|NM_204581.3|	3294	1387	565.64	243.62	-1.21525	1.06406e-166	8.28993e-165	-	Gallus gallus ribosomal protein L5 (RPL5), mRNA
gi|118097357|ref|XM_414544.2|	95	40	16.31	7.03	-1.21416	3.29532e-06	2.53981e-05	SFXN1	PREDICTED: Gallus gallus similar to sideroflexin 3 (LOC416221), mRNA
gi|45383887|ref|NM_204109.1|	299	126	51.34	22.13	-1.21408	1.30691e-16	3.35667e-15	KIAA1274	Gallus gallus paladin (PALD), mRNA
gi|118083103|ref|XM_425506.2|	166	70	28.51	12.29	-1.21398	7.61414e-10	9.25677e-09	MCAT	PREDICTED: Gallus gallus similar to OTTHUMP00000028966 (LOC427934), mRNA
gi|71897032|ref|NM_001031340.1|	83	35	14.25	6.15	-1.2123	1.43358e-05	9.87658e-05	CERK	Gallus gallus ceramide kinase (CERK), mRNA
gi|118100912|ref|XM_417514.2|	284	120	48.77	21.08	-1.21012	8.85056e-16	2.11621e-14	-	PREDICTED: Gallus gallus ubiquitin-conjugating enzyme E2 variant 1 (UBE2V1), mRNA
gi|118090853|ref|XM_001231213.1|	71	30	12.19	5.27	-1.20982	6.29468e-05	0.000377721	MRPS26	PREDICTED: Gallus gallus similar to mitochondrial ribosomal protein S26 (LOC768343), mRNA
gi|118094125|ref|XM_001233941.1|	85	36	14.6	6.32	-1.20797	1.2243e-05	8.54176e-05	LOC770602	PREDICTED: Gallus gallus similar to flavin-containing monooxygenase 3 (LOC770602), mRNA
gi|71895126|ref|NM_001030829.1|	66	28	11.33	4.92	-1.20342	0.000122283	0.000692445	NUPL1	Gallus gallus nucleoporin like 1 (NUPL1), mRNA
gi|45382486|ref|NM_204907.1|	480	204	82.42	35.83	-1.20183	2.36918e-25	8.17323e-24	CNBP	Gallus gallus CCHC-type zinc finger, nucleic acid binding protein (CNBP), mRNA
gi|118097960|ref|XM_414872.2|	682	290	117.11	50.94	-1.20099	2.63804e-35	1.12105e-33	NDUFAB1	PREDICTED: Gallus gallus NADH dehydrogenase (ubiquinone) 1, alpha/beta subcomplex, 1, 8kDa (NDUFAB1), mRNA
gi|118103878|ref|XM_001234564.1|	503	214	86.37	37.59	-1.20018	1.9309e-26	6.91648e-25	MRPS36	PREDICTED: Gallus gallus similar to Mitochondrial ribosomal protein S36 (LOC771273), mRNA
gi|118083017|ref|XM_429551.2|	350	149	60.1	26.17	-1.19945	7.5105e-19	2.15385e-17	LOC418128	PREDICTED: Gallus gallus hypothetical LOC418128 (LOC418128), mRNA
gi|118087311|ref|XR_026937.1|	75	32	12.88	5.62	-1.19649	4.57512e-05	0.000284205	LOC426058	PREDICTED: Gallus gallus hypothetical LOC426058 (LOC426058), mRNA
gi|118092583|ref|XM_421576.2|	82	35	14.08	6.15	-1.19499	2.01716e-05	0.000135868	SRGN	PREDICTED: Gallus gallus hypothetical LOC423695 (LOC423695), mRNA
gi|118083062|ref|XM_416401.2|	421	180	72.29	31.62	-1.19296	3.42134e-22	1.06977e-20	LOC418170	PREDICTED: Gallus gallus similar to aldose reductase (LOC418170), mRNA
gi|118091038|ref|XM_420935.2|	285	122	48.94	21.43	-1.19138	1.7635e-15	4.16337e-14	GCHFR	PREDICTED: Gallus gallus GTP cyclohydrolase I feedback regulator (GCHFR), mRNA
gi|47604950|ref|NM_204953.1|	3097	1326	531.81	232.9	-1.1912	5.08024e-152	3.92522e-150	RPS27A	Gallus gallus ribosomal protein S27a (RPS27A), mRNA
gi|50760088|ref|XM_417895.1|	1118	479	191.98	84.13	-1.19026	5.39728e-56	2.91672e-54	TTC36	PREDICTED: Gallus gallus similar to CDNA sequence BC021608 (LOC419757), mRNA
gi|61098028|ref|NM_001012864.1|	252	108	43.27	18.97	-1.18965	7.89118e-14	1.64309e-12	CLPTM1L	Gallus gallus CLPTM1-like (CLPTM1L), mRNA
gi|118088538|ref|XM_001231443.1|	1994	859	342.41	150.88	-1.18232	1.98914e-97	1.33787e-95	LOC768737	PREDICTED: Gallus gallus hypothetical protein LOC768737 (LOC768737), mRNA
gi|71897002|ref|NM_001030731.1|	431	186	74.01	32.67	-1.17975	2.62954e-22	8.30526e-21	CD36	Gallus gallus CD36 molecule (thrombospondin receptor) (CD36), mRNA
gi|118100977|ref|XM_417543.2|	81	35	13.91	6.15	-1.17746	2.82894e-05	0.000184949	LRRC47	PREDICTED: Gallus gallus similar to Leucine rich repeat containing 47 (LOC419380), mRNA
gi|118095705|ref|XM_413961.2|	231	100	39.67	17.56	-1.17576	1.40575e-12	2.30973e-11	ZNF280D	PREDICTED: Gallus gallus suppressor of hairy wing homolog 4 (Drosophila) (SUHW4), mRNA
gi|60302733|ref|NM_001012541.1|	335	145	57.53	25.47	-1.17552	1.38045e-17	3.77364e-16	NUP50	Gallus gallus nucleoporin 50kDa (NUP50), mRNA
gi|118093887|ref|XM_422158.2|	187	81	32.11	14.23	-1.17409	1.93209e-10	2.44426e-09	RND3	PREDICTED: Gallus gallus similar to Rho8 protein (LOC424312), mRNA
gi|118089948|ref|XM_420429.2|	152	66	26.1	11.59	-1.17117	1.04584e-08	1.13297e-07	MMAA	PREDICTED: Gallus gallus similar to methylmalonic aciduria type A (LOC422464), mRNA
gi|71895010|ref|NM_001031223.1|	198	86	34	15.11	-1.17003	6.38028e-11	8.48496e-10	ERLIN1	Gallus gallus SPFH domain family, member 1 (SPFH1), mRNA
gi|118097397|ref|XM_414550.2|	209	91	35.89	15.98	-1.16731	2.10872e-11	2.89492e-10	HIGD2A	PREDICTED: Gallus gallus HIG1 domain family, member 2A (HIGD2A), mRNA
gi|57524998|ref|NM_001006146.1|	142	62	24.38	10.89	-1.16269	3.7887e-08	3.84171e-07	SLU7	Gallus gallus similar to step II splicing factor SLU7 (LOC416157), mRNA
gi|118099795|ref|XM_001233635.1|	4945	2160	849.15	379.39	-1.16234	2.35144e-232	2.03552e-230	RPL38	PREDICTED: Gallus gallus similar to ribosomal protein L38 (LOC771528), mRNA
gi|118093042|ref|XM_421759.2|	151	66	25.93	11.59	-1.16174	1.45196e-08	1.54782e-07	ZDHHC6	PREDICTED: Gallus gallus hypothetical LOC423897 (LOC423897), mRNA
gi|45382382|ref|NM_205391.1|	666	292	114.36	51.29	-1.15683	1.28784e-32	5.25767e-31	C5orf13	Gallus gallus P311 POU (3.1), mRNA
gi|118089128|ref|XM_420039.2|	868	381	149.05	66.92	-1.15529	6.55262e-42	3.09396e-40	TDH	PREDICTED: Gallus gallus similar to MGC83195 protein (LOC422034), mRNA
gi|57530094|ref|NM_001006447.1|	157	69	26.96	12.12	-1.15343	9.03952e-09	9.8268e-08	COPS4	Gallus gallus COP9 constitutive photomorphogenic homolog subunit 4 (Arabidopsis) (COPS4), mRNA
gi|90017717|ref|NM_001039912.1|	248	109	42.59	19.15	-1.15317	4.78492e-13	8.37719e-12	PRKAB1	Gallus gallus protein kinase, AMP-activated, beta 1 non-catalytic subunit (PRKAB1), mRNA
gi|56119011|ref|NM_001007886.1|	91	40	15.63	7.03	-1.15272	1.26459e-05	8.78352e-05	AP1M1	Gallus gallus adaptor-related protein complex 1, mu 1 subunit (AP1M1), mRNA
gi|45384411|ref|NM_204947.1|	84	37	14.42	6.5	-1.14956	2.85924e-05	0.000186539	RFNG	Gallus gallus RFNG O-fucosylpeptide 3-beta-N-acetylglucosaminyltransferase (RFNG), mRNA
gi|118096938|ref|XM_414379.2|	188	83	32.28	14.58	-1.14665	3.74862e-10	4.65416e-09	XPC	PREDICTED: Gallus gallus similar to XP-C repair complementing protein (p125) (LOC416039), mRNA
gi|118092711|ref|XM_421616.2|	79	35	13.57	6.15	-1.14176	5.50794e-05	0.000334375	CHCHD1	PREDICTED: Gallus gallus coiled-coil-helix-coiled-coil-helix domain containing 1 (CHCHD1), mRNA
gi|61098297|ref|NM_001012796.1|	379	168	65.08	29.51	-1.14101	7.39822e-19	2.12818e-17	RAB14	Gallus gallus RAB14, member RAS oncogene family (RAB14), mRNA
gi|45384405|ref|NM_204943.1|	924	410	158.67	72.01	-1.13976	1.39899e-43	6.70728e-42	HSD17B4	Gallus gallus hydroxysteroid (17-beta) dehydrogenase 4 (HSD17B4), mRNA
gi|118089279|ref|XM_001231444.1|	81	36	13.91	6.32	-1.13813	4.67802e-05	0.000289826	IGBP1	PREDICTED: Gallus gallus similar to immunoglobulin (CD79A) binding protein 1b (LOC768951), mRNA
gi|71895610|ref|NM_001031493.1|	144	64	24.73	11.24	-1.13762	5.2854e-08	5.31325e-07	C20H20orf108	Gallus gallus similar to RIKEN cDNA 2010011I20 (LOC428168), mRNA
gi|48976030|ref|NM_001001194.1|	587	261	100.8	45.84	-1.13682	3.51434e-28	1.28845e-26	GAL7	Gallus gallus Gal 7 (GAL7), mRNA
gi|118103096|ref|XM_418185.2|	472	210	81.05	36.88	-1.13597	6.06074e-23	1.94047e-21	NDUFA7	PREDICTED: Gallus gallus NADH dehydrogenase (ubiquinone) 1 alpha subcomplex, 7, 14.5kDa (NDUFA7), mRNA
gi|61098239|ref|NM_001012775.1|	83	37	14.25	6.5	-1.13245	3.97288e-05	0.000249781	COG4	Gallus gallus component of oligomeric golgi complex 4 (COG4), mRNA
gi|56119005|ref|NM_001007888.1|	367	164	63.02	28.81	-1.12924	4.91864e-18	1.38091e-16	TCEB1	Gallus gallus transcription elongation factor B (SIII), polypeptide 1 (15kDa, elongin C) (TCEB1), mRNA
gi|61102717|ref|NM_204718.2|	154	69	26.44	12.12	-1.12533	2.37842e-08	2.46791e-07	CITED4	Gallus gallus Cbp/p300-interacting transactivator, with Glu/Asp-rich carboxy-terminal domain, 4 (CITED4), mRNA
gi|61098337|ref|NM_001012901.1|	439	197	75.38	34.6	-1.12341	4.20824e-21	1.28571e-19	DLST	Gallus gallus dihydrolipoamide S-succinyltransferase (E2 component of 2-oxo-glutarate complex) (DLST), mRNA
gi|118082907|ref|XM_416349.2|	98	44	16.83	7.73	-1.12249	9.16644e-06	6.54176e-05	DENND2A	PREDICTED: Gallus gallus similar to KIAA1277 protein (LOC418115), mRNA
gi|118087384|ref|XM_418430.2|	1387	623	238.17	109.43	-1.12198	5.45136e-63	3.05178e-61	NDRG1	PREDICTED: Gallus gallus N-myc downstream regulated gene 1 (NDRG1), mRNA
gi|118088716|ref|XM_426183.2|	1894	852	325.23	149.65	-1.11987	4.33284e-85	2.71864e-83	CD164	PREDICTED: Gallus gallus CD164 molecule, sialomucin (CD164), mRNA
gi|118101207|ref|XM_417640.2|	135	61	23.18	10.71	-1.11392	2.23608e-07	2.05962e-06	MFN2	PREDICTED: Gallus gallus similar to Mitofusin 2 (LOC419484), mRNA
gi|71894762|ref|NM_001030913.1|	73	33	12.54	5.8	-1.11241	0.000147307	0.00081586	AHCYL1	Gallus gallus S-adenosylhomocysteine hydrolase-like 1 (AHCYL1), mRNA
gi|45382904|ref|NM_205515.1|	157	71	26.96	12.47	-1.11236	2.37328e-08	2.46531e-07	CAPZA1	Gallus gallus capping protein (actin filament) muscle Z-line, alpha 1 (CAPZA1), mRNA
gi|118081915|ref|XM_416646.2|	241	109	41.38	19.15	-1.11159	4.44236e-12	6.75311e-11	CHCHD3	PREDICTED: Gallus gallus coiled-coil-helix-coiled-coil-helix domain containing 3, transcript variant 2 (CHCHD3), mRNA
gi|118087840|ref|XM_419390.2|	210	95	36.06	16.69	-1.11142	1.05706e-10	1.37447e-09	CNIH4	PREDICTED: Gallus gallus cornichon homolog 4 (Drosophila) (CNIH4), mRNA
gi|118104422|ref|XM_424890.2|	67358	30545	11566.6	5365	-1.10831	0	0	ALDOB	PREDICTED: Gallus gallus aldolase B, fructose-bisphosphate (ALDOB), mRNA
gi|110626142|ref|NM_001005819.1|	97	44	16.66	7.73	-1.10785	1.26456e-05	8.78984e-05	BTBD1	Gallus gallus BTB (POZ) domain containing 1 (BTBD1), mRNA
gi|57529454|ref|NM_001006307.1|	796	363	136.69	63.76	-1.10018	8.69584e-36	3.78127e-34	ZNF593	Gallus gallus zinc finger protein 593 (ZNF593), mRNA
gi|71897182|ref|NM_001031403.1|	81	37	13.91	6.5	-1.09761	7.59324e-05	0.000449868	SLC48A1	Gallus gallus similar to RIKEN cDNA 4930570C03 (LOC426887), mRNA
gi|118094712|ref|XM_426667.2|	2833	1295	486.48	227.46	-1.09677	3.29162e-122	2.34911e-120	C8A	PREDICTED: Gallus gallus similar to Complement component 8, alpha polypeptide (LOC429111), mRNA
gi|118099878|ref|XM_001232237.1|	341	156	58.56	27.4	-1.09574	3.95638e-16	9.65749e-15	SLC25A10	PREDICTED: Gallus gallus similar to solute carrier family 25 (mitochondrial carrier; dicarboxylate transporter), member 10 (LOC769048), mRNA
gi|118083039|ref|XM_416418.2|	1178	539	202.28	94.67	-1.09537	8.75114e-52	4.64855e-50	SLCO1B3	PREDICTED: Gallus gallus similar to organic anion transporting polypeptide 1c1 (LOC418187), mRNA
gi|57530380|ref|NM_001006392.1|	192	88	32.97	15.46	-1.09261	1.1324e-09	1.35382e-08	CEPT1	Gallus gallus choline/ethanolamine phosphotransferase 1 (CEPT1), mRNA
gi|71895794|ref|NM_001031523.1|	109	50	18.72	8.78	-1.09229	4.73834e-06	3.56386e-05	C1orf57	Gallus gallus similar to hypothetical protein MGC13186 (LOC428588), mRNA
gi|118082992|ref|XM_416351.2|	6036	2770	1036.49	486.53	-1.09111	5.82998e-256	5.2917e-254	NDUFB2	PREDICTED: Gallus gallus NADH dehydrogenase (ubiquinone) 1 beta subcomplex, 2, 8kDa (NDUFB2), mRNA
gi|118091852|ref|XM_421270.2|	146	67	25.07	11.77	-1.09085	1.16288e-07	1.1105e-06	FCF1	PREDICTED: Gallus gallus hypothetical LOC423355 (LOC423355), mRNA
gi|71896274|ref|NM_001030919.1|	135	62	23.18	10.89	-1.08988	3.57668e-07	3.21832e-06	C26H6orf106	Gallus gallus chromosome 6 open reading frame 106-like (LOC419902), mRNA
gi|118098547|ref|XM_415169.2|	124	57	21.29	10.01	-1.08873	1.10342e-06	9.18603e-06	ATXN2	PREDICTED: Gallus gallus similar to ataxin-2 (LOC416877), mRNA
gi|86129531|ref|NM_001039302.1|	87	40	14.94	7.03	-1.08758	4.62146e-05	0.000286893	SIP1	Gallus gallus survival of motor neuron protein interacting protein 1 (SIP1), mRNA
gi|118101603|ref|XM_417747.2|	87	40	14.94	7.03	-1.08758	4.62146e-05	0.000286702	SRSF4	PREDICTED: Gallus gallus similar to SFRS4 (LOC419600), mRNA
gi|118082909|ref|XM_416350.2|	89	41	15.28	7.2	-1.08558	3.91688e-05	0.000246426	ADCK2	PREDICTED: Gallus gallus hypothetical LOC418116 (LOC418116), mRNA
gi|118103293|ref|XM_418245.2|	193	89	33.14	15.63	-1.08426	1.3152e-09	1.56236e-08	LSM4	PREDICTED: Gallus gallus LSM4 homolog, U6 small nuclear RNA associated (S. cerevisiae) (LSM4), mRNA
gi|118103155|ref|XR_026901.1|	78	36	13.39	6.32	-1.08316	0.000123367	0.000697313	AP3D1	PREDICTED: Gallus gallus similar to mBLVR (LOC420079), mRNA
gi|71896650|ref|NM_001031152.1|	1153	533	197.99	93.62	-1.08054	1.18035e-49	6.13063e-48	ADH5	Gallus gallus alcohol dehydrogenase 5 (class III), chi polypeptide (ADH5), mRNA
gi|118097611|ref|XM_414658.2|	1051	487	180.48	85.54	-1.07717	3.4303e-45	1.70584e-43	NDFIP1	PREDICTED: Gallus gallus similar to Nedd4 family interacting protein 1 (LOC416342), mRNA
gi|118089864|ref|XM_420403.2|	123	57	21.12	10.01	-1.07717	1.50837e-06	1.22093e-05	CBR4	PREDICTED: Gallus gallus carbonyl reductase 4 (CBR4), mRNA
gi|118087836|ref|XM_419389.2|	97	45	16.66	7.9	-1.07646	2.02224e-05	0.000135818	WDR26	PREDICTED: Gallus gallus similar to WD repeat domain 26 (LOC421324), mRNA
gi|57530707|ref|NM_001006360.1|	1038	482	178.24	84.66	-1.07407	1.86871e-44	9.19502e-43	TRA2A	Gallus gallus similar to RIKEN cDNA G430041M01 (LOC420618), mRNA
gi|45383142|ref|NM_204514.1|	183	85	31.42	14.93	-1.07347	4.64454e-09	5.22525e-08	SLC35B1	Gallus gallus solute carrier family 35, member B1 (SLC35B1), mRNA
gi|118100873|ref|XM_425725.2|	99	46	17	8.08	-1.07311	1.71442e-05	0.000116908	AURKA	PREDICTED: Gallus gallus similar to Aurora-A (LOC428167), mRNA
gi|118119613|ref|XM_001231653.1|	99	46	17	8.08	-1.07311	1.71442e-05	0.000116823	RPL17	PREDICTED: Gallus gallus similar to Rpl17 protein (LOC770025), mRNA
gi|71894710|ref|NM_001031186.1|	86	40	14.77	7.03	-1.07107	6.33868e-05	0.000380118	ORAOV1	Gallus gallus similar to oral cancer overexpressed 1 (LOC423142), mRNA
gi|109254760|ref|NM_204486.2|	88	41	15.11	7.2	-1.06943	5.36782e-05	0.000327356	TCF3	Gallus gallus transcription factor 3 (E2A immunoglobulin enhancer binding factors E12/E47) (TCF3), mRNA
gi|118084154|ref|XM_430357.2|	178	83	30.57	14.58	-1.06813	8.72404e-09	9.50595e-08	LOC426097	PREDICTED: Gallus gallus hypothetical gene supported by CR353580; CR391109 (LOC426097), mRNA
gi|118085947|ref|XM_418759.2|	315	147	54.09	25.82	-1.06687	1.92118e-14	4.25619e-13	AZI2	PREDICTED: Gallus gallus similar to TILP long form; TILP(L) (LOC420660), mRNA
gi|118090687|ref|XR_027005.1|	182	85	31.25	14.93	-1.06564	6.31162e-09	6.99968e-08	MED28	PREDICTED: Gallus gallus similar to Mediator of RNA polymerase II transcription subunit 28 (Mediator complex subunit 28) (Med23 homolog) (LOC425350), mRNA
gi|50750729|ref|XM_422117.1|	77	36	13.22	6.32	-1.06473	0.000169229	0.000926301	FAIM	PREDICTED: Gallus gallus hypothetical LOC424270 (LOC424270), mRNA
gi|118102210|ref|XM_424290.2|	821	384	140.98	67.45	-1.0636	5.5428e-35	2.34478e-33	MRPS21	PREDICTED: Gallus gallus similar to mitochondrial ribosomal protein S21 (LOC426666), mRNA
gi|118082076|ref|XM_415954.2|	79	37	13.57	6.5	-1.06191	0.000143124	0.000795523	PUS7	PREDICTED: Gallus gallus pseudouridylate synthase 7 homolog (S. cerevisiae) (PUS7), mRNA
gi|45383182|ref|NM_204493.1|	79	37	13.57	6.5	-1.06191	0.000143124	0.000795051	DPYSL3	Gallus gallus dihydropyrimidinase-like 3 (DPYSL3), mRNA
gi|45383909|ref|NM_204100.1|	364	171	62.51	30.03	-1.05768	3.06124e-16	7.5713e-15	TFAM	Gallus gallus transcription factor A, mitochondrial (TFAM), mRNA
gi|118102943|ref|XR_026788.1|	291	137	49.97	24.06	-1.05443	3.19194e-13	5.86276e-12	LOC771764	PREDICTED: Gallus gallus similar to Pnpo protein (LOC771764), mRNA
gi|118084249|ref|XM_416899.2|	189	89	32.45	15.63	-1.0539	4.47712e-09	5.04296e-08	TXNDC9	PREDICTED: Gallus gallus thioredoxin domain containing 9, transcript variant 2 (TXNDC9), mRNA
gi|118103402|ref|XR_026661.1|	140	66	24.04	11.59	-1.05256	4.70976e-07	4.1422e-06	LOC771406	PREDICTED: Gallus gallus hypothetical protein LOC771406 (LOC771406), mRNA
gi|118088045|ref|XM_419483.2|	159	75	27.3	13.17	-1.05165	7.99066e-08	7.8389e-07	ZFAND3	PREDICTED: Gallus gallus hypothetical LOC421430 (LOC421430), mRNA
gi|71896460|ref|NM_001030339.1|	1197	565	205.55	99.24	-1.0505	3.01784e-49	1.55877e-47	CD81	Gallus gallus CD81 molecule (CD81), mRNA
gi|57525509|ref|NM_001006267.1|	254	120	43.62	21.08	-1.04911	1.21059e-11	1.72527e-10	ARGLU1	Gallus gallus hypothetical gene supported by CR390807 (LOC418765), mRNA
gi|118097340|ref|XM_414535.2|	679	321	116.6	56.38	-1.04831	1.44417e-28	5.40063e-27	FAM44B	PREDICTED: Gallus gallus similar to hypothetical protein BC007436 (LOC416210), mRNA
gi|118092677|ref|XM_421623.2|	186	88	31.94	15.46	-1.04682	7.12496e-09	7.84585e-08	ANXA7	PREDICTED: Gallus gallus annexin A7 (ANXA7), mRNA
gi|57529847|ref|NM_001006501.1|	2436	1157	418.31	203.22	-1.04153	5.31538e-97	3.54953e-95	ADK	Gallus gallus adenosine kinase (ADK), mRNA
gi|118082812|ref|XM_416309.2|	511	243	87.75	42.68	-1.03984	1.26329e-21	3.91077e-20	CKAP4	PREDICTED: Gallus gallus hypothetical LOC418073 (LOC418073), mRNA
gi|118088994|ref|XM_419942.2|	86	41	14.77	7.2	-1.0366	9.98254e-05	0.000575381	CPSF3	PREDICTED: Gallus gallus similar to Cleavage and Polyadenylation Specifity Factor protein (LOC421929), mRNA
gi|118090737|ref|XM_420805.2|	283	135	48.6	23.71	-1.03546	1.45482e-12	2.37781e-11	MAN2B2	PREDICTED: Gallus gallus similar to mannosidase, alpha, class 2B, member 2 (LOC422859), mRNA
gi|118100953|ref|XM_417530.2|	740	353	127.07	62	-1.03528	2.14914e-30	8.30261e-29	CAMTA1	PREDICTED: Gallus gallus similar to KIAA0833 protein (LOC419369), mRNA
gi|71895654|ref|NM_001031039.1|	153	73	26.27	12.82	-1.03502	2.02734e-07	1.87659e-06	LYCAT	Gallus gallus lysocardiolipin acyltransferase (LYCAT), mRNA
gi|118092178|ref|XM_421371.2|	176	84	30.22	14.75	-1.03479	2.49146e-08	2.57948e-07	DYNC1H1	PREDICTED: Gallus gallus cytoplasmic dynein (DYNC1H1), mRNA
gi|118086992|ref|XM_428540.2|	10149	4846	1742.77	851.16	-1.03388	0	0	RPS20	PREDICTED: Gallus gallus similar to ribosomal protein S20 (LOC430990), mRNA
gi|46048925|ref|NM_204560.1|	111	53	19.06	9.31	-1.0337	9.96788e-06	7.07054e-05	ACVR1	Gallus gallus activin A receptor, type I (ACVR1), mRNA
gi|57529496|ref|NM_001006568.1|	431	206	74.01	36.18	-1.03253	2.75646e-18	7.80913e-17	DDX19B	Gallus gallus DEAD (Asp-Glu-Ala-As) box polypeptide 19B (DDX19B), mRNA
gi|71894990|ref|NM_001030853.1|	96	46	16.48	8.08	-1.02829	4.325e-05	0.000270284	STK4	Gallus gallus serine/threonine kinase 4 (STK4), mRNA
gi|45384203|ref|NM_205067.1|	4334	2078	744.23	364.99	-1.02789	1.90484e-167	1.4965e-165	HSPE1	Gallus gallus heat shock 10kDa protein 1 (chaperonin 10) (HSPE1), mRNA
gi|118104089|ref|XM_424839.2|	244	117	41.9	20.55	-1.02781	6.47556e-11	8.59943e-10	CZH9orf95	PREDICTED: Gallus gallus similar to nicotinamide riboside kinase 1 (LOC427257), mRNA
gi|45383248|ref|NM_204456.1|	200	96	34.34	16.86	-1.02629	3.53166e-09	4.02652e-08	FGFRL1	Gallus gallus fibroblast growth factor receptor-like 1 (FGFRL1), mRNA
gi|118086798|ref|XM_424031.2|	370	178	63.54	31.26	-1.02335	1.06995e-15	2.54529e-14	LOC426378	PREDICTED: Gallus gallus similar to Vesicle-associated membrane protein, associated protein a (LOC426378), mRNA
gi|118086861|ref|XM_419149.2|	83	40	14.25	7.03	-1.01937	0.000160285	0.000882514	THOC1	PREDICTED: Gallus gallus similar to THO complex 1 (LOC421062), mRNA
gi|118093565|ref|XM_421992.2|	4483	2164	769.81	380.09	-1.01816	1.7822e-170	1.44885e-168	ATP5G3	PREDICTED: Gallus gallus similar to mitochondrial ATP synthase subunit 9 (LOC424142), mRNA
gi|118092945|ref|XM_421731.2|	116	56	19.92	9.84	-1.01749	8.19454e-06	5.85709e-05	SFXN2	PREDICTED: Gallus gallus sideroflexin 2 (SFXN2), mRNA
gi|71895576|ref|NM_001030565.1|	89	43	15.28	7.55	-1.0171	9.67784e-05	0.000559197	C11H16orf70	Gallus gallus lin-10 homolog (C. elegans) (LIN10), mRNA
gi|118094363|ref|XM_422366.2|	149	72	25.59	12.65	-1.01644	4.34098e-07	3.85411e-06	C8H1orf52	PREDICTED: Gallus gallus similar to gm117 (LOC424529), mRNA
gi|118106520|ref|XM_424356.2|	126	61	21.64	10.71	-1.01474	3.58066e-06	2.73941e-05	HYAL1	PREDICTED: Gallus gallus similar to Hyaluronoglucosaminidase 1 (LOC426739), mRNA
gi|57525100|ref|NM_001006170.1|	128	62	21.98	10.89	-1.01319	3.03506e-06	2.35475e-05	C14H16orf63	Gallus gallus similar to RIKEN cDNA 0610037P05 (LOC416598), mRNA
gi|118094316|ref|XM_426639.2|	656	318	112.65	55.85	-1.01222	3.38704e-26	1.19945e-24	DPYD	PREDICTED: Gallus gallus dihydropyrimidine dehydrogenase (DPYD), mRNA
gi|71896579|ref|NM_001030958.1|	130	63	22.32	11.07	-1.01168	2.5728e-06	2.01619e-05	-	Gallus gallus similar to hypothetical protein A230051G13 (LOC420396), mRNA
gi|118100146|ref|XM_415768.2|	130	63	22.32	11.07	-1.01168	2.5728e-06	2.0145e-05	POR	PREDICTED: Gallus gallus similar to NADPH-cytochrome P450 oxidoreductase (LOC417520), mRNA
gi|71896194|ref|NM_001031596.1|	169	82	29.02	14.4	-1.01098	8.41948e-08	8.22505e-07	COPS2	Gallus gallus COP9 constitutive photomorphogenic homolog subunit 2 (Arabidopsis) (COPS2), mRNA
gi|118099271|ref|XM_415499.2|	136	66	23.35	11.59	-1.01054	1.56794e-06	1.26368e-05	C17H9orf16	PREDICTED: Gallus gallus similar to RIKEN cDNA 1110008P14 (LOC417215), mRNA
gi|57529426|ref|NM_001006300.1|	420	204	72.12	35.83	-1.00923	2.9335e-17	7.85825e-16	RER1	Gallus gallus RER1 retention in endoplasmic reticulum 1 homolog (S. cerevisiae) (RER1), mRNA
gi|118102283|ref|XM_419265.2|	179	87	30.74	15.28	-1.00847	3.71494e-08	3.77101e-07	SRPK1	PREDICTED: Gallus gallus hypothetical LOC421185 (LOC421185), mRNA
gi|61098196|ref|NM_001012836.1|	111	54	19.06	9.48	-1.00759	1.53976e-05	0.000105692	CPSF3L	Gallus gallus cleavage and polyadenylation specific factor 3-like (CPSF3L), mRNA
gi|118095861|ref|XM_413871.2|	327	159	56.15	27.93	-1.00747	9.79884e-14	1.99151e-12	MRPS11	PREDICTED: Gallus gallus mitochondrial ribosomal protein S11 (MRPS11), mRNA
gi|118093696|ref|XR_026836.1|	181	88	31.08	15.46	-1.00745	3.1546e-08	3.23027e-07	SLC4A10	PREDICTED: Gallus gallus hypothetical LOC424188 (LOC424188), mRNA
gi|118093495|ref|XM_421975.2|	119	58	20.43	10.19	-1.00354	7.9211e-06	5.69649e-05	UBE2E3	PREDICTED: Gallus gallus similar to ubiquitin-conjugating enzyme UbcM2 (LOC424122), mRNA
gi|45382970|ref|NM_204597.1|	166	81	28.51	14.23	-1.00253	1.33047e-07	1.26024e-06	EIF2S2	Gallus gallus eukaryotic translation initiation factor 2, subunit 2 beta, 38kDa (EIF2S2), mRNA
gi|56119053|ref|NM_001007839.1|	129	63	22.15	11.07	-1.00065	3.45896e-06	2.65717e-05	YWHAH	Gallus gallus tyrosine 3-monooxygenase/tryptophan 5-monooxygenase activation protein, eta polypeptide (YWHAH), mRNA
