# Supplementary material for: Embryonic transcriptome and proteome analyses on hepatic lipid metabolism in chickens divergently selected for abdominal fat content
Source: BMC Genomics. 2018 May 23;19:384. doi: 10.1186/s12864-018-4776-9 (PMC5966864; doi:10.1186/s12864-018-4776-9)
Supplement: Supplementary file 5 — Table S4. DEGs identified in liver of E17 embryos between the fat and lean lines. (XLSX 138 kb) [file 12864_2018_4776_MOESM5_ESM.xlsx]

## Sheet: Additional file 5
Gene	RawIntensity-17-1	RawIntensity-17-2	TPM-17-1	TPM-17-2	log2 Ratio(17-2/17-1)	P-Value	FDR	Symbol	Description
gi|118105142|ref|XM_001236580.1|	0	206	0.01	34.26	11.7423	2.22044e-16	5.79086e-15	LOC777109	PREDICTED: Gallus gallus similar to cgABP260 (LOC777109), partial mRNA
gi|61098130|ref|NM_001012846.1|	0	172	0.01	28.61	11.4823	2.22044e-16	5.77441e-15	ACSBG2	Gallus gallus similar to MGC53673 protein (LOC420090), mRNA
gi|49169792|ref|NM_205498.1|	0	94	0.01	15.63	10.6101	2.22044e-16	5.8074e-15	IL8	Gallus gallus interleukin 8 (IL8), mRNA
gi|45384353|ref|NM_205320.1|	0	80	0.01	13.3	10.3772	2.22044e-16	5.75805e-15	LOC396260	Gallus gallus mature avidin (LOC396260), mRNA
gi|118098983|ref|XM_001232626.1|	0	69	0.01	11.48	10.1649	2.22044e-16	5.74178e-15	LOC769366	PREDICTED: Gallus gallus similar to C-type lectin (LOC769366), mRNA
gi|118102774|ref|XM_001234267.1|	0	52	0.01	8.65	9.75656	6.66134e-16	1.67522e-14	LOC770952	PREDICTED: Gallus gallus similar to feather keratin (LOC770952), mRNA
gi|118095938|ref|XM_413882.2|	0	34	0.01	5.65	9.14211	1.09898e-10	1.26701e-09	LOC415511	PREDICTED: Gallus gallus similar to hypothetical protein FLJ39743 (LOC415511), mRNA
gi|118092414|ref|XM_421501.2|	0	25	0.01	4.16	8.70044	4.77842e-08	4.17382e-07	TIMM23	PREDICTED: Gallus gallus similar to inner mitochondrial membrane translocase Tim23, transcript variant 2 (LOC423616), mRNA
gi|118099620|ref|XM_415615.2|	0	21	0.01	3.49	8.44708	7.10986e-07	5.29566e-06	MFSD11	PREDICTED: Gallus gallus hypothetical LOC417352 (LOC417352), mRNA
gi|56118999|ref|NM_001007923.1|	0	18	0.01	2.99	8.224	5.38634e-06	3.57294e-05	FABP2	Gallus gallus fatty acid binding protein 2, intestinal (FABP2), mRNA
gi|118094256|ref|XR_027246.1|	0	17	0.01	2.83	8.14466	1.05788e-05	6.63278e-05	LOC768251	PREDICTED: Gallus gallus hepatic amylase pseudogene (LOC768251), misc RNA
gi|118086546|ref|XM_426057.2|	0	16	0.01	2.66	8.05528	2.0777e-05	0.000124228	MTRR	PREDICTED: Gallus gallus similar to Methionine synthase reductase, mitochondrial precursor (MSR) (LOC428502), mRNA
gi|71895162|ref|NM_001030821.1|	0	16	0.01	2.66	8.05528	2.0777e-05	0.000124147	IRG1	Gallus gallus similar to IMMUNE-RESPONSIVE PROTEIN 1 (LOC418812), mRNA
gi|45382758|ref|NM_204674.1|	0	15	0.01	2.49	7.96	4.08062e-05	0.000231437	FGF19	Gallus gallus fibroblast growth factor 19 (FGF19), mRNA
gi|61098010|ref|NM_001012868.1|	0	15	0.01	2.49	7.96	4.08062e-05	0.000231294	ARL8A	Gallus gallus protein tyrosine phosphatase, non-receptor type 7 (PTPN7), mRNA
gi|118103723|ref|XM_001233966.1|	0	14	0.01	2.33	7.86419	8.01438e-05	0.000431297	RANBP3L	PREDICTED: Gallus gallus similar to RAN binding protein 3-like (LOC770629), mRNA
gi|118091362|ref|XM_001231256.1|	0	13	0.01	2.16	7.75489	0.000157403	0.000802712	LOC768377	PREDICTED: Gallus gallus hypothetical protein LOC768377 (LOC768377), mRNA
gi|52138650|ref|NM_001004374.1|	2	106	0.35	17.63	5.65453	0.000111483	0.000584489	HBZ	Gallus gallus hemoglobin, zeta (HBZ), mRNA
gi|118094048|ref|XM_422200.2|	2	53	0.35	8.81	4.65372	0.000111483	0.000584824	GLRX2	PREDICTED: Gallus gallus hypothetical LOC424357 (LOC424357), mRNA
gi|118096141|ref|XM_414026.2|	3	55	0.52	9.15	4.13719	6.96086e-05	0.000378833	LOC415660	PREDICTED: Gallus gallus similar to RIKEN cDNA 4931428F04 gene (LOC415660), mRNA
gi|45433513|ref|NM_204524.1|	2	34	0.35	5.65	4.01282	0.000111502	0.000584252	IL1B	Gallus gallus interleukin 1, beta (IL1B), mRNA
gi|118096239|ref|XM_001232595.1|	35	532	6.04	88.48	3.87273	2.5957e-13	4.72386e-12	MT3	PREDICTED: Gallus gallus similar to metallothionein 1 - pigeon (LOC770592), mRNA
gi|118125520|ref|XM_424371.2|	2	30	0.35	4.99	3.83361	0.000111705	0.000584981	TMEM79	PREDICTED: Gallus gallus hypothetical LOC426758 (LOC426758), partial mRNA
gi|118089417|ref|XM_420213.2|	2	29	0.35	4.82	3.78361	0.000111893	0.000585633	LOC422224	PREDICTED: Gallus gallus similar to growth and transformation-dependent protein (LOC422224), mRNA
gi|118104108|ref|XM_429164.2|	2	28	0.35	4.66	3.7349	0.00011224	0.000587112	CEP78	PREDICTED: Gallus gallus hypothetical LOC431612 (LOC431612), mRNA
gi|118100592|ref|XM_425699.2|	17	231	2.93	38.42	3.71288	1.56422e-08	1.45369e-07	LOC428141	PREDICTED: Gallus gallus similar to Trappin-6 (LOC428141), mRNA
gi|45384323|ref|NM_205018.1|	2	27	0.35	4.49	3.68129	0.000112877	0.000589772	IL8	Gallus gallus K60 protein (K60), mRNA
gi|118089140|ref|XM_420012.2|	2	24	0.35	3.99	3.51096	0.000120077	0.000623827	ESCO2	PREDICTED: Gallus gallus establishment of cohesion 1 homolog 2 (S. cerevisiae) (ESCO2), mRNA
gi|118084927|ref|XM_417081.2|	16	188	2.76	31.27	3.50204	2.99116e-08	2.68442e-07	MRPS31	PREDICTED: Gallus gallus mitochondrial ribosomal protein S31 (MRPS31), mRNA
gi|45382220|ref|NM_205422.1|	77	824	13.28	137.04	3.36727	0	0	P20K	Gallus gallus quiescence-specific protein (P20K), mRNA
gi|118102965|ref|XM_418121.2|	3	30	0.52	4.99	3.26246	7.08856e-05	0.000385325	CCDC49	PREDICTED: Gallus gallus coiled-coil domain containing 49 (CCDC49), mRNA
gi|118084285|ref|XM_416926.2|	7	66	1.21	10.98	3.1818	8.15314e-06	5.21186e-05	UXS1	PREDICTED: Gallus gallus hypothetical LOC418728 (LOC418728), mRNA
gi|118100640|ref|XM_417393.2|	3	26	0.52	4.32	3.05445	8.2684e-05	0.000442884	EPB42	PREDICTED: Gallus gallus similar to Erythrocyte membrane protein band 4.2 (Erythrocyte protein 4.2) (P4.2) (LOC419216), mRNA
gi|118087466|ref|XM_423955.2|	3	26	0.52	4.32	3.05445	8.2684e-05	0.000442625	FAM83H	PREDICTED: Gallus gallus hypothetical LOC426293 (LOC426293), mRNA
gi|118103288|ref|XM_001233287.1|	20	166	3.45	27.61	3.00052	2.20604e-09	2.23633e-08	C19orf50	PREDICTED: Gallus gallus hypothetical protein LOC771070 (LOC771070), mRNA
gi|118095425|ref|XM_001235148.1|	40	324	6.9	53.89	2.96535	1.12799e-13	2.30482e-12	CP	PREDICTED: Gallus gallus similar to Ceruloplasmin precursor (Ferroxidase) (LOC771940), mRNA
gi|118098656|ref|XM_415216.2|	4	31	0.69	5.16	2.9027	4.58964e-05	0.000257594	DGCR14	PREDICTED: Gallus gallus similar to Expressed sequence 2 embryonic lethal (LOC416925), mRNA
gi|45383727|ref|NM_204192.1|	141	1085	24.33	180.45	2.89079	1.86517e-14	4.35556e-13	-	Gallus gallus fatty acid binding protein 1, liver (FABP1), mRNA
gi|45382966|ref|NM_204600.1|	14	102	2.42	16.96	2.80906	1.0832e-07	9.11365e-07	SOCS3	Gallus gallus suppressor of cytokine signaling 3 (SOCS3), mRNA
gi|71895034|ref|NM_001030845.1|	15	107	2.59	17.8	2.78085	5.70232e-08	4.9198e-07	SAMHD1	Gallus gallus SAM domain and HD domain 1 (SAMHD1), mRNA
gi|113206065|ref|NM_001044636.1|	16	111	2.76	18.46	2.74166	2.99116e-08	2.68705e-07	RASD1	Gallus gallus RAS, dexamethasone-induced 1 (RASD1), mRNA
gi|118093042|ref|XM_421759.2|	19	127	3.28	21.12	2.68684	4.24622e-09	4.17059e-08	ZDHHC6	PREDICTED: Gallus gallus hypothetical LOC423897 (LOC423897), mRNA
gi|118103220|ref|XM_418220.2|	6	40	1.04	6.65	2.67677	1.48147e-05	9.07721e-05	MED16	PREDICTED: Gallus gallus thyroid hormone receptor associated protein 5 (THRAP5), mRNA
gi|118102217|ref|XM_001233861.1|	7	45	1.21	7.48	2.62803	8.23472e-06	5.26034e-05	LOC770522	PREDICTED: Gallus gallus similar to xenobiotic receptor (LOC770522), mRNA
gi|118082419|ref|XM_001235187.1|	7	44	1.21	7.32	2.59684	8.29274e-06	5.29371e-05	PTPRR	PREDICTED: Gallus gallus similar to tyrosine phosphatase (LOC771985), mRNA
gi|45383168|ref|NM_204498.1|	8	50	1.38	8.32	2.59192	4.54e-06	3.04463e-05	LOC395159	Gallus gallus Schwann cell-specific EGF-like repeat autocrine factor (LOC395159), mRNA
gi|118092130|ref|XM_001235489.1|	4	25	0.69	4.16	2.59192	0.000131742	0.000679035	SERPINA3	PREDICTED: Gallus gallus similar to alpha-1-antitrypsin (LOC772339), mRNA
gi|118090175|ref|XM_420548.2|	13	81	2.24	13.47	2.58818	2.0491e-07	1.64539e-06	KLHL8	PREDICTED: Gallus gallus similar to KIAA1378 protein (LOC422589), mRNA
gi|118090853|ref|XM_001231213.1|	37	230	6.38	38.25	2.58383	1.49214e-13	2.93743e-12	MRPS26	PREDICTED: Gallus gallus similar to mitochondrial ribosomal protein S26 (LOC768343), mRNA
gi|45384263|ref|NM_205297.1|	192	1179	33.12	196.08	2.56567	3.19744e-14	7.17386e-13	SPCS3	Gallus gallus signal peptidase complex subunit 3 homolog (S. cerevisiae) (SPCS3), mRNA
gi|118087757|ref|XM_415011.2|	4	24	0.69	3.99	2.53172	0.000195246	0.000980408	ACSS1	PREDICTED: Gallus gallus similar to acetyl-CoA synthetase 2 (LOC416714), mRNA
gi|45383306|ref|NM_204429.1|	11	66	1.9	10.98	2.53081	7.22202e-07	5.37483e-06	CHIA	Gallus gallus chitinase, acidic (CHIA), mRNA
gi|118096036|ref|XM_413950.2|	13	77	2.24	12.81	2.5157	2.04916e-07	1.644e-06	SEMA4B	PREDICTED: Gallus gallus similar to Sema4b-prov protein (LOC415582), mRNA
gi|45433515|ref|NM_204649.1|	7	41	1.21	6.82	2.49476	8.84052e-06	5.6043e-05	CD4	Gallus gallus CD4 molecule (CD4), mRNA
gi|71897014|ref|NM_001031336.1|	47	268	8.11	44.57	2.4583	0	0	LAP3	Gallus gallus leucine aminopeptidase 3 (LAP3), mRNA
gi|118092182|ref|XR_027156.1|	97	546	16.73	90.81	2.44041	9.10382e-14	1.89832e-12	HSP90AA1	PREDICTED: Gallus gallus hypothetical LOC423463 (LOC423463), mRNA
gi|118082404|ref|XM_416082.2|	9	50	1.55	8.32	2.42432	2.54192e-06	1.75746e-05	NUP107	PREDICTED: Gallus gallus similar to nuclear pore complex protein (LOC417841), mRNA
gi|118092728|ref|XM_421646.2|	11	61	1.9	10.15	2.41741	7.24336e-07	5.38196e-06	ANXA8	PREDICTED: Gallus gallus annexin A8 (ANXA8), mRNA
gi|118091599|ref|XM_421133.2|	22	122	3.8	20.29	2.4167	5.93334e-10	6.39738e-09	CHAC1	PREDICTED: Gallus gallus ChaC, cation transport regulator homolog 1 (E. coli) (CHAC1), mRNA
gi|57524985|ref|NM_001006147.1|	64	353	11.04	58.71	2.41087	0	0	HSPA9	Gallus gallus heat shock 70kDa protein 9 (mortalin) (HSPA9), mRNA
gi|118100412|ref|XM_415930.2|	6	33	1.04	5.49	2.40022	2.84574e-05	0.000166347	FAM64A	PREDICTED: Gallus gallus similar to hypothetical protein FLJ10156 (LOC417685), mRNA
gi|118101843|ref|XM_001231936.1|	5	27	0.86	4.49	2.38431	0.000126233	0.000653954	RPUSD4	PREDICTED: Gallus gallus hypothetical protein LOC768808 (LOC768808), mRNA
gi|118100068|ref|XM_415748.2|	15	81	2.59	13.47	2.37873	5.70312e-08	4.91585e-07	C1QBP	PREDICTED: Gallus gallus complement component 1, q subcomponent binding protein (C1QBP), mRNA
gi|118102206|ref|XM_001233734.1|	21	113	3.62	18.79	2.3759	1.14457e-09	1.19878e-08	MCL1	PREDICTED: Gallus gallus myeloid cell leukemia sequence 1 (BCL2-related) (MCL1), mRNA
gi|118089266|ref|XM_420165.2|	14	75	2.42	12.47	2.36538	1.08375e-07	9.1099e-07	HEPH	PREDICTED: Gallus gallus hephaestin (HEPH), mRNA
gi|71897046|ref|NM_001030720.1|	6	32	1.04	5.32	2.35484	3.79506e-05	0.000216719	-	Gallus gallus similar to RIKEN cDNA 1300013J15 (LOC417617), mRNA
gi|118095560|ref|XM_413690.2|	5	26	0.86	4.32	2.32862	0.000194747	0.000978437	PML	PREDICTED: Gallus gallus similar to promyelocytic leukemia protein (LOC415302), mRNA
gi|48675894|ref|NM_001001616.1|	69	355	11.9	59.04	2.31073	0	0	CYP2H1	Gallus gallus cytochrome P450 2H1 (CYP2H1), mRNA
gi|118098221|ref|XM_414715.2|	10	51	1.73	8.48	2.29329	1.46546e-06	1.04885e-05	EME2	PREDICTED: Gallus gallus similar to Eme2 protein (LOC416400), mRNA
gi|71894868|ref|NM_001031197.1|	88	437	15.18	72.68	2.25939	4.26326e-14	9.31405e-13	-	Gallus gallus splicing factor, arginine/serine-rich 5 (SFRS5), mRNA
gi|118116620|ref|XM_001235983.1|	18	89	3.11	14.8	2.25061	8.1627e-09	7.78347e-08	LOC776463	PREDICTED: Gallus gallus similar to amino acid feature: cytoplasmic domain, aa 1 .. 91; amino acid feature: extracellular domain, aa 115 .. 257; amino acid feature: lectin-like domain, aa 128 .. 243; amino acid feature: transmembrane domain, aa 92 .. 114 (LOC776463), mRNA
gi|118097267|ref|XM_414483.2|	15	72	2.59	11.97	2.2084	5.77598e-08	4.9693e-07	ADRA1B	PREDICTED: Gallus gallus adrenergic, alpha-1B-, receptor (ADRA1B), mRNA
gi|118107763|ref|XM_001231689.1|	15	70	2.59	11.64	2.16807	5.89878e-08	5.07018e-07	LOC770437	PREDICTED: Gallus gallus similar to zona pellucida protein 1 (LOC770437), mRNA
gi|118087280|ref|XM_418380.2|	6	28	1.04	4.66	2.16375	0.000193027	0.000971396	ZFPM2	PREDICTED: Gallus gallus similar to Zinc finger protein, multitype 2 (LOC420269), mRNA
gi|118103520|ref|XM_427238.2|	13	60	2.24	9.98	2.15554	2.38394e-07	1.89927e-06	SMAD7	PREDICTED: Gallus gallus SMAD, mothers against DPP homolog 7 (Drosophila) (SMAD7), mRNA
gi|45384091|ref|NM_205133.1|	105	482	18.11	80.16	2.1461	0	0	TNNC1	Gallus gallus troponin C type 1 (slow) (TNNC1), mRNA
gi|118086681|ref|XM_419065.2|	10	46	1.73	7.65	2.14469	2.8219e-06	1.94223e-05	GALNT12	PREDICTED: Gallus gallus UDP-N-acetyl-alpha-D-galactosamine:polypeptide N-acetylgalactosaminyltransferase 12 (GalNAc-T12) (GALNT12), mRNA
gi|118103088|ref|XM_001232094.1|	7	32	1.21	5.32	2.13642	7.63784e-05	0.000412488	MATK	PREDICTED: Gallus gallus similar to megakaryocyte-associated tyrosine kinase (LOC769076), mRNA
gi|118101548|ref|XM_417715.2|	11	50	1.9	8.32	2.13058	1.29917e-06	9.37901e-06	EYA3	PREDICTED: Gallus gallus Eya3 protein (EYA3), mRNA
gi|118098115|ref|XM_414940.2|	47	213	8.11	35.42	2.12679	0	0	ABAT	PREDICTED: Gallus gallus 4-aminobutyrate aminotransferase (ABAT), mRNA
gi|118128959|ref|XM_422878.2|	34	153	5.87	25.45	2.11623	3.81694e-13	6.49447e-12	LOC425086	PREDICTED: Gallus gallus hypothetical LOC425086 (LOC425086), partial mRNA
gi|58037557|ref|NM_001010842.1|	11	49	1.9	8.15	2.1008	1.65922e-06	1.17558e-05	HSP25	Gallus gallus heat shock protein 25 (HSP25), mRNA
gi|67514594|ref|NM_001024831.1|	7	31	1.21	5.16	2.09236	0.000119521	0.000621293	TRDMT1	Gallus gallus tRNA aspartic acid methyltransferase 1 (TRDMT1), mRNA
gi|118095032|ref|XM_001234659.1|	14	61	2.42	10.15	2.0684	1.64173e-07	1.33349e-06	DOCK10	PREDICTED: Gallus gallus dedicator of cytokinesis 10 (DOCK10), mRNA
gi|46358332|ref|NM_204136.1|	35	151	6.04	25.11	2.05564	2.5957e-13	4.71449e-12	-	Gallus gallus early growth response 1 (EGR1), mRNA
gi|118084765|ref|XM_417014.2|	7	30	1.21	4.99	2.04403	0.000189046	0.000956092	PIBF1	PREDICTED: Gallus gallus similar to chromosome 13 open reading frame 24; progesterone-induced blocking factor 1 (LOC418820), mRNA
gi|118088631|ref|XM_419791.2|	7	30	1.21	4.99	2.04403	0.000189046	0.000955564	WASF1	PREDICTED: Gallus gallus similar to WAS protein family, member 1 (LOC421761), mRNA
gi|118083155|ref|XM_416459.2|	23	98	3.97	16.3	2.03766	3.15376e-10	3.48666e-09	PARVB	PREDICTED: Gallus gallus similar to beta-parvin (LOC418235), mRNA
gi|118097181|ref|XM_414472.2|	24	102	4.14	16.96	2.03443	1.62524e-10	1.84583e-09	PFDN1	PREDICTED: Gallus gallus prefoldin subunit 1 (PFDN1), mRNA
gi|57529477|ref|NM_001006572.1|	8	34	1.38	5.65	2.03358	7.34714e-05	0.000398671	GLYR1	Gallus gallus similar to cytokine-like nuclear factor n-pac; 3-hydroxyisobutyrate dehydrogenase-like (LOC426988), mRNA
gi|118085179|ref|XM_417191.2|	8	34	1.38	5.65	2.03358	7.34714e-05	0.000398434	ANKRD49	PREDICTED: Gallus gallus ankyrin repeat domain 49 (ANKRD49), mRNA
gi|118097265|ref|XM_414484.2|	27	114	4.66	18.96	2.02456	2.26428e-11	2.7972e-10	TTC1	PREDICTED: Gallus gallus tetratricopeptide repeat domain 1 (TTC1), mRNA
gi|118086845|ref|XM_419144.2|	15	63	2.59	10.48	2.01661	1.13414e-07	9.49855e-07	SMCHD1	PREDICTED: Gallus gallus structural maintenance of chromosomes flexible hinge domain containing 1 (SMCHD1), mRNA
gi|118097456|ref|XM_001233713.1|	11	46	1.9	7.65	2.00946	4.654e-06	3.11879e-05	LOC770379	PREDICTED: Gallus gallus hypothetical protein LOC770379 (LOC770379), mRNA
gi|118099259|ref|XR_027228.1|	13	54	2.24	8.98	2.00322	7.97436e-07	5.89639e-06	CERCAM	PREDICTED: Gallus gallus similar to Cerebral endothelial cell adhesion molecule 1 (LOC427768), mRNA
gi|118096782|ref|XM_414300.2|	48	199	8.28	33.1	1.99913	1.2057e-13	2.43642e-12	IARS	PREDICTED: Gallus gallus isoleucine-tRNA synthetase (IARS), mRNA
gi|118086256|ref|XM_001236151.1|	398	1649	68.66	274.25	1.99795	7.62502e-13	1.19725e-11	SEC61G	PREDICTED: Gallus gallus similar to SEC61 gamma (LOC776639), mRNA
gi|45382670|ref|NM_205471.1|	51	211	8.8	35.09	1.99548	2.19824e-14	5.08149e-13	PCK1	Gallus gallus phosphoenolpyruvate carboxykinase 1 (soluble) (PCK1), mRNA
gi|45382880|ref|NM_204630.1|	13	53	2.24	8.81	1.97564	1.15122e-06	8.35045e-06	ADCY9	Gallus gallus adenylate cyclase 9 (ADCY9), mRNA
gi|71896786|ref|NM_001030786.1|	57	232	9.83	38.58	1.97259	6.75016e-14	1.43367e-12	LOC418424	Gallus gallus similar to MRC OX-2 antigen homolog (LOC418424), mRNA
gi|118085295|ref|XM_423326.2|	43	175	7.42	29.1	1.97153	1.28342e-13	2.57077e-12	TPP1	PREDICTED: Gallus gallus similar to MGC83094 protein (LOC425576), mRNA
gi|118099301|ref|XM_415485.2|	15	61	2.59	10.15	1.97046	2.00696e-07	1.61581e-06	CCBL1	PREDICTED: Gallus gallus hypothetical LOC417202 (LOC417202), mRNA
gi|57524838|ref|NM_001005837.1|	30	122	5.18	20.29	1.96974	3.45212e-12	4.75914e-11	HSDL1	Gallus gallus hydroxysteroid dehydrogenase like 1 (HSDL1), mRNA
gi|47825392|ref|NM_001001472.1|	86	349	14.84	58.04	1.96756	0	0	-	Gallus gallus Rel-associated pp40 (LOC396093), mRNA
gi|118088961|ref|XM_001235593.1|	444	1785	76.6	296.87	1.95442	1.23856e-12	1.84355e-11	LOC395611	PREDICTED: Gallus gallus glutathione S-transferase class-alpha (LOC395611), mRNA
gi|118089769|ref|XM_001232366.1|	18071	72454	3117.63	12050	1.95051	0	0	FGA	PREDICTED: Gallus gallus fibrinogen alpha chain (FGA), mRNA
gi|118089609|ref|XM_420312.2|	28	112	4.83	18.63	1.94753	1.3022e-11	1.65561e-10	ALG13	PREDICTED: Gallus gallus glycosyltransferase 28 domain containing 1 (GLT28D1), mRNA
gi|118096803|ref|XM_414310.2|	8	32	1.38	5.32	1.94676	0.000182579	0.000924407	LOC415966	PREDICTED: Gallus gallus hypothetical LOC415966 (LOC415966), mRNA
gi|118084303|ref|XM_416914.2|	10	40	1.73	6.65	1.94258	2.74094e-05	0.000160734	IL1R2	PREDICTED: Gallus gallus similar to soluble type II IL-1 receptor (LOC418715), mRNA
gi|71895490|ref|NM_001030581.1|	65	258	11.21	42.91	1.93653	0	0	CYB5B	Gallus gallus outer mitochondrial membrane cytochrome b5 (CYB5-M), mRNA
gi|118091592|ref|XM_421138.2|	67	266	11.56	44.24	1.93621	0	0	NDUFAF1	PREDICTED: Gallus gallus NADH dehydrogenase (ubiquinone) 1 alpha subcomplex, assembly factor 1 (NDUFAF1), mRNA
gi|118083723|ref|XM_416667.2|	31	123	5.35	20.46	1.9352	1.9853e-12	2.86647e-11	ACP6	PREDICTED: Gallus gallus acid phosphatase 6, lysophosphatidic (ACP6), mRNA
gi|48976110|ref|NM_001001757.1|	21	83	3.62	13.8	1.93061	2.45566e-09	2.4784e-08	CYP2C18	Gallus gallus cytochrome P450, family 2, subfamily C, polypeptide 18 (CYP2C18), mRNA
gi|118094988|ref|XM_422637.2|	174	684	30.02	113.76	1.922	1.7164e-13	3.30083e-12	COPB2	PREDICTED: Gallus gallus similar to beta prime cop (LOC424823), mRNA
gi|54262132|ref|NM_204541.2|	825	3236	142.33	538.19	1.91888	0	0	OGCHI	Gallus gallus ovoglycoprotein (OGCHI), mRNA
gi|118095855|ref|XM_413869.2|	23	90	3.97	14.97	1.91486	6.28174e-10	6.74918e-09	ISG20L1	PREDICTED: Gallus gallus hypothetical LOC415496 (LOC415496), mRNA
gi|45384067|ref|NM_205146.1|	44	171	7.59	28.44	1.90575	8.83738e-14	1.8512e-12	CYP1A1	Gallus gallus cytochrome P450, family 1, subfamily A, polypeptide 1 (CYP1A1), mRNA
gi|71896920|ref|NM_001030752.1|	23	89	3.97	14.8	1.89839	8.1212e-10	8.61431e-09	WDR91	Gallus gallus similar to HSPC049 protein (LOC417939), mRNA
gi|118085013|ref|XM_417125.2|	29	112	5	18.63	1.89763	9.29656e-12	1.1986e-10	GTF3A	PREDICTED: Gallus gallus general transcription factor IIIA (GTF3A), mRNA
gi|57530124|ref|NM_001006444.1|	13	50	2.24	8.32	1.89308	3.98222e-06	2.68433e-05	DCTD	Gallus gallus dCMP deaminase (DCTD), mRNA
gi|118104564|ref|XR_026652.1|	133	511	22.95	84.99	1.8888	1.56986e-13	3.05755e-12	LOC769360	PREDICTED: Gallus gallus hypothetical protein LOC769360 (LOC769360), mRNA
gi|118083343|ref|XM_416515.2|	17	65	2.93	10.81	1.88339	1.52907e-07	1.25086e-06	EMG1	PREDICTED: Gallus gallus similar to Probable ribosome biogenesis protein NEP1 (Nucleolar protein EMG1 homolog) (Protein C2f) (LOC418292), mRNA
gi|118100802|ref|XM_417465.2|	32	120	5.52	19.96	1.85437	2.19536e-12	3.13027e-11	BPI	PREDICTED: Gallus gallus bactericidal/permeability-increasing protein (BPI), mRNA
gi|50728519|ref|XM_416158.1|	58	217	10.01	36.09	1.85016	2.0206e-14	4.69456e-13	AMDHD1	PREDICTED: Gallus gallus hypothetical LOC417917 (LOC417917), mRNA
gi|118101241|ref|XM_417653.2|	29	108	5	17.96	1.84479	2.42982e-11	2.98558e-10	C1QC	PREDICTED: Gallus gallus similar to Complement component 1, q subcomponent, gamma polypeptide (LOC419503), mRNA
gi|118102083|ref|XM_001232172.1|	11	41	1.9	6.82	1.84377	4.05034e-05	0.000230005	ISG20L2	PREDICTED: Gallus gallus hypothetical protein LOC768992 (LOC768992), mRNA
gi|118090323|ref|XM_420635.2|	11	41	1.9	6.82	1.84377	4.05034e-05	0.000229862	SEC24D	PREDICTED: Gallus gallus SEC24 related gene family, member D (S. cerevisiae) (SEC24D), mRNA
gi|118085743|ref|XM_418652.2|	22	82	3.8	13.64	1.84377	5.5171e-09	5.35562e-08	ANKIB1	PREDICTED: Gallus gallus ankyrin repeat and IBR domain containing 1 (ANKIB1), mRNA
gi|118099920|ref|XM_001232922.1|	138	510	23.81	84.82	1.83284	2.06724e-13	3.86194e-12	FDXR	PREDICTED: Gallus gallus similar to Fdxr protein (LOC769635), mRNA
gi|118098236|ref|XM_414707.2|	10	37	1.73	6.15	1.82981	0.000104783	0.000551254	ALG1	PREDICTED: Gallus gallus similar to Asparagine-linked glycosylation 1 homolog (yeast, beta-1,4-mannosyltransferase) (LOC416393), mRNA
gi|118092945|ref|XM_421731.2|	32	118	5.52	19.62	1.82958	3.79296e-12	5.17448e-11	SFXN2	PREDICTED: Gallus gallus sideroflexin 2 (SFXN2), mRNA
gi|118094042|ref|XM_426613.2|	169	622	29.16	103.45	1.82687	3.4861e-14	7.74557e-13	CFH	PREDICTED: Gallus gallus similar to complement regulator factor H (LOC429057), mRNA
gi|118101752|ref|XM_417834.2|	131	482	22.6	80.16	1.82656	1.60094e-13	3.11147e-12	HMGCL	PREDICTED: Gallus gallus 3-hydroxymethyl-3-methylglutaryl-Coenzyme A lyase (hydroxymethylglutaricaciduria) (HMGCL), mRNA
gi|118100987|ref|XM_417547.2|	45	165	7.76	27.44	1.82215	2.81996e-14	6.42137e-13	FAM79A	PREDICTED: Gallus gallus similar to hypothetical protein LOC127262 (LOC419384), mRNA
gi|118092093|ref|XM_421325.2|	215	788	37.09	131.05	1.82102	0	0	NDUFB1	PREDICTED: Gallus gallus similar to putative NADH dehydrogenase (ubiquinone) 1 beta subcomplex 1 (LOC423415), mRNA
gi|118083323|ref|XM_416502.2|	25	91	4.31	15.13	1.81165	1.22429e-09	1.27644e-08	NOL1	PREDICTED: Gallus gallus nucleolar protein 1, 120kDa (NOL1), mRNA
gi|118101209|ref|XM_425754.2|	14	51	2.42	8.48	1.80906	5.77848e-06	3.80822e-05	KIAA2013	PREDICTED: Gallus gallus similar to MGC84524 protein (LOC428195), mRNA
gi|118092442|ref|XM_421513.2|	129	469	22.26	78	1.80902	0	0	LOC423629	PREDICTED: Gallus gallus hypothetical gene supported by CR353074; CR353078 (LOC423629), mRNA
gi|57529370|ref|NM_001006293.1|	35	127	6.04	21.12	1.80599	8.96838e-13	1.37746e-11	DDX27	Gallus gallus DEAD (Asp-Glu-Ala-Asp) box polypeptide 27 (DDX27), mRNA
gi|118089019|ref|XM_419949.2|	37	134	6.38	22.29	1.80477	3.04868e-13	5.45071e-12	ODC1	PREDICTED: Gallus gallus ornithine decarboxylase 1 (ODC1), mRNA
gi|118103316|ref|XR_027080.1|	13	47	2.24	7.82	1.80367	1.47945e-05	9.07095e-05	LOC420138	PREDICTED: Gallus gallus similar to C3 and PZP-like alpha-2-macroglobulin domain containing 8 (LOC420138), mRNA
gi|118101151|ref|XM_424580.2|	30	108	5.18	17.96	1.79376	4.48704e-11	5.32051e-10	CASP9	PREDICTED: Gallus gallus caspase 9, apoptosis-related cysteine peptidase (CASP9), mRNA
gi|118097820|ref|XM_414800.2|	30	108	5.18	17.96	1.79376	4.48704e-11	5.31363e-10	CPSF4	PREDICTED: Gallus gallus cleavage and polyadenylation specific factor 4, 30kDa (CPSF4), mRNA
gi|50744631|ref|XM_419807.1|	29	104	5	17.3	1.79077	1.10812e-10	1.27594e-09	QRSL1	PREDICTED: Gallus gallus glutaminyl-tRNA synthase (glutamine-hydrolyzing)-like 1 (QRSL1), mRNA
gi|118118060|ref|XM_424010.2|	204	730	35.19	121.41	1.78665	2.50466e-13	4.57638e-12	SLC27A2	PREDICTED: Gallus gallus similar to LOC613067 protein (LOC426354), mRNA
gi|118099200|ref|XR_026938.1|	19	68	3.28	11.31	1.78583	1.99844e-07	1.61036e-06	LOC417253	PREDICTED: Gallus gallus similar to glutamine synthetase (LOC417253), mRNA
gi|118091510|ref|XM_001233631.1|	13	46	2.24	7.65	1.77196	2.29158e-05	0.000135862	HSD17B12	PREDICTED: Gallus gallus similar to steroid dehydrogenase (LOC770297), mRNA
gi|71895506|ref|NM_001031471.1|	35	124	6.04	20.62	1.77142	2.60636e-12	3.68758e-11	SUDS3	Gallus gallus suppressor of defective silencing 3 homolog (S. cerevisiae) (SUDS3), mRNA
gi|118102438|ref|XM_417981.2|	34	120	5.87	19.96	1.76568	6.27076e-12	8.23566e-11	CD55	PREDICTED: Gallus gallus similar to decay-accelerating factor (GDab-TCS) (LOC419852), mRNA
gi|57529339|ref|NM_001006287.1|	35	123	6.04	20.46	1.76019	3.87156e-12	5.27385e-11	IFT52	Gallus gallus intraflagellar transport 52 homolog (Chlamydomonas) (IFT52), mRNA
gi|118095861|ref|XM_413871.2|	126	440	21.74	73.18	1.7511	1.53655e-13	3.00546e-12	MRPS11	PREDICTED: Gallus gallus mitochondrial ribosomal protein S11 (MRPS11), mRNA
gi|60302777|ref|NM_001012565.1|	39	136	6.73	22.62	1.74892	4.53638e-13	7.52283e-12	DEGS1	Gallus gallus degenerative spermatocyte homolog 1, lipid desaturase (Drosophila) (DEGS1), mRNA
gi|118101170|ref|XM_001234308.1|	46	160	7.94	26.61	1.74476	9.32588e-14	1.93581e-12	CDA	PREDICTED: Gallus gallus hypothetical protein LOC771849 (LOC771849), mRNA
gi|118096264|ref|XM_414079.2|	13	45	2.24	7.48	1.73954	3.54102e-05	0.000202971	DUS2L	PREDICTED: Gallus gallus hypothetical LOC415712 (LOC415712), mRNA
gi|118082722|ref|XM_416267.2|	13	45	2.24	7.48	1.73954	3.54102e-05	0.000202844	PICK1	PREDICTED: Gallus gallus similar to Protein interacting with C kinase 1 (LOC418030), mRNA
gi|45382876|ref|NM_205508.1|	13	45	2.24	7.48	1.73954	3.54102e-05	0.000202717	FOS	Gallus gallus v-fos FBJ murine osteosarcoma viral oncogene homolog (FOS), mRNA
gi|57528923|ref|NM_001006586.1|	70	242	12.08	40.25	1.73637	0	0	AP3S1	Gallus gallus adaptor-related protein complex 3, sigma 1 subunit (AP3S1), mRNA
gi|71896856|ref|NM_001030768.1|	55	190	9.49	31.6	1.73544	0	0	BPGM	Gallus gallus 2,3-bisphosphoglycerate mutase (BPGM), mRNA
gi|118098954|ref|XM_424581.2|	53	182	9.14	30.27	1.72762	5.9508e-14	1.26978e-12	B-G	PREDICTED: Gallus gallus similar to Ig V-region-like B-G antigen 17 - chicken (fragment) (B-G), mRNA
gi|46048710|ref|NM_205275.1|	23	79	3.97	13.14	1.72675	4.1734e-08	3.66634e-07	MT4	Gallus gallus MT (LOC396212), mRNA
gi|118084986|ref|XM_425633.2|	17	58	2.93	9.65	1.71963	3.03472e-06	2.08245e-05	B3GALTL	PREDICTED: Gallus gallus similar to beta3-glycosyltransferase-like; B3GTL (LOC428075), mRNA
gi|118086843|ref|XM_419145.2|	17	58	2.93	9.65	1.71963	3.03472e-06	2.08089e-05	EMILIN2	PREDICTED: Gallus gallus similar to elastin microfibril interfacer 2 (LOC421058), mRNA
gi|118088625|ref|XM_419766.2|	144	490	24.84	81.49	1.71396	1.3034e-13	2.6051e-12	NUS1	PREDICTED: Gallus gallus similar to Hypothetical protein D10Ertd438e (LOC421733), mRNA
gi|118093698|ref|XM_422036.2|	20	68	3.45	11.31	1.71293	4.38006e-07	3.36086e-06	TANK	PREDICTED: Gallus gallus TRAF family member-associated NFKB activator (TANK), mRNA
gi|118094862|ref|XM_422688.2|	79	268	13.63	44.57	1.70929	0	0	TMEM41A	PREDICTED: Gallus gallus similar to Transmembrane protein 41A (LOC424875), mRNA
gi|61098249|ref|NM_001012778.1|	18	61	3.11	10.15	1.70649	1.83288e-06	1.28568e-05	LSM14A	Gallus gallus LSM14 homolog A (SCD6, S. cerevisiae) (LSM14A), mRNA
gi|118092195|ref|XM_421377.2|	192	649	33.12	107.94	1.70446	3.19744e-14	7.15632e-13	ANKRD9	PREDICTED: Gallus gallus ankyrin repeat domain 9 (ANKRD9), mRNA
gi|71896644|ref|NM_001030966.1|	202	682	34.85	113.42	1.70244	2.88658e-15	7.08412e-14	INSIG1	Gallus gallus insulin induced gene 1 (INSIG1), mRNA
gi|71894730|ref|NM_001030897.1|	16	54	2.76	8.98	1.70205	7.715e-06	4.95253e-05	MEAF6	Gallus gallus similar to hypothetical protein FLJ11730 (LOC419617), mRNA
gi|118093165|ref|XM_423888.2|	94	317	16.22	52.72	1.70058	0	0	BCCIP	PREDICTED: Gallus gallus BRCA2 and CDKN1A interacting protein (BCCIP), mRNA
gi|118098175|ref|XM_414967.2|	270	903	46.58	150.18	1.68891	4.96714e-13	8.19265e-12	DNAJA3	PREDICTED: Gallus gallus similar to TID1 (LOC416671), mRNA
gi|118083281|ref|XM_416476.2|	11051	36699	1906.53	6103.49	1.67869	4.332e-11	5.17016e-10	A2M	PREDICTED: Gallus gallus similar to Alpha-2-macroglobulin precursor (Alpha-2-M) (LOC418251), mRNA
gi|118093075|ref|XM_001233434.1|	48	158	8.28	26.28	1.66626	1.53211e-13	3.00964e-12	BAG3	PREDICTED: Gallus gallus BCL2-associated athanogene 3 (BAG3), mRNA
gi|50752782|ref|XM_413743.1|	47	154	8.11	25.61	1.65893	7.66054e-14	1.61577e-12	AGPHD1	PREDICTED: Gallus gallus similar to RIKEN cDNA C630028N24 gene (LOC415358), mRNA
gi|118103841|ref|XM_414685.2|	1643	5374	283.45	893.76	1.65679	6.59916e-13	1.05425e-11	BHMT	PREDICTED: Gallus gallus similar to betaine homocysteine methyl transferase (LOC416371), mRNA
gi|118096901|ref|XM_414356.2|	634	2055	109.38	341.77	1.64368	8.5465e-13	1.32601e-11	UQCRC1	PREDICTED: Gallus gallus similar to ubiquinol--cytochrome c reductase (LOC416013), mRNA
gi|57525304|ref|NM_001006217.1|	17	55	2.93	9.15	1.64287	1.08092e-05	6.7587e-05	PHKG1	Gallus gallus phosphorylase kinase, gamma 1 (muscle) (PHKG1), mRNA
gi|118104110|ref|XM_424846.2|	178	576	30.71	95.8	1.64132	1.54321e-13	3.01206e-12	PSAT1	PREDICTED: Gallus gallus phosphoserine aminotransferase 1 (PSAT1), mRNA
gi|118083517|ref|XM_416574.2|	290	938	50.03	156	1.64068	3.11528e-13	5.55892e-12	GRAMD1C	PREDICTED: Gallus gallus GRAM domain containing 1C (GRAMD1C), mRNA
gi|71896832|ref|NM_001031295.1|	26	84	4.49	13.97	1.63754	4.99614e-08	4.35983e-07	LRRC40	Gallus gallus leucine rich repeat containing 40 (LRRC40), mRNA
gi|118096734|ref|XM_414268.2|	57	183	9.83	30.44	1.63071	6.81676e-14	1.44446e-12	GMPPB	PREDICTED: Gallus gallus similar to MGC84017 protein (LOC415924), mRNA
gi|57529472|ref|NM_001006311.1|	145	464	25.02	77.17	1.62496	2.4425e-14	5.58966e-13	NUDC	Gallus gallus nuclear distribution gene C homolog (A. nidulans) (NUDC), mRNA
gi|118086329|ref|XM_418929.2|	15	48	2.59	7.98	1.62344	4.5668e-05	0.000256469	CD83	PREDICTED: Gallus gallus CD83 molecule (CD83), mRNA
gi|47604950|ref|NM_204953.1|	1318	4205	227.38	699.34	1.62089	4.73444e-12	6.3547e-11	RPS27A	Gallus gallus ribosomal protein S27a (RPS27A), mRNA
gi|118089113|ref|XM_420029.2|	31	98	5.35	16.3	1.60726	6.15646e-09	5.94475e-08	FZD3	PREDICTED: Gallus gallus frizzled homolog 3 (Drosophila) (FZD3), mRNA
gi|118086837|ref|XM_419142.2|	19	60	3.28	9.98	1.60534	5.91402e-06	3.88636e-05	EPB41L3	PREDICTED: Gallus gallus similar to Band 4.1-like protein 3 (4.1B) (Differentially expressed in adenocarcinoma of the lung protein 1) (DAL-1) (LOC421055), mRNA
gi|50838829|ref|NM_001002856.1|	26	82	4.49	13.64	1.60306	1.138e-07	9.50476e-07	IFI27L2	Gallus gallus putative ISG12-1 protein (ISG12-1), mRNA
gi|118082196|ref|XM_416014.2|	29	91	5	15.13	1.59741	2.52084e-08	2.29154e-07	ST7	PREDICTED: Gallus gallus suppression of tumorigenicity 7 (ST7), mRNA
gi|118089324|ref|XM_420136.2|	239	750	41.23	124.73	1.59704	7.1787e-13	1.13889e-11	PIN4	PREDICTED: Gallus gallus similar to Protein (peptidyl-prolyl cis/trans isomerase) NIMA-interacting, 4 (parvulin) (LOC422134), mRNA
gi|118089512|ref|XM_420265.2|	23	72	3.97	11.97	1.59221	7.77664e-07	5.75484e-06	CLCN5	PREDICTED: Gallus gallus similar to chloride channel 5 (nephrolithiasis 2, X-linked, Dent disease) (LOC422285), mRNA
gi|118084154|ref|XM_430357.2|	82	256	14.15	42.58	1.58937	0	0	LOC426097	PREDICTED: Gallus gallus hypothetical gene supported by CR353580; CR391109 (LOC426097), mRNA
gi|118085554|ref|XM_418538.2|	103	321	17.77	53.39	1.58713	1.37668e-14	3.24796e-13	NUB1	PREDICTED: Gallus gallus negative regulator of ubiquitin-like proteins 1 (NUB1), mRNA
gi|45382260|ref|NM_205415.1|	21	65	3.62	10.81	1.5783	3.22198e-06	2.19123e-05	IRF1	Gallus gallus interferon regulatory factor 1 (IRF1), mRNA
gi|118098446|ref|XM_415115.2|	31	96	5.35	15.97	1.57775	1.38629e-08	1.29227e-07	RILPL2	PREDICTED: Gallus gallus similar to hypothetical protein MGC7036 (LOC416824), mRNA
gi|45382498|ref|NM_204909.1|	120	371	20.7	61.7	1.57564	0	0	RHOB	Gallus gallus ras homolog gene family, member B (RHOB), mRNA
gi|118091139|ref|XM_426159.2|	246	759	42.44	126.23	1.57256	3.73702e-13	6.40612e-12	RCN1	PREDICTED: Gallus gallus reticulocalbin 1, EF-hand calcium binding domain (RCN1), mRNA
gi|118083062|ref|XM_416401.2|	200	617	34.5	102.61	1.5725	0	0	LOC418170	PREDICTED: Gallus gallus similar to aldose reductase (LOC418170), mRNA
gi|118097989|ref|XM_414860.2|	57	175	9.83	29.1	1.56576	8.9484e-14	1.87017e-12	E4F1	PREDICTED: Gallus gallus E4F transcription factor 1 (E4F1), mRNA
gi|118082686|ref|XM_001233648.1|	29	89	5	14.8	1.5656	5.66162e-08	4.89853e-07	C22orf32	PREDICTED: Gallus gallus hypothetical protein LOC770755 (LOC770755), mRNA
gi|118117239|ref|XM_001235479.1|	15	46	2.59	7.65	1.56251	0.000104453	0.000549837	LOC772329	PREDICTED: Gallus gallus hypothetical protein LOC772329 (LOC772329), mRNA
gi|45383026|ref|NM_204579.1|	143	438	24.67	72.84	1.56197	0	0	FMO6P	Gallus gallus flavin containing monooxygenase 6 (FMO6), mRNA
gi|46048727|ref|NM_205251.1|	25	76	4.31	12.64	1.55224	6.35616e-07	4.7614e-06	ITGB2	Gallus gallus integrin, beta 2 (complement component 3 receptor 3 and 4 subunit) (ITGB2), mRNA
gi|118090893|ref|XM_420884.2|	22	67	3.8	11.14	1.55168	2.90662e-06	1.99754e-05	ATRN	PREDICTED: Gallus gallus similar to Attractin precursor (Mahogany homolog) (DPPT-L) (LOC422946), mRNA
gi|118091856|ref|XM_421233.2|	21	63	3.62	10.48	1.53358	7.22292e-06	4.64642e-05	EGLN3	PREDICTED: Gallus gallus egl nine homolog 3 (C. elegans) (EGLN3), mRNA
gi|118093486|ref|XM_421968.2|	41	123	7.07	20.46	1.53302	3.08304e-10	3.41259e-09	DNAJC10	PREDICTED: Gallus gallus DnaJ (Hsp40) homolog, subfamily C, member 10 (DNAJC10), mRNA
gi|61098217|ref|NM_001012831.1|	88	264	15.18	43.91	1.53238	4.26326e-14	9.38122e-13	STAU1	Gallus gallus staufen, RNA binding protein, homolog 1 (Drosophila) (STAU1), mRNA
gi|71896716|ref|NM_001030977.1|	173	519	29.85	86.32	1.53196	4.07452e-13	6.85628e-12	ASNS	Gallus gallus asparagine synthetase (ASNS), mRNA
gi|118088410|ref|XR_026927.1|	24	72	4.14	11.97	1.53172	1.57313e-06	1.11804e-05	LOC421644	PREDICTED: Gallus gallus similar to opioid receptor B (LOC421644), mRNA
gi|118082918|ref|XM_416355.2|	74	222	12.77	36.92	1.53164	2.24266e-14	5.17111e-13	SSBP1	PREDICTED: Gallus gallus single-stranded DNA binding protein 1 (SSBP1), mRNA
gi|118098760|ref|XM_415273.2|	19	57	3.28	9.48	1.53119	2.005e-05	0.000120353	SIRT4	PREDICTED: Gallus gallus similar to Sirt4 protein (LOC416981), mRNA
gi|45384325|ref|NM_205019.1|	22	66	3.8	10.98	1.53081	4.3419e-06	2.91391e-05	K123	Gallus gallus K123 protein (K123), mRNA
gi|118100104|ref|XM_415765.2|	595	1778	102.65	295.7	1.5264	1.23479e-12	1.84092e-11	MDH2	PREDICTED: Gallus gallus malate dehydrogenase 2, NAD (mitochondrial) (MDH2), mRNA
gi|118091959|ref|XM_421343.2|	1937	5786	334.17	962.28	1.52587	1.13909e-13	2.32232e-12	SERPINA1	PREDICTED: Gallus gallus serpin peptidase inhibitor, clade A (alpha-1 antiproteinase, antitrypsin), member 1 (SERPINA1), mRNA
gi|118094980|ref|XR_027055.1|	48	143	8.28	23.78	1.52205	1.4081e-11	1.78281e-10	CAB39	PREDICTED: Gallus gallus similar to CGI-66 protein (LOC424830), mRNA
gi|118082301|ref|XM_001233391.1|	98	292	16.91	48.56	1.52189	3.19744e-14	7.13887e-13	C12orf31	PREDICTED: Gallus gallus hypothetical protein LOC771027 (LOC771027), mRNA
gi|118102569|ref|XM_418053.2|	115	342	19.84	56.88	1.51951	0	0	BTG2	PREDICTED: Gallus gallus BTG family, member 2 (BTG2), mRNA
gi|118093900|ref|XM_422138.2|	36	107	6.21	17.8	1.51921	5.56004e-09	5.39159e-08	UBXD2	PREDICTED: Gallus gallus UBX domain containing 2 (UBXD2), mRNA
gi|71897166|ref|NM_001031407.1|	34	101	5.87	16.8	1.51703	1.51469e-08	1.40909e-07	PSMA5	Gallus gallus proteasome (prosome, macropain) subunit, alpha type, 5 (PSMA5), mRNA
gi|118085814|ref|XM_001234600.1|	1975	5813	340.73	966.77	1.50454	5.02932e-13	8.25061e-12	NDUFA4	PREDICTED: Gallus gallus hypothetical protein LOC772135 (LOC772135), mRNA
gi|118086376|ref|XM_418925.2|	73	214	12.59	35.59	1.49919	0	0	SIRT5	PREDICTED: Gallus gallus sirtuin (silent mating type information regulation 2 homolog) 5 (S. cerevisiae) (SIRT5), mRNA
gi|56119063|ref|NM_001007836.1|	44	129	7.59	21.45	1.49881	2.23288e-10	2.50795e-09	C15H22orf25	Gallus gallus similar to MGC68627 protein (LOC416784), mRNA
gi|57529878|ref|NM_001006495.1|	228	668	39.33	111.1	1.49816	2.64678e-13	4.79775e-12	NCOA4	Gallus gallus nuclear receptor coactivator 4 (NCOA4), mRNA
gi|118102571|ref|XM_429722.2|	834	2427	143.88	403.64	1.4882	4.14114e-13	6.93016e-12	TOMM6	PREDICTED: Gallus gallus hypothetical gene supported by BX930946; BX933804; BX933812 (LOC419924), mRNA
gi|71895496|ref|NM_001031470.1|	44	128	7.59	21.29	1.488	3.2889e-10	3.6273e-09	ARL6IP4	Gallus gallus ADP-ribosylation-like factor 6 interacting protein 4 (ARL6IP4), mRNA
gi|50760088|ref|XM_417895.1|	562	1635	96.96	271.92	1.48772	6.69908e-13	1.06649e-11	TTC36	PREDICTED: Gallus gallus similar to CDNA sequence BC021608 (LOC419757), mRNA
gi|118098877|ref|XR_026761.1|	480	1395	82.81	232.01	1.48631	1.05227e-12	1.59743e-11	LOC417031	PREDICTED: Gallus gallus similar to hypothetical protein LOC196463 (LOC417031), misc RNA
gi|118104580|ref|XM_001233302.1|	146	423	25.19	70.35	1.4817	5.72876e-14	1.23101e-12	LOC769988	PREDICTED: Gallus gallus similar to Methylcrotonoyl-Coenzyme A carboxylase 2 (beta) (LOC769988), mRNA
gi|118088959|ref|XM_426204.2|	28	81	4.83	13.47	1.47965	6.7741e-07	5.06205e-06	ELOVL5	PREDICTED: Gallus gallus similar to Elongation of very long chain fatty acids (FEN1/Elo2, SUR4/Elo3, yeast)-like 2 (LOC428646), mRNA
gi|118094602|ref|XM_422449.2|	17	49	2.93	8.15	1.4759	0.000124087	0.000643563	NSUN4	PREDICTED: Gallus gallus NOL1/NOP2/Sun domain family, member 4 (NSUN4), mRNA
gi|71894892|ref|NM_001030872.1|	214	614	36.92	102.12	1.46779	0	0	AURKAIP1	Gallus gallus similar to CG10964-PA (LOC419415), mRNA
gi|118094896|ref|XM_422673.2|	68	195	11.73	32.43	1.46713	0	0	SLCO2A1	PREDICTED: Gallus gallus similar to prostaglandin transporter (LOC424862), mRNA
gi|45382040|ref|NM_205455.1|	37	106	6.38	17.63	1.4664	1.59409e-08	1.47696e-07	TNS1	Gallus gallus tensin 1 (TNS1), mRNA
gi|45382614|ref|NM_205462.1|	879	2519	151.65	418.94	1.466	0	0	RPS15	Gallus gallus ribosomal protein S15 (RPS15), mRNA
gi|118086856|ref|XM_419150.2|	29	83	5	13.8	1.46467	6.02566e-07	4.53983e-06	USP14	PREDICTED: Gallus gallus similar to tRNA-Guanine Transglycosylase (LOC421063), mRNA
gi|71897172|ref|NM_001031406.1|	20	57	3.45	9.48	1.45829	3.93448e-05	0.000223982	STUB1	Gallus gallus STIP1 homology and U-box containing protein 1 (STUB1), mRNA
gi|45382980|ref|NM_205529.1|	1384	3943	238.77	655.77	1.45757	3.40016e-12	4.70167e-11	ADSL	Gallus gallus adenylosuccinate lyase (ADSL), mRNA
gi|57530532|ref|NM_001006332.1|	39	111	6.73	18.46	1.45572	8.5997e-09	8.18312e-08	BECN1	Gallus gallus beclin 1 (coiled-coil, myosin-like BCL2 interacting protein) (BECN1), mRNA
gi|118100496|ref|XM_417327.2|	73	207	12.59	34.43	1.45139	0	0	MAP1LC3A	PREDICTED: Gallus gallus hypothetical LOC419142 (LOC419142), mRNA
gi|48976028|ref|NM_001001609.1|	4601	13036	793.77	2168.05	1.44961	3.52754e-11	4.24883e-10	GAL10	Gallus gallus Gal 10 (GAL10), mRNA
gi|118082900|ref|XM_416341.2|	102	287	17.6	47.73	1.43932	0	0	AKR1D1	PREDICTED: Gallus gallus aldo-keto reductase family 1, member D1 (delta 4-3-ketosteroid-5-beta-reductase) (AKR1D1), mRNA
gi|118097076|ref|XM_414439.2|	109	306	18.8	50.89	1.43665	0	0	BHLHB2	PREDICTED: Gallus gallus similar to Stra13 (LOC416108), mRNA
gi|57528711|ref|NM_001006588.1|	47	132	8.11	21.95	1.43645	4.98304e-10	5.411e-09	HYOU1	Gallus gallus hypoxia up-regulated 1 (HYOU1), mRNA
gi|118083307|ref|XM_001232833.1|	62	174	10.7	28.94	1.43545	7.80042e-13	1.2206e-11	CDCA3	PREDICTED: Gallus gallus similar to Cell division cycle associated 3 (LOC770517), mRNA
gi|57529796|ref|NM_001006511.1|	395	1104	68.15	183.61	1.42986	1.74527e-13	3.3423e-12	ACADL	Gallus gallus acyl-Coenzyme A dehydrogenase, long chain (ACADL), mRNA
gi|118089894|ref|XM_001234198.1|	1226	3419	211.51	568.62	1.42674	5.03642e-12	6.72061e-11	LOC770879	PREDICTED: Gallus gallus similar to NADH dehydrogenase (LOC770879), mRNA
gi|118092809|ref|XM_421661.2|	99	276	17.08	45.9	1.42619	5.72876e-14	1.22813e-12	LIPA	PREDICTED: Gallus gallus lipase A, lysosomal acid, cholesterol esterase (Wolman disease) (LIPA), mRNA
gi|50759644|ref|XM_417720.1|	46	128	7.94	21.29	1.42297	1.19367e-09	1.24594e-08	ZMPSTE24	PREDICTED: Gallus gallus similar to Zinc metallopeptidase (STE24 homolog, yeast) (LOC419572), mRNA
gi|118083997|ref|XM_416798.2|	32	89	5.52	14.8	1.42286	4.18888e-07	3.23041e-06	APOO	PREDICTED: Gallus gallus similar to hypothetical protein MGC4825 (LOC418599), mRNA
gi|118083288|ref|XM_416493.2|	32	89	5.52	14.8	1.42286	4.18888e-07	3.22769e-06	CSTA	PREDICTED: Gallus gallus similar to PLCPI=cysteine proteinase inhibitor (LOC418268), mRNA
gi|71894940|ref|NM_001031210.1|	89	247	15.35	41.08	1.4202	7.9936e-15	1.91053e-13	YY1	Gallus gallus YY1 transcription factor (YY1), mRNA
gi|57524843|ref|NM_001005834.1|	164	455	28.29	75.67	1.41943	1.79412e-13	3.41442e-12	CIAPIN1	Gallus gallus cytokine induced apoptosis inhibitor 1 (CIAPIN1), mRNA
gi|57530635|ref|NM_001006348.1|	158	438	27.26	72.84	1.41795	4.64074e-14	1.00667e-12	MTERFD1	Gallus gallus MTERF domain containing 1 (MTERFD1), mRNA
gi|118099272|ref|XM_415498.2|	22	61	3.8	10.15	1.41741	3.06396e-05	0.000178079	PTGES2	PREDICTED: Gallus gallus hypothetical LOC417214 (LOC417214), mRNA
gi|71896688|ref|NM_001030988.1|	25	69	4.31	11.48	1.41336	9.7714e-06	6.16453e-05	NGLY1	Gallus gallus N-glycanase 1 (NGLY1), mRNA
gi|118091852|ref|XM_421270.2|	58	160	10.01	26.61	1.41053	1.38973e-11	1.762e-10	FCF1	PREDICTED: Gallus gallus hypothetical LOC423355 (LOC423355), mRNA
gi|118094285|ref|XM_422304.2|	127	348	21.91	57.88	1.40148	1.63869e-13	3.17137e-12	OLFM3	PREDICTED: Gallus gallus olfactomedin 3 (OLFM3), mRNA
gi|45382292|ref|NM_205406.1|	322	881	55.55	146.52	1.39924	3.8125e-13	6.51112e-12	LOC396371	Gallus gallus Rous sarcoma virus transcription enhancer factor II (LOC396371), mRNA
gi|118089987|ref|XM_001234969.1|	68	186	11.73	30.93	1.3988	3.97682e-13	6.74145e-12	RCHY1	PREDICTED: Gallus gallus hypothetical protein LOC771726 (LOC771726), mRNA
gi|90017717|ref|NM_001039912.1|	109	298	18.8	49.56	1.39844	0	0	PRKAB1	Gallus gallus protein kinase, AMP-activated, beta 1 non-catalytic subunit (PRKAB1), mRNA
gi|118097726|ref|XM_414753.2|	43	117	7.42	19.46	1.39102	1.11759e-08	1.05577e-07	FAM20C	PREDICTED: Gallus gallus family with sequence similarity 20, member C (FAM20C), mRNA
gi|118106783|ref|XM_001235734.1|	21	57	3.62	9.48	1.3889	7.45242e-05	0.000403904	LOC776195	PREDICTED: Gallus gallus hypothetical protein LOC772627 (LOC776195), mRNA
gi|118087553|ref|XM_419323.2|	21	57	3.62	9.48	1.3889	7.45242e-05	0.000403665	KLHDC3	PREDICTED: Gallus gallus kelch domain containing 3 (KLHDC3), mRNA
gi|118101031|ref|XM_001234296.1|	31	84	5.35	13.97	1.38472	1.46517e-06	1.04947e-05	MRPL20	PREDICTED: Gallus gallus similar to Mitochondrial ribosomal protein L20 (LOC770979), mRNA
gi|45383935|ref|NM_205253.1|	192	519	33.12	86.32	1.38199	3.19744e-14	7.19149e-13	-	Gallus gallus CCAAT/enhancer binding protein (C/EBP), beta (CEBPB), mRNA
gi|118093155|ref|XM_421816.2|	53	143	9.14	23.78	1.37948	3.43796e-10	3.78713e-09	ZRANB1	PREDICTED: Gallus gallus zinc finger, RAN-binding domain containing 1 (ZRANB1), mRNA
gi|56119005|ref|NM_001007888.1|	149	402	25.71	66.86	1.37881	2.91322e-13	5.21871e-12	TCEB1	Gallus gallus transcription elongation factor B (SIII), polypeptide 1 (15kDa, elongin C) (TCEB1), mRNA
gi|118122017|ref|XM_427184.2|	122	329	21.05	54.72	1.37825	9.28146e-14	1.93097e-12	LOC429631	PREDICTED: Gallus gallus similar to Acadm-prov protein (LOC429631), partial mRNA
gi|45382868|ref|NM_204634.1|	1285	3464	221.69	576.11	1.3778	7.04148e-12	9.19511e-11	FABP1	Gallus gallus liver basic fatty acid binding protein (LOC395345), mRNA
gi|71895654|ref|NM_001031039.1|	82	221	14.15	36.76	1.37733	0	0	LYCAT	Gallus gallus lysocardiolipin acyltransferase (LYCAT), mRNA
gi|71894788|ref|NM_001031066.1|	23	62	3.97	10.31	1.37683	3.92434e-05	0.000223682	C5H11orf46	Gallus gallus similar to hypothetical protein FLJ38968 (LOC421605), mRNA
gi|71897176|ref|NM_001030650.1|	23	62	3.97	10.31	1.37683	3.92434e-05	0.000223543	ENTPD6	Gallus gallus ectonucleoside triphosphate diphosphohydrolase 6 (putative function) (ENTPD6), mRNA
gi|118098313|ref|XM_424596.2|	96	258	16.56	42.91	1.37361	0	0	ACSM5	PREDICTED: Gallus gallus hypothetical LOC426992 (LOC426992), mRNA
gi|118090993|ref|XM_001233279.1|	57	153	9.83	25.45	1.3724	9.925e-11	1.14859e-09	LOC769966	PREDICTED: Gallus gallus similar to EPS8-like 2 (LOC769966), mRNA
gi|118094832|ref|XM_422576.2|	25	67	4.31	11.14	1.36999	2.07008e-05	0.000123934	POLR2D	PREDICTED: Gallus gallus polymerase (RNA) II (DNA directed) polypeptide D (POLR2D), mRNA
gi|57530537|ref|NM_001006329.1|	28	75	4.83	12.47	1.36837	6.61198e-06	4.29873e-05	METTL2A	Gallus gallus methyltransferase like 2B (METTL2B), mRNA
gi|71895108|ref|NM_001031240.1|	28	75	4.83	12.47	1.36837	6.61198e-06	4.29568e-05	ACADSB	Gallus gallus acyl-Coenzyme A dehydrogenase, short/branched chain (ACADSB), mRNA
gi|118102943|ref|XR_026788.1|	147	392	25.36	65.19	1.3621	1.23901e-13	2.49272e-12	LOC771764	PREDICTED: Gallus gallus similar to Pnpo protein (LOC771764), mRNA
gi|118100440|ref|XM_415925.2|	295	783	50.89	130.22	1.3555	4.1056e-13	6.8959e-12	TXNDC17	PREDICTED: Gallus gallus thioredoxin-like 5 (TXNL5), mRNA
gi|118102060|ref|XM_423721.2|	130	344	22.43	57.21	1.35084	0	0	SF3B4	PREDICTED: Gallus gallus splicing factor 3b, subunit 4, 49kDa (SF3B4), mRNA
gi|71897214|ref|NM_001031395.1|	34	90	5.87	14.97	1.35064	9.8699e-07	7.22215e-06	ASH2L	Gallus gallus ash2 (absent, small, or homeotic)-like (Drosophila) (ASH2L), mRNA
gi|118103961|ref|XM_424927.2|	76	201	13.11	33.43	1.35048	2.32036e-13	4.27376e-12	ANKRD15	PREDICTED: Gallus gallus ankyrin repeat domain 15 (ANKRD15), mRNA
gi|71895422|ref|NM_001031118.1|	117	309	20.18	51.39	1.34856	1.64535e-13	3.17754e-12	FAM122A	Gallus gallus similar to RIKEN cDNA 2900009I07 (LOC422237), mRNA
gi|118084938|ref|XM_417086.2|	61	161	10.52	26.78	1.34802	5.90788e-11	6.91569e-10	LOC418892	PREDICTED: Gallus gallus similar to complement C4-1 (LOC418892), mRNA
gi|45382146|ref|NM_204780.1|	77	203	13.28	33.76	1.34606	1.95177e-13	3.68382e-12	NUDT16L1	Gallus gallus nudix (nucleoside diphosphate linked moiety X)-type motif 16-like 1 (NUDT16L1), mRNA
gi|61098427|ref|NM_001012943.1|	140	369	24.15	61.37	1.34551	4.26326e-14	9.35872e-13	STX7	Gallus gallus syntaxin 7 (STX7), mRNA
gi|71894994|ref|NM_001031083.1|	145	380	25.02	63.2	1.33684	2.4425e-14	5.60367e-13	SYNCRIP	Gallus gallus synaptotagmin binding, cytoplasmic RNA interacting protein (SYNCRIP), mRNA
gi|45382864|ref|NM_204637.1|	43	112	7.42	18.63	1.32814	6.91986e-08	5.93112e-07	ACTR6	Gallus gallus ARP6 actin-related protein 6 homolog (yeast) (ACTR6), mRNA
gi|118092311|ref|XM_421441.2|	25	65	4.31	10.81	1.32661	4.32226e-05	0.000244084	C14orf108	PREDICTED: Gallus gallus similar to chromosome 14 open reading frame 108 (LOC423548), mRNA
gi|118086794|ref|XM_001232309.1|	42	109	7.25	18.13	1.32233	1.13427e-07	9.49094e-07	LOC769105	PREDICTED: Gallus gallus hypothetical protein LOC769105 (LOC769105), mRNA
gi|57530094|ref|NM_001006447.1|	85	220	14.66	36.59	1.31956	3.04202e-14	6.89274e-13	COPS4	Gallus gallus COP9 constitutive photomorphogenic homolog subunit 4 (Arabidopsis) (COPS4), mRNA
gi|118087923|ref|XM_419444.2|	48	124	8.28	20.62	1.31634	1.71858e-08	1.59069e-07	MRPS10	PREDICTED: Gallus gallus mitochondrial ribosomal protein S10 (MRPS10), mRNA
gi|118101779|ref|XM_425786.2|	38	98	6.56	16.3	1.3131	5.73572e-07	4.33924e-06	AK2	PREDICTED: Gallus gallus similar to adenylate kinase (EC 2.7.4.3) (LOC428227), mRNA
gi|118083590|ref|XM_416608.2|	213	549	36.75	91.31	1.31303	3.22186e-13	5.70462e-12	TFG	PREDICTED: Gallus gallus TRK-fused gene (TFG), mRNA
gi|118103096|ref|XM_418185.2|	189	487	32.61	80.99	1.31243	3.53496e-13	6.1286e-12	NDUFA7	PREDICTED: Gallus gallus NADH dehydrogenase (ubiquinone) 1 alpha subcomplex, 7, 14.5kDa (NDUFA7), mRNA
gi|45383014|ref|NM_204585.1|	372	958	64.18	159.33	1.31182	4.35874e-13	7.25453e-12	PARK7	Gallus gallus Parkinson disease (autosomal recessive, early onset) 7 (PARK7), mRNA
gi|71896650|ref|NM_001031152.1|	609	1566	105.07	260.44	1.3096	8.31112e-13	1.29388e-11	ADH5	Gallus gallus alcohol dehydrogenase 5 (class III), chi polypeptide (ADH5), mRNA
gi|118096594|ref|XM_414207.2|	35	90	6.04	14.97	1.30945	1.7747e-06	1.24966e-05	TRAPPC2L	PREDICTED: Gallus gallus similar to HSPC176 (LOC415847), mRNA
gi|118101576|ref|XM_417733.2|	42	108	7.25	17.96	1.30873	1.62106e-07	1.31904e-06	FAM54B	PREDICTED: Gallus gallus similar to LOC56181 protein (LOC419586), mRNA
gi|118096764|ref|XM_414280.2|	42	108	7.25	17.96	1.30873	1.62106e-07	1.31786e-06	TMEM111	PREDICTED: Gallus gallus 30 kDa protein (LOC415936), mRNA
gi|118088004|ref|XM_419497.2|	301	772	51.93	128.39	1.30589	0	0	LOC421447	PREDICTED: Gallus gallus similar to Ephx1 protein (LOC421447), mRNA
gi|118102210|ref|XM_424290.2|	307	785	52.96	130.56	1.30174	8.57092e-14	1.7995e-12	MRPS21	PREDICTED: Gallus gallus similar to mitochondrial ribosomal protein S21 (LOC426666), mRNA
gi|118091458|ref|XM_421075.2|	49	125	8.45	20.79	1.29887	2.13554e-08	1.95292e-07	CD59	PREDICTED: Gallus gallus similar to CD59 protein (LOC423148), mRNA
gi|45384373|ref|NM_205350.1|	460	1174	79.36	195.25	1.29884	2.0517e-13	3.84862e-12	BTG1	Gallus gallus B-cell translocation gene 1, anti-proliferative (BTG1), mRNA
gi|57530570|ref|NM_001006338.1|	38	97	6.56	16.13	1.29798	8.19032e-07	6.03657e-06	RNF126	Gallus gallus ring finger protein 126 (RNF126), mRNA
gi|118092622|ref|XM_001232699.1|	148	377	25.53	62.7	1.29627	0	0	PPA1	PREDICTED: Gallus gallus hypothetical protein LOC769424 (LOC769424), mRNA
gi|118094298|ref|XM_430156.2|	55	140	9.49	23.28	1.29461	3.24886e-09	3.22911e-08	ALG14	PREDICTED: Gallus gallus hypothetical gene supported by CR390629 (LOC424484), mRNA
gi|71897162|ref|NM_001030649.1|	429	1091	74.01	181.45	1.29378	1.37668e-13	2.72183e-12	EIF4A3	Gallus gallus DEAD (Asp-Glu-Ala-Asp) box polypeptide 48 (DDX48), mRNA
gi|47087182|ref|NM_213577.1|	87	221	15.01	36.76	1.29221	0	0	THRSP	Gallus gallus thyroid hormone responsive spot 14 alpha (THRSPA), mRNA
gi|45383214|ref|NM_204476.1|	126	320	21.74	53.22	1.29162	1.53655e-13	3.0119e-12	SGK1	Gallus gallus serum/glucocorticoid regulated kinase (SGK), mRNA
gi|118091015|ref|XM_420942.2|	252	640	43.48	106.44	1.29162	2.1072e-13	3.92858e-12	IVD	PREDICTED: Gallus gallus hypothetical LOC423011 (LOC423011), mRNA
gi|57530397|ref|NM_001006388.1|	379	962	65.39	159.99	1.29084	1.41887e-13	2.7992e-12	MRPL15	Gallus gallus mitochondrial ribosomal protein L15 (MRPL15), mRNA
gi|45383455|ref|NM_204349.1|	937	2377	161.65	395.32	1.29015	0	0	-	Gallus gallus mannose-binding lectin (protein C) 2, soluble (MBL2), mRNA
gi|118095438|ref|XM_413724.2|	26	66	4.49	10.98	1.29009	5.38484e-05	0.000298744	SLC28A2	PREDICTED: Gallus gallus solute carrier family 28 (sodium-coupled nucleoside transporter), member 2 (SLC28A2), mRNA
gi|71895620|ref|NM_001030555.1|	28	71	4.83	11.81	1.28991	2.83064e-05	0.000165676	FAM96A	Gallus gallus similar to hypothetical protein FLJ22875 (LOC415571), mRNA
gi|118101908|ref|XM_001232945.1|	60	152	10.35	25.28	1.28837	8.08736e-10	8.58836e-09	SORL1	PREDICTED: Gallus gallus mosaic protein LR11 (LR11), mRNA
gi|118097473|ref|XM_414587.2|	141	357	24.33	59.37	1.287	1.86517e-14	4.34448e-13	DCTN4	PREDICTED: Gallus gallus dynactin 4 (p62) (DCTN4), mRNA
gi|55741607|ref|NM_001006315.1|	292	738	50.38	122.74	1.28468	0	0	PNRC2	Gallus gallus proline-rich nuclear receptor coactivator 2 (PNRC2), mRNA
gi|57529306|ref|NM_001006281.1|	152	384	26.22	63.86	1.28424	1.35447e-13	2.68373e-12	NDUFA9	Gallus gallus NADH dehydrogenase (ubiquinone) 1 alpha subcomplex, 9, 39kDa (NDUFA9), mRNA
gi|46195454|ref|NM_205371.1|	42	106	7.25	17.63	1.28198	3.2871e-07	2.574e-06	CTSB	Gallus gallus cathepsin B (LOC396329), mRNA
gi|49169805|ref|NM_001001781.1|	27	68	4.66	11.31	1.2792	4.66422e-05	0.00026098	GAL8	Gallus gallus Gal 8 (GAL8), mRNA
gi|118120487|ref|XM_001235373.1|	31	78	5.35	12.97	1.27757	1.29268e-05	8.00081e-05	LOC772209	PREDICTED: Gallus gallus similar to deoxyhypusine hydroxylase/monooxygenase (LOC772209), partial mRNA
gi|71895072|ref|NM_001031089.1|	181	455	31.23	75.67	1.27679	1.7919e-13	3.4173e-12	ADI1	Gallus gallus acireductone dioxygenase 1 (ADI1), mRNA
gi|71897020|ref|NM_001030727.1|	283	711	48.82	118.25	1.2763	0	0	DLD	Gallus gallus dihydrolipoamide dehydrogenase (DLD), mRNA
gi|118097016|ref|XM_414402.2|	143	358	24.67	59.54	1.2711	0	0	RPP14	PREDICTED: Gallus gallus similar to ribonuclease P 14kDa subunit (LOC416064), mRNA
gi|118089353|ref|XM_420178.2|	72	180	12.42	29.94	1.26941	3.81008e-11	4.56511e-10	HDAC8	PREDICTED: Gallus gallus histone deacetylase 8 (HDAC8), mRNA
gi|57525176|ref|NM_001006188.1|	24	60	4.14	9.98	1.26941	0.000146761	0.000751793	RNF34	Gallus gallus ring finger protein 34 (RNF34), mRNA
gi|118095210|ref|XM_422754.2|	36	90	6.21	14.97	1.26941	3.12794e-06	2.13362e-05	ABCC5	PREDICTED: Gallus gallus similar to ABC transporter MOAT-C (LOC424947), mRNA
gi|118097850|ref|XM_414810.2|	30	75	5.18	12.47	1.26744	2.12396e-05	0.000126663	MED9	PREDICTED: Gallus gallus hypothetical LOC416506 (LOC416506), mRNA
gi|52138638|ref|NM_001004368.1|	45	112	7.76	18.63	1.2635	2.14988e-07	1.72178e-06	KDR	Gallus gallus kinase insert domain receptor (a type III receptor tyrosine kinase) (KDR), mRNA
gi|61097952|ref|NM_001012878.1|	47	117	8.11	19.46	1.26274	1.1438e-07	9.54449e-07	NCOA7	Gallus gallus nuclear receptor coactivator 7 (NCOA7), mRNA
gi|118091661|ref|XM_421161.2|	33	82	5.69	13.64	1.26134	9.69326e-06	6.11946e-05	CEP27	PREDICTED: Gallus gallus centrosomal protein 27kDa (CEP27), mRNA
gi|118097397|ref|XM_414550.2|	72	179	12.42	29.77	1.26119	5.37426e-11	6.31527e-10	HIGD2A	PREDICTED: Gallus gallus HIG1 domain family, member 2A (HIGD2A), mRNA
gi|118095402|ref|XM_001234022.1|	5940	14760	1024.77	2454.77	1.26029	2.21306e-11	2.73762e-10	TM4SF4	PREDICTED: Gallus gallus hypothetical protein LOC771806 (LOC771806), mRNA
gi|118098503|ref|XM_415153.2|	81	201	13.97	33.43	1.25881	3.94106e-12	5.35259e-11	VPS33A	PREDICTED: Gallus gallus vacuolar protein sorting 33 homolog A (S. cerevisiae) (VPS33A), mRNA
gi|57525002|ref|NM_001006151.1|	42	104	7.25	17.3	1.25472	6.59968e-07	4.93978e-06	RBM22	Gallus gallus RNA binding motif protein 22 (RBM22), mRNA
gi|57525110|ref|NM_001006172.1|	229	566	39.51	94.13	1.25244	3.41948e-13	5.96227e-12	METTL9	Gallus gallus methyltransferase like 9 (METTL9), mRNA
gi|45384431|ref|NM_204958.1|	333	821	57.45	136.54	1.24894	5.5067e-13	8.96945e-12	PSMC1	Gallus gallus proteasome (prosome, macropain) 26S subunit, ATPase, 1 (PSMC1), mRNA
gi|118089215|ref|XM_420057.2|	30	74	5.18	12.31	1.24881	3.01526e-05	0.000175583	LOC422051	PREDICTED: Gallus gallus similar to Zinc finger protein 51 (LOC422051), mRNA
gi|118096391|ref|XM_414127.2|	56	138	9.66	22.95	1.2484	1.12994e-08	1.06414e-07	PDCD5	PREDICTED: Gallus gallus programmed cell death 5 (PDCD5), mRNA
gi|71894704|ref|NM_001030886.1|	112	276	19.32	45.9	1.2484	0	0	PPP2R2A	Gallus gallus protein phosphatase 2 (formerly 2A), regulatory subunit B (PR 52), alpha isoform (PPP2R2A), mRNA
gi|71895024|ref|NM_001030847.1|	346	852	59.69	141.7	1.24728	3.71924e-13	6.3876e-12	NFS1	Gallus gallus NFS1 nitrogen fixation 1 homolog (S. cerevisiae) (NFS1), mRNA
gi|118101268|ref|XM_423294.2|	134	330	23.12	54.88	1.24714	0	0	DDOST	PREDICTED: Gallus gallus dolichyl-diphosphooligosaccharide-protein glycosyltransferase (DDOST), mRNA
gi|118101237|ref|XM_417654.2|	48	118	8.28	19.62	1.24462	1.39927e-07	1.15085e-06	C1QA	PREDICTED: Gallus gallus complement component 1, q subcomponent, A chain (C1QA), mRNA
gi|118085710|ref|XM_429769.2|	244	599	42.1	99.62	1.24262	3.7148e-13	6.39197e-12	ACBD7	PREDICTED: Gallus gallus hypothetical gene supported by BX930473; CR338970 (LOC420531), mRNA
gi|118085390|ref|XR_026639.1|	31	76	5.35	12.64	1.24039	2.60338e-05	0.000153256	CENTG3	PREDICTED: Gallus gallus similar to centaurin, gamma 3 (LOC768507), mRNA
gi|118089382|ref|XM_420198.2|	67	164	11.56	27.28	1.2387	6.00906e-10	6.4714e-09	TAF1	PREDICTED: Gallus gallus TAF1 RNA polymerase II, TATA box binding protein (TBP)-associated factor, 250kDa (TAF1), mRNA
gi|70608115|ref|NM_204570.2|	41	100	7.07	16.63	1.23401	1.51799e-06	1.0839e-05	CBFB	Gallus gallus core-binding factor, beta subunit (CBFB), mRNA
gi|71896006|ref|NM_001031561.1|	131	319	22.6	53.05	1.23103	1.60094e-13	3.10488e-12	ARPC5	Gallus gallus apolipoprotein B mRNA editing enzyme, catalytic polypeptide-like 4 (putative) (APOBEC4), mRNA
gi|118101098|ref|XM_417616.2|	37	90	6.38	14.97	1.23045	5.40782e-06	3.58459e-05	PLEKHM2	PREDICTED: Gallus gallus similar to pleckstrin homology domain containing, family M (with RUN domain) member 2 (LOC419457), mRNA
gi|118101207|ref|XM_417640.2|	63	153	10.87	25.45	1.22731	2.9453e-09	2.94337e-08	MFN2	PREDICTED: Gallus gallus similar to Mitofusin 2 (LOC419484), mRNA
gi|71894910|ref|NM_001031204.1|	61	148	10.52	24.61	1.22611	5.50916e-09	5.35359e-08	TTLL5	Gallus gallus tubulin tyrosine ligase-like family, member 5 (TTLL5), mRNA
gi|46395490|ref|NM_207180.1|	5489	13306	946.97	2212.95	1.22458	2.01352e-11	2.49753e-10	PIT	Gallus gallus PIT 54 protein (PIT 54), mRNA
gi|57525323|ref|NM_001006223.1|	1631	3937	281.38	654.77	1.21847	2.89412e-12	4.08209e-11	ALDH3A2	Gallus gallus aldehyde dehydrogenase 3 family, member A2 (ALDH3A2), mRNA
gi|60302733|ref|NM_001012541.1|	160	385	27.6	64.03	1.21408	1.15907e-13	2.35781e-12	NUP50	Gallus gallus nucleoporin 50kDa (NUP50), mRNA
gi|118100788|ref|XM_417459.2|	140	336	24.15	55.88	1.21031	4.26326e-14	9.33634e-13	COMMD7	PREDICTED: Gallus gallus COMM domain containing 7 (COMMD7), mRNA
gi|118095630|ref|XM_413753.2|	99	237	17.08	39.42	1.20662	3.5394e-13	6.1247e-12	HERC1	PREDICTED: Gallus gallus hect (homologous to the E6-AP (UBE3A) carboxyl terminus) domain and RCC1 (CHC1)-like domain (RLD) 1 (HERC1), mRNA
gi|52138644|ref|NM_001004375.1|	3134	7500	540.68	1247.34	1.20601	0	0	HBAD	Gallus gallus hemoglobin, alpha 2 (HBA2), mRNA
gi|71895466|ref|NM_001031466.1|	28	67	4.83	11.14	1.20565	0.00011445	0.000596964	TMEM11	Gallus gallus transmembrane protein 11 (TMEM11), mRNA
gi|118087331|ref|XM_418396.2|	69	165	11.9	27.44	1.20532	1.23318e-09	1.28424e-08	EXT1	PREDICTED: Gallus gallus similar to Exostoses (multiple) 1 (LOC420283), mRNA
gi|118098696|ref|XM_415242.2|	754	1798	130.08	299.03	1.20089	3.30402e-13	5.81635e-12	UPB1	PREDICTED: Gallus gallus ureidopropionase, beta (UPB1), mRNA
gi|118099662|ref|XM_415631.2|	37	88	6.38	14.64	1.19829	1.06647e-05	6.67745e-05	SAP30BP	PREDICTED: Gallus gallus similar to transcriptional regulator protein HCNGP (LOC417375), mRNA
gi|118094678|ref|XM_001235441.1|	142	338	24.5	56.21	1.19805	3.19522e-13	5.67943e-12	TMEM48	PREDICTED: Gallus gallus similar to Transmembrane protein 48 (LOC772284), mRNA
gi|57530788|ref|NM_001006374.1|	116	276	20.01	45.9	1.19777	1.33671e-13	2.65428e-12	TXNDC5	Gallus gallus thioredoxin domain containing 5 (TXNDC5), mRNA
gi|71894804|ref|NM_001030629.1|	77	183	13.28	30.44	1.19671	1.97627e-10	2.23343e-09	PARN	Gallus gallus poly(A)-specific ribonuclease (deadenylation nuclease) (PARN), mRNA
gi|45384059|ref|NM_205274.1|	134	318	23.12	52.89	1.19385	0	0	MYH11	Gallus gallus myosin, heavy chain 11, smooth muscle (MYH11), mRNA
gi|57525377|ref|NM_001006236.1|	1400	3310	241.53	550.49	1.18851	5.7132e-13	9.28928e-12	SLC25A3	Gallus gallus solute carrier family 25 (mitochondrial carrier; phosphate carrier), member 3 (SLC25A3), mRNA
gi|77736616|ref|NM_001034814.1|	224	529	38.64	87.98	1.18708	2.13828e-13	3.97842e-12	CETP	Gallus gallus cholesteryl ester transfer protein, plasma (CETP), mRNA
gi|52138692|ref|NM_001004402.1|	100	236	17.25	39.25	1.1861	7.49178e-13	1.18241e-11	WDR1	Gallus gallus WD repeat domain 1 (WDR1), mRNA
gi|71895338|ref|NM_001031059.1|	78	184	13.46	30.6	1.18485	2.37098e-10	2.6436e-09	NANP	Gallus gallus N-acetylneuraminic acid phosphatase (NANP), mRNA
gi|118084251|ref|XM_001233307.1|	270	635	46.58	105.61	1.18096	4.96714e-13	8.17791e-12	HERC2	PREDICTED: Gallus gallus hect domain and RLD 2 (HERC2), mRNA
gi|118090939|ref|XM_424260.2|	60	141	10.35	23.45	1.17996	3.37306e-08	3.00652e-07	FNBP4	PREDICTED: Gallus gallus similar to Formin binding protein 4 (LOC426631), mRNA
gi|45382624|ref|NM_205465.1|	43	101	7.42	16.8	1.17897	3.09928e-06	2.11881e-05	PRNP	Gallus gallus prion protein (p27-30) (PRNP), mRNA
gi|56711351|ref|NM_001008682.1|	113	265	19.49	44.07	1.17706	2.7045e-13	4.89269e-12	ADAM17	Gallus gallus ADAM metallopeptidase domain 17 (tumor necrosis factor, alpha, converting enzyme) (ADAM17), mRNA
gi|118103145|ref|XM_430423.2|	64	150	11.04	24.95	1.1763	1.34096e-08	1.25256e-07	LOC426626	PREDICTED: Gallus gallus similar to Awp1-pending-prov protein (LOC426626), mRNA
gi|118099725|ref|XM_415665.2|	65	152	11.21	25.28	1.17321	1.15568e-08	1.08615e-07	ZNF207	PREDICTED: Gallus gallus zinc finger protein 207 (ZNF207), mRNA
gi|118082501|ref|XM_001231674.1|	105	245	18.11	40.75	1.17001	3.47278e-13	6.04369e-12	SNAPC3	PREDICTED: Gallus gallus similar to Small nuclear RNA activating complex, polypeptide 3 (LOC768769), mRNA
gi|118087311|ref|XR_026937.1|	36	84	6.21	13.97	1.16967	2.42042e-05	0.000142945	LOC426058	PREDICTED: Gallus gallus hypothetical LOC426058 (LOC426058), mRNA
gi|118096017|ref|XR_026919.1|	51	119	8.8	19.79	1.1692	4.8123e-07	3.67404e-06	GLCE	PREDICTED: Gallus gallus similar to heparin/heparan sulfate:glucuronic acid C5 epimerase (LOC415566), mRNA
gi|61098447|ref|NM_001012953.1|	30	70	5.18	11.64	1.16807	0.000118173	0.000614634	MTA1	Gallus gallus similar to MTA1 (LOC429060), mRNA
gi|118097167|ref|XM_414468.2|	52	121	8.97	20.12	1.16545	4.14044e-07	3.19575e-06	TMCO6	PREDICTED: Gallus gallus transmembrane and coiled-coil domains 6 (TMCO6), mRNA
gi|71895252|ref|NM_001030800.1|	1000	2319	172.52	385.68	1.16064	0	0	DDX3X	Gallus gallus DEAD (Asp-Glu-Ala-Asp) box polypeptide 3, X-linked (DDX3X), mRNA
gi|118091934|ref|XM_421264.2|	64	148	11.04	24.61	1.1565	2.57138e-08	2.33285e-07	ABCD4	PREDICTED: Gallus gallus similar to peroxisomal membrane protein-1 like protein (LOC423349), mRNA
gi|118094544|ref|XM_422430.2|	52	120	8.97	19.96	1.15393	5.73578e-07	4.3357e-06	UROD	PREDICTED: Gallus gallus similar to LOC496978 protein (LOC424590), mRNA
gi|56711275|ref|NM_001008681.1|	91	210	15.7	34.93	1.1537	3.45208e-11	4.16342e-10	ABHD13	Gallus gallus abhydrolase domain containing 13 (ABHD13), mRNA
gi|118088573|ref|XM_419748.2|	49	113	8.45	18.79	1.15294	1.25088e-06	9.04464e-06	PTPRK	PREDICTED: Gallus gallus similar to human phosphotyrosine phosphatase kappa (LOC421711), partial mRNA
gi|45384307|ref|NM_205022.1|	295	680	50.89	113.09	1.15202	4.1056e-13	6.88327e-12	F10	Gallus gallus virus activating protease (LOC395876), mRNA
gi|118089605|ref|XM_001235157.1|	1326	3052	228.76	507.59	1.14983	4.58788e-12	6.16703e-11	LOC771947	PREDICTED: Gallus gallus similar to cytochrome c oxidase subunit VIIb (LOC771947), mRNA
gi|118094091|ref|XM_422245.2|	40	92	6.9	15.3	1.14886	1.31222e-05	8.10532e-05	PHPT1	PREDICTED: Gallus gallus phosphohistidine phosphatase 1 (PHPT1), mRNA
gi|118100448|ref|XR_026848.1|	47	108	8.11	17.96	1.14701	2.34648e-06	1.63219e-05	PHF20	PREDICTED: Gallus gallus similar to transcription factor TZP (LOC419131), mRNA
gi|118089822|ref|XM_001233404.1|	47	108	8.11	17.96	1.14701	2.34648e-06	1.63096e-05	LOC770087	PREDICTED: Gallus gallus similar to neuropeptide Y receptor Y5 (LOC770087), mRNA
gi|118106520|ref|XM_424356.2|	75	172	12.94	28.61	1.14468	2.5898e-09	2.60803e-08	HYAL1	PREDICTED: Gallus gallus similar to Hyaluronoglucosaminidase 1 (LOC426739), mRNA
gi|118101893|ref|XR_027222.1|	41	94	7.07	15.63	1.14454	1.12546e-05	7.01803e-05	LOC428238	PREDICTED: Gallus gallus hypothetical LOC428238 (LOC428238), mRNA
gi|118091838|ref|XM_421224.2|	34	78	5.87	12.97	1.14375	6.36678e-05	0.0003492	SCFD1	PREDICTED: Gallus gallus similar to vesicle transport-related protein (LOC423307), mRNA
gi|118091743|ref|XR_026882.1|	63	144	10.87	23.95	1.13967	5.69304e-08	4.91642e-07	LOC428877	PREDICTED: Gallus gallus hypothetical LOC428877 (LOC428877), mRNA
gi|118098933|ref|XM_415334.2|	158	361	27.26	60.04	1.13914	4.64074e-14	1.00429e-12	LOC417046	PREDICTED: Gallus gallus similar to Ig V-region-like B-G antigen, isoform 1 - chicken (LOC417046), mRNA
gi|118088358|ref|XM_419667.2|	53	121	9.14	20.12	1.13836	6.80718e-07	5.08262e-06	NUP43	PREDICTED: Gallus gallus nucleoporin 43kDa (NUP43), mRNA
gi|118098333|ref|XM_424601.2|	74	169	12.77	28.11	1.13832	4.14402e-09	4.07896e-08	ACSM3	PREDICTED: Gallus gallus hypothetical LOC426999 (LOC426999), mRNA
gi|118102315|ref|XM_419245.2|	121	276	20.88	45.9	1.13637	1.21902e-13	2.45792e-12	RNPEP	PREDICTED: Gallus gallus similar to MGC80387 protein (LOC421165), mRNA
gi|118082681|ref|XM_416219.2|	650	1481	112.14	246.31	1.13517	0	0	LOC417981	PREDICTED: Gallus gallus similar to cytochrome P450 2D20 (LOC417981), mRNA
gi|118097665|ref|XM_001231312.1|	151	344	26.05	57.21	1.13498	1.62093e-14	3.8046e-13	NTAN1	PREDICTED: Gallus gallus similar to protein N-terminal asparagine amidohydrolase (LOC768445), mRNA
gi|118083689|ref|XM_001231386.1|	3045	6935	525.33	1153.38	1.13457	0	0	BRP44	PREDICTED: Gallus gallus similar to brain protein 44 (LOC768451), mRNA
gi|118102531|ref|XM_418020.2|	999	2274	172.35	378.19	1.13377	1.33205e-12	1.96038e-11	RPL10A	PREDICTED: Gallus gallus ribosomal protein L10a (RPL10A), mRNA
gi|118095188|ref|XM_422748.2|	33	75	5.69	12.47	1.13196	0.000103137	0.000543219	EIF4E2	PREDICTED: Gallus gallus eukaryotic translation initiation factor 4E member 2, transcript variant 2 (EIF4E2), mRNA
gi|57529426|ref|NM_001006300.1|	185	420	31.92	69.85	1.1298	0	0	RER1	Gallus gallus RER1 retention in endoplasmic reticulum 1 homolog (S. cerevisiae) (RER1), mRNA
gi|118104388|ref|XM_424907.2|	78	177	13.46	29.44	1.1291	2.266e-09	2.29458e-08	RASA1	PREDICTED: Gallus gallus RAS p21 protein activator (GTPase activating protein) 1 (RASA1), mRNA
gi|118089846|ref|XM_420394.2|	45	102	7.76	16.96	1.12801	6.0813e-06	3.97914e-05	LOC422426	PREDICTED: Gallus gallus annexin A10 (ANXA10), mRNA
gi|118089768|ref|XM_420369.2|	8139	18445	1404.15	3067.63	1.12743	2.05746e-12	2.96598e-11	FGB	PREDICTED: Gallus gallus fibrinogen beta chain (FGB), mRNA
gi|71895992|ref|NM_001031022.1|	276	625	47.62	103.95	1.12625	1.05027e-13	2.15082e-12	SDR16C5	Gallus gallus similar to Zgc:63829 (LOC421130), mRNA
gi|118101363|ref|XM_424380.2|	231	522	39.85	86.81	1.12328	9.4147e-14	1.94982e-12	ERLIN2	PREDICTED: Gallus gallus SPFH domain family, member 2 (SPFH2), mRNA
gi|118087814|ref|XM_426115.2|	313	707	54	117.58	1.12261	0	0	CRLS1	PREDICTED: Gallus gallus hypothetical LOC428559 (LOC428559), mRNA
gi|118103402|ref|XR_026661.1|	54	122	9.32	20.29	1.12237	8.04542e-07	5.93934e-06	LOC771406	PREDICTED: Gallus gallus hypothetical protein LOC771406 (LOC771406), mRNA
gi|118083696|ref|XR_026648.1|	109	246	18.8	40.91	1.12172	2.32458e-12	3.2991e-11	CREG1	PREDICTED: Gallus gallus hypothetical protein LOC768680 (LOC768680), mRNA
gi|118083109|ref|XM_416432.2|	140	316	24.15	52.55	1.12167	4.41868e-14	9.60774e-13	GYS2	PREDICTED: Gallus gallus similar to MGC108445 protein (LOC418201), mRNA
gi|45383561|ref|NM_204289.1|	3352	7544	578.29	1254.66	1.11743	0	0	HSP90B1	Gallus gallus heat shock protein 90kDa beta (Grp94), member 1 (HSP90B1), mRNA
gi|71896514|ref|NM_001030948.1|	44	99	7.59	16.46	1.11679	9.77694e-06	6.16378e-05	WDSOF1	Gallus gallus WD repeats and SOF1 domain containing (WDSOF1), mRNA
gi|118092129|ref|XM_421341.2|	363	816	62.63	135.71	1.1156	3.81916e-14	8.44459e-13	SERPINA10	PREDICTED: Gallus gallus serpin peptidase inhibitor, clade A (alpha-1 antiproteinase, antitrypsin), member 10 (SERPINA10), mRNA
gi|118081915|ref|XM_416646.2|	94	211	16.22	35.09	1.11329	1.07359e-10	1.2393e-09	CHCHD3	PREDICTED: Gallus gallus coiled-coil-helix-coiled-coil-helix domain containing 3, transcript variant 2 (CHCHD3), mRNA
gi|118083791|ref|XM_416693.2|	86	193	14.84	32.1	1.11308	6.74748e-10	7.2157e-09	USP16	PREDICTED: Gallus gallus similar to ubiquitin specific protease 16 (LOC418485), mRNA
gi|118101954|ref|XM_417901.2|	62	139	10.7	23.12	1.11153	1.7198e-07	1.39566e-06	CADM1	PREDICTED: Gallus gallus similar to immunoglobulin superfamily, member 4A isoform a; immunosuperfamily protein Bl2 (LOC419762), mRNA
gi|118088375|ref|XM_419670.2|	117	262	20.18	43.57	1.11041	8.64864e-13	1.33282e-11	IYD	PREDICTED: Gallus gallus hypothetical LOC421631 (LOC421631), mRNA
gi|45382020|ref|NM_204726.1|	54	121	9.32	20.12	1.11023	1.10491e-06	8.02727e-06	CASP6	Gallus gallus caspase 6, apoptosis-related cysteine peptidase (CASP6), mRNA
gi|118091969|ref|XM_421281.2|	84	188	14.49	31.27	1.10972	1.24998e-09	1.30026e-08	C14orf1	PREDICTED: Gallus gallus similar to UPF0143 protein C14orf1 (HSPC288) (AD-011) (x0006) (LOC423366), mRNA
gi|118098061|ref|XM_414931.2|	42	94	7.25	15.63	1.10826	1.83514e-05	0.000110957	CLEC16A	PREDICTED: Gallus gallus similar to KIAA0350 protein (LOC416632), mRNA
gi|118087661|ref|XM_419346.2|	51	114	8.8	18.96	1.10738	2.40798e-06	1.67116e-05	AFTPH	PREDICTED: Gallus gallus aftiphilin (AFTPH), mRNA
gi|45384147|ref|NM_205101.1|	65	145	11.21	24.12	1.10544	1.08564e-07	9.11735e-07	GFRA2	Gallus gallus GDNF family receptor alpha 2 (GFRA2), mRNA
gi|118091044|ref|XM_420939.2|	104	232	17.94	38.58	1.10467	1.72393e-11	2.15586e-10	LOC423008	PREDICTED: Gallus gallus similar to pcmt1 protein (LOC423008), mRNA
gi|57529614|ref|NM_001006547.1|	83	185	14.32	30.77	1.10349	1.98805e-09	2.02432e-08	BDH1	Gallus gallus 3-hydroxybutyrate dehydrogenase, type 1 (BDH1), mRNA
gi|118096627|ref|XM_423372.2|	93	207	16.04	34.43	1.10199	2.33124e-10	2.60564e-09	LOC425637	PREDICTED: Gallus gallus similar to Vacuolar protein sorting 4a (yeast) (LOC425637), mRNA
gi|118086467|ref|XM_418972.2|	76	169	13.11	28.11	1.10042	1.0784e-08	1.0198e-07	BPHL	PREDICTED: Gallus gallus biphenyl hydrolase-like (serine hydrolase; breast epithelial mucin-associated antigen) (BPHL), mRNA
gi|57529933|ref|NM_001006482.1|	112	249	19.32	41.41	1.09988	3.739e-12	5.11611e-11	TMED10	Gallus gallus transmembrane emp24-like trafficking protein 10 (yeast) (TMED10), mRNA
gi|118098369|ref|XM_001232857.1|	45	100	7.76	16.63	1.09966	1.14955e-05	7.1585e-05	SDF2L1	PREDICTED: Gallus gallus stromal cell-derived factor 2-like 1 (SDF2L1), mRNA
gi|57530326|ref|NM_001006402.1|	41	91	7.07	15.13	1.09763	2.94694e-05	0.000171933	SLC30A6	Gallus gallus solute carrier family 30 (zinc transporter), member 6 (SLC30A6), mRNA
gi|57529434|ref|NM_001006306.1|	134	297	23.12	49.39	1.09508	1.79856e-14	4.21075e-13	CHMP7	Gallus gallus CHMP family, member 7 (CHMP7), mRNA
gi|71894748|ref|NM_001031106.1|	33	73	5.69	12.14	1.09327	0.000196367	0.000984954	PCYT2	Gallus gallus sirtuin (silent mating type information regulation 2 homolog) 7 (S. cerevisiae) (SIRT7), mRNA
gi|118101629|ref|XM_417763.2|	33	73	5.69	12.14	1.09327	0.000196367	0.000984415	SNIP1	PREDICTED: Gallus gallus Smad nuclear interacting protein 1 (SNIP1), mRNA
gi|118087576|ref|XM_419327.2|	141	312	24.33	51.89	1.09272	2.88658e-14	6.55676e-13	MRPL2	PREDICTED: Gallus gallus similar to Mitochondrial ribosomal protein L2 (LOC421256), mRNA
gi|71897352|ref|NM_001031368.1|	157	347	27.09	57.71	1.09106	2.35368e-14	5.41346e-13	SRSF7	Gallus gallus splicing factor, arginine/serine-rich 7, 35kDa (SFRS7), mRNA
gi|71897078|ref|NM_001030711.1|	53	117	9.14	19.46	1.09025	2.41718e-06	1.67628e-05	RFFL	Gallus gallus ring finger and FYVE-like domain containing 1 (RFFL), mRNA
gi|45382328|ref|NM_205398.1|	6840	15058	1180.04	2504.33	1.08559	2.75668e-11	3.36462e-10	TPT1	Gallus gallus tumor protein, translationally-controlled 1 (TPT1), mRNA
gi|118086754|ref|XM_419126.2|	40	88	6.9	14.64	1.08525	4.72674e-05	0.000264155	PTPN2	PREDICTED: Gallus gallus protein tyrosine phosphatase, non-receptor type 2 (PTPN2), mRNA
gi|71896752|ref|NM_001030985.1|	849	1867	146.47	310.5	1.08399	1.78968e-13	3.42019e-12	HNRNPA2B1	Gallus gallus heterogeneous nuclear ribonucleoprotein A2/B1 (HNRPA2B1), mRNA
gi|60302853|ref|NM_001012606.1|	61	134	10.52	22.29	1.08326	5.11828e-07	3.8979e-06	UTP15	Gallus gallus UTP15, U3 small nucleolar ribonucleoprotein, homolog (S. cerevisiae) (UTP15), mRNA
gi|45382462|ref|NM_204897.1|	41	90	7.07	14.97	1.08229	4.03702e-05	0.000229533	SERPINB10	Gallus gallus heterochromatin-associated protein MENT (MENT-1), mRNA
gi|54607148|ref|NM_001005791.1|	62	136	10.7	22.62	1.07999	4.38326e-07	3.3605e-06	AVEN	Gallus gallus apoptosis, caspase activation inhibitor (AVEN), mRNA
gi|118097769|ref|XM_414770.2|	73	160	12.59	26.61	1.07969	4.322e-08	3.79325e-07	PSMG3	PREDICTED: Gallus gallus similar to hypothetical protein MGC10911 (LOC416463), mRNA
gi|47604959|ref|NM_206959.1|	73	160	12.59	26.61	1.07969	4.322e-08	3.78962e-07	HSP90AB1	Gallus gallus heat shock 90kDa protein 1, beta (HSPCB), mRNA
gi|118082406|ref|XM_416083.2|	277	607	47.79	100.95	1.07886	1.0103e-13	2.07827e-12	SLC35E3	PREDICTED: Gallus gallus solute carrier family 35, member E3 (SLC35E3), mRNA
gi|118093781|ref|XM_422088.2|	210	460	36.23	76.5	1.07827	6.55032e-14	1.39446e-12	MKI67IP	PREDICTED: Gallus gallus MKI67 (FHA domain) interacting nucleolar phosphoprotein (MKI67IP), mRNA
gi|82524280|ref|NM_205328.4|	164	359	28.29	59.71	1.07768	1.79412e-13	3.40734e-12	HNRNPAB	Gallus gallus heterogeneous nuclear ribonucleoprotein A/B (HNRPAB), mRNA
gi|57529555|ref|NM_001006559.1|	64	140	11.04	23.28	1.07635	3.21454e-07	2.5215e-06	MAP2K1IP1	Gallus gallus mitogen-activated protein kinase kinase 1 interacting protein 1 (MAP2K1IP1), mRNA
gi|86129483|ref|NM_001039287.1|	496	1083	85.57	180.12	1.07378	1.01141e-12	1.54051e-11	-	Gallus gallus acetyl-Coenzyme A acetyltransferase 2 (acetoacetyl Coenzyme A thiolase) (ACAT2), mRNA
gi|118083024|ref|XM_416409.2|	944	2059	162.86	342.44	1.07222	2.54464e-13	4.64017e-12	MGST1	PREDICTED: Gallus gallus similar to glutathione S-transferase (LOC418178), mRNA
gi|118087106|ref|XM_418307.2|	50	109	8.63	18.13	1.07095	7.18468e-06	4.62833e-05	MRPL53	PREDICTED: Gallus gallus mitochondrial ribosomal protein L53 (MRPL53), mRNA
gi|118119477|ref|XM_424066.2|	123	268	21.22	44.57	1.07065	1.74816e-12	2.53608e-11	DNAJC14	PREDICTED: Gallus gallus DnaJ (Hsp40) homolog, subfamily C, member 14 (DNAJC14), mRNA
gi|118088575|ref|XM_419755.2|	177	385	30.54	64.03	1.06805	0	0	HDDC2	PREDICTED: Gallus gallus HD domain containing 2 (HDDC2), mRNA
gi|118089321|ref|XM_420141.2|	46	100	7.94	16.63	1.06658	1.8352e-05	0.000110888	ZDHHC9	PREDICTED: Gallus gallus zinc finger, DHHC-type containing 9 (ZDHHC9), mRNA
gi|98162786|ref|NM_001030811.2|	35	76	6.04	12.64	1.06538	0.00019563	0.000981799	REV1	Gallus gallus REV1 homolog (S. cerevisiae) (REV1), mRNA
gi|71895762|ref|NM_001031033.1|	170	369	29.33	61.37	1.06516	4.06342e-13	6.85019e-12	XRN2	Gallus gallus 5'-3' exoribonuclease 2 (XRN2), mRNA
gi|118098418|ref|XM_001234811.1|	106	230	18.29	38.25	1.0644	7.9942e-11	9.31029e-10	NOC4L	PREDICTED: Gallus gallus similar to E1A binding protein p400 (LOC771548), mRNA
gi|118094413|ref|XM_001233493.1|	72	156	12.42	25.94	1.06251	9.29422e-08	7.87042e-07	PTPRF	PREDICTED: Gallus gallus similar to receptor protein tyrosine phosphatase LAR (LOC424568), mRNA
gi|56790948|ref|NM_204916.1|	3163	6845	545.68	1138.41	1.06089	0	0	OAZ1	Gallus gallus ornithine decarboxylase antizyme 1 (OAZ1), mRNA
gi|45383679|ref|NM_204220.1|	554	1197	95.58	199.08	1.05857	2.19602e-13	4.07756e-12	GPX4	Gallus gallus glutathione peroxidase 4 (phospholipid hydroperoxidase) (GPX4), mRNA
gi|118097638|ref|XM_414670.2|	182	393	31.4	65.36	1.05764	0	0	LOC416354	PREDICTED: Gallus gallus similar to Tcf-3 co-repressor CtBP (LOC416354), mRNA
gi|118082522|ref|XM_416157.2|	38	82	6.56	13.64	1.05608	0.000121117	0.000628875	SNRPF	PREDICTED: Gallus gallus similar to SNRPF protein (LOC417916), mRNA
gi|118083559|ref|XM_416596.2|	134	289	23.12	48.06	1.0557	4.23218e-13	7.05672e-12	CPOX	PREDICTED: Gallus gallus coproporphyrinogen oxidase (CPOX), mRNA
gi|118089588|ref|XM_420295.2|	51	110	8.8	18.29	1.05548	8.34864e-06	5.32197e-05	LOC422319	PREDICTED: Gallus gallus similar to hypothetical protein (LOC422319), mRNA
gi|118093696|ref|XR_026836.1|	135	291	23.29	48.4	1.0553	6.23058e-13	1.00061e-11	SLC4A10	PREDICTED: Gallus gallus hypothetical LOC424188 (LOC424188), mRNA
gi|118090257|ref|XM_429975.2|	498	1069	85.92	177.79	1.04911	6.64802e-13	1.06021e-11	STBD1	PREDICTED: Gallus gallus similar to genethonin 1 (LOC422637), mRNA
gi|118098109|ref|XM_414933.2|	48	103	8.28	17.13	1.04882	1.81887e-05	0.000110046	NUBP1	PREDICTED: Gallus gallus nucleotide binding protein 1 (MinD homolog, E. coli) (NUBP1), mRNA
gi|118100354|ref|XM_415852.2|	190	407	32.78	67.69	1.04613	3.34622e-13	5.85684e-12	CARKL	PREDICTED: Gallus gallus similar to carbohydrate kinase-like (LOC417607), mRNA
gi|118100486|ref|XM_417322.2|	71	152	12.25	25.28	1.04521	1.98689e-07	1.60246e-06	ERGIC3	PREDICTED: Gallus gallus ERGIC and golgi 3 (ERGIC3), mRNA
gi|118087770|ref|XM_415006.2|	372	795	64.18	132.22	1.04274	4.35874e-13	7.24136e-12	PEX6	PREDICTED: Gallus gallus similar to Pxaaa1p (LOC416709), mRNA
gi|57525261|ref|NM_001006208.1|	95	203	16.39	33.76	1.0425	1.95006e-09	1.98785e-08	RHOT1	Gallus gallus ras homolog gene family, member T1 (RHOT1), mRNA
gi|118094221|ref|XM_001234629.1|	354	756	61.07	125.73	1.04179	0	0	LOC771339	PREDICTED: Gallus gallus hypothetical protein LOC771339 (LOC771339), mRNA
gi|118082183|ref|XM_415997.2|	664	1417	114.55	235.66	1.04073	7.91144e-13	1.23586e-11	NDUFA5	PREDICTED: Gallus gallus NADH dehydrogenase (ubiquinone) 1 alpha subcomplex, 5, 13kDa (NDUFA5), mRNA
gi|45382478|ref|NM_205365.1|	152	324	26.22	53.89	1.03935	1.72973e-13	3.31948e-12	GSTT1	Gallus gallus glutathione S-transferase theta 1 (GSTT1), mRNA
gi|118088478|ref|XM_419709.2|	38	81	6.56	13.47	1.03798	0.000164734	0.000836371	ADAT2	PREDICTED: Gallus gallus deaminase domain containing 1 (DEADC1), mRNA
gi|46048779|ref|NM_205108.1|	957	2035	165.1	338.45	1.0356	5.7132e-13	9.27281e-12	RPS4X	Gallus gallus ribosomal protein S4 (LOC396001), mRNA
gi|118103155|ref|XR_026901.1|	56	119	9.66	19.79	1.03468	5.13916e-06	3.41889e-05	AP3D1	PREDICTED: Gallus gallus similar to mBLVR (LOC420079), mRNA
gi|118115741|ref|XM_001236936.1|	137	291	23.64	48.4	1.03378	1.24212e-12	1.84584e-11	LOC777491	PREDICTED: Gallus gallus hypothetical protein LOC773923 (LOC777491), mRNA
gi|47604919|ref|NM_001001298.1|	783	1661	135.08	276.24	1.03211	0	0	PAH	Gallus gallus phenylalanine hydroxylase (PAH), mRNA
gi|118090717|ref|XM_420826.2|	75	159	12.94	26.44	1.03088	1.43451e-07	1.17772e-06	ADD1	PREDICTED: Gallus gallus hypothetical LOC422882 (LOC422882), mRNA
gi|118091225|ref|XM_420975.2|	51	108	8.8	17.96	1.02921	1.5303e-05	9.35761e-05	ADM	PREDICTED: Gallus gallus adrenomedullin (ADM), mRNA
gi|57524959|ref|NM_001006141.1|	168	355	28.98	59.04	1.02664	1.97842e-13	3.72643e-12	SUCLG2	Gallus gallus succinate-CoA ligase, GDP-forming, beta subunit (SUCLG2), mRNA
gi|57529837|ref|NM_001006503.1|	141	298	24.33	49.56	1.02644	6.84564e-13	1.08793e-11	CUTC	Gallus gallus cutC copper transporter homolog (E. coli) (CUTC), mRNA
gi|118089041|ref|XM_419972.2|	64	135	11.04	22.45	1.02398	1.4571e-06	1.0445e-05	SDC1	PREDICTED: Gallus gallus hypothetical LOC421960 (LOC421960), mRNA
gi|71896502|ref|NM_001030946.1|	48	101	8.28	16.8	1.02076	3.3273e-05	0.000192044	TP53INP1	Gallus gallus tumor protein p53 inducible nuclear protein 1 (TP53INP1), mRNA
gi|46049088|ref|NM_204202.1|	108	227	18.63	37.75	1.01885	4.69092e-10	5.13645e-09	CLDN3	Gallus gallus claudin 3 (CLDN3), mRNA
gi|45382190|ref|NM_205429.1|	41	86	7.07	14.3	1.01623	0.0001377	0.000708944	17.5	Gallus gallus lectin-like protein; type II transmembrane protein (17.5) (17.5), mRNA
gi|118094102|ref|XM_422248.2|	103	216	17.77	35.92	1.01534	1.36462e-09	1.41629e-08	ALDH9A1	PREDICTED: Gallus gallus aldehyde dehydrogenase 9 family, member A1 (ALDH9A1), mRNA
gi|45382780|ref|NM_205493.1|	314	658	54.17	109.43	1.01444	1.67866e-13	3.23504e-12	GLUL	Gallus gallus glutamate-ammonia ligase (glutamine synthetase) (GLUL), mRNA
gi|118095885|ref|XM_413857.2|	807	1691	139.22	281.23	1.01438	8.76854e-13	1.34903e-11	MTHFS	PREDICTED: Gallus gallus 5,10-methenyltetrahydrofolate synthetase (5-formyltetrahydrofolate cyclo-ligase) (MTHFS), mRNA
gi|71894922|ref|NM_001031207.1|	85	178	14.66	29.6	1.01371	4.0376e-08	3.56415e-07	GTF2A1	Gallus gallus general transcription factor IIA, 1, 19/37kDa (GTF2A1), mRNA
gi|118096115|ref|XM_414010.2|	106	222	18.29	36.92	1.01335	8.56294e-10	9.03055e-09	HERPUD1	PREDICTED: Gallus gallus homocysteine-inducible, endoplasmic reticulum stress-inducible, ubiquitin-like domain member 1 (HERPUD1), mRNA
gi|71896796|ref|NM_001031284.1|	107	224	18.46	37.25	1.01284	7.33124e-10	7.80351e-09	NRD1	Gallus gallus nardilysin (N-arginine dibasic convertase) (NRD1), mRNA
gi|71895022|ref|NM_001031086.1|	43	90	7.42	14.97	1.01258	9.98456e-05	0.000527097	SLC17A5	Gallus gallus solute carrier family 17 (anion/sugar transporter), member 5 (SLC17A5), mRNA
gi|98986454|ref|NM_001025441.2|	283	592	48.82	98.46	1.01207	0	0	SELK	Gallus gallus selenoprotein K (SELK), mRNA
gi|71896082|ref|NM_001031018.1|	170	355	29.33	59.04	1.00932	4.16778e-13	6.96202e-12	UBE2V2	Gallus gallus ubiquitin-conjugating enzyme E2 variant 2 (UBE2V2), mRNA
gi|118086252|ref|XM_418872.2|	46	96	7.94	15.97	1.00815	6.1713e-05	0.0003397	BLVRA	PREDICTED: Gallus gallus biliverdin reductase A (BLVRA), mRNA
gi|118085752|ref|XM_418627.2|	70	146	12.08	24.28	1.00715	7.61008e-07	5.63614e-06	RSU1	PREDICTED: Gallus gallus similar to MGC108094 protein (LOC420524), mRNA
gi|45383120|ref|NM_204525.1|	106	221	18.29	36.76	1.00708	1.14463e-09	1.19748e-08	RAB5C	Gallus gallus RAB5C, member RAS oncogene family (RAB5C), mRNA
gi|118110962|ref|XM_001236937.1|	566	1180	97.65	196.25	1.007	3.98792e-13	6.74777e-12	LOC777492	PREDICTED: Gallus gallus similar to similar to 60 kDa heat shock protein, mitochondrial precursor (Hsp60) (60 kDa chaperonin) (CPN60) (Heat shock protein 60) (HSP-60) (Mitochondrial matrix protein P1) (HSP-65) (LOC777492), partial mRNA
gi|71894702|ref|NM_001030885.1|	275	573	47.44	95.3	1.00637	6.17728e-13	9.95543e-12	BNIP3L	Gallus gallus BCL2/adenovirus E1B 19kDa interacting protein 3-like (BNIP3L), mRNA
gi|57529496|ref|NM_001006568.1|	169	352	29.16	58.54	1.00543	5.04042e-14	1.08565e-12	DDX19B	Gallus gallus DEAD (Asp-Glu-Ala-As) box polypeptide 19B (DDX19B), mRNA
gi|60302771|ref|NM_001012561.1|	101	210	17.42	34.93	1.00372	3.3283e-09	3.30089e-08	MYLIP	Gallus gallus myosin regulatory light chain interacting protein (MYLIP), mRNA
gi|71895452|ref|NM_001030590.1|	67	0	11.56	0.01	-10.1749	1.92676e-21	6.01964e-20	BAP1	Gallus gallus BRCA1 associated protein-1 (ubiquitin carboxy-terminal hydrolase) (BAP1), mRNA
gi|118093668|ref|XM_422019.2|	61	0	10.52	0.01	-10.0389	1.37784e-19	4.04254e-18	STK39	PREDICTED: Gallus gallus similar to Ste-20 related kinase SPAK (LOC424173), mRNA
gi|118110694|ref|XM_427212.2|	46	0	7.94	0.01	-9.633	5.95834e-15	1.43157e-13	LOC429657	PREDICTED: Gallus gallus hypothetical LOC429657 (LOC429657), partial mRNA
gi|118101556|ref|XM_423769.2|	24	0	4.14	0.01	-8.69349	3.75392e-08	3.33301e-07	LOC426093	PREDICTED: Gallus gallus hypothetical LOC426093 (LOC426093), mRNA
gi|118095183|ref|XR_027000.1|	23	0	3.97	0.01	-8.633	7.64798e-08	6.53075e-07	SLC12A9	PREDICTED: Gallus gallus hypothetical LOC424938 (LOC424938), mRNA
gi|118084114|ref|XM_416822.2|	19	0	3.28	0.01	-8.35755	1.31763e-06	9.50481e-06	ACE2	PREDICTED: Gallus gallus similar to angiotensin I converting enzyme 2 (LOC418623), mRNA
gi|118091779|ref|XM_421217.2|	18	0	3.11	0.01	-8.28077	2.68446e-06	1.85181e-05	ACTC1	PREDICTED: Gallus gallus similar to alpha-cardiac actin (LOC423298), mRNA
gi|71896450|ref|NM_001031010.1|	14	0	2.42	0.01	-7.91886	4.6249e-05	0.000259255	GMNN	Gallus gallus geminin, DNA replication inhibitor (GMNN), mRNA
gi|118099592|ref|XR_026684.1|	14	0	2.42	0.01	-7.91886	4.6249e-05	0.000259096	LOC769421	PREDICTED: Gallus gallus similar to heparan sulfate D-glucosaminyl 3-O-sulfotransferase-3B (LOC769421), mRNA
gi|118086207|ref|XM_418848.2|	13	0	2.24	0.01	-7.80735	9.42246e-05	0.000500309	KIAA0241	PREDICTED: Gallus gallus hypothetical LOC420750 (LOC420750), mRNA
gi|61098385|ref|NM_001012923.1|	13	0	2.24	0.01	-7.80735	9.42246e-05	0.000500019	RABGAP1L	Gallus gallus RAB GTPase activating protein 1-like (RABGAP1L), mRNA
gi|118098396|ref|XM_415079.2|	13	0	2.24	0.01	-7.80735	9.42246e-05	0.000499729	DGCR8	PREDICTED: Gallus gallus DiGeorge syndrome critical region gene 8 (DGCR8), mRNA
gi|60302695|ref|NM_001012522.1|	13	0	2.24	0.01	-7.80735	9.42246e-05	0.000499439	ABCC1	Gallus gallus ATP-binding cassette, sub-family C (CFTR/MRP), member 1 (ABCC1), mRNA
gi|118101597|ref|XM_425776.2|	13	0	2.24	0.01	-7.80735	9.42246e-05	0.00049915	TMEM200B	PREDICTED: Gallus gallus similar to TTMB protein (LOC428217), mRNA
gi|118091911|ref|XM_421249.2|	12	0	2.07	0.01	-7.69349	0.000191967	0.000969259	TTC6	PREDICTED: Gallus gallus hypothetical LOC423333 (LOC423333), mRNA
gi|60302809|ref|NM_001012582.1|	12	0	2.07	0.01	-7.69349	0.000191967	0.000968724	RELL1	Gallus gallus similar to expressed sequence AA536743 (LOC422795), mRNA
gi|45384265|ref|NM_205298.1|	12	0	2.07	0.01	-7.69349	0.000191967	0.000968191	-	Gallus gallus c-ets-1 oncogene (LOC396235), mRNA
gi|118084289|ref|XM_425583.2|	12	0	2.07	0.01	-7.69349	0.000191967	0.000967657	TBC1D8	PREDICTED: Gallus gallus TBC1 domain family, member 8 (with GRAM domain) (TBC1D8), mRNA
gi|61097992|ref|NM_001012898.1|	12	0	2.07	0.01	-7.69349	0.000191967	0.000967125	CPT1A	Gallus gallus carnitine palmitoyltransferase 1A (liver) (CPT1A), mRNA
gi|118117407|ref|XM_423692.2|	101	2	17.42	0.33	-5.72213	8.46058e-29	3.13555e-27	PLEKHG5	PREDICTED: Gallus gallus similar to RhoA-specific guanine exchange factor SYX1 (LOC426013), partial mRNA
gi|118087323|ref|XM_418452.2|	42	2	7.25	0.33	-4.45744	2.75248e-11	3.36398e-10	C8orf32	PREDICTED: Gallus gallus hypothetical LOC420345 (LOC420345), mRNA
gi|118092228|ref|XM_421394.2|	79	4	13.63	0.67	-4.34648	5.127e-20	1.53877e-18	KIF26A	PREDICTED: Gallus gallus kinesin family member 26A (KIF26A), mRNA
gi|118090668|ref|XM_420774.2|	171	10	29.5	1.66	-4.15146	1.47013e-40	6.76258e-39	CD38	PREDICTED: Gallus gallus similar to ADP-ribosyl cyclase (LOC422827), mRNA
gi|118082186|ref|XR_026655.1|	30	2	5.18	0.33	-3.97241	7.63086e-08	6.52221e-07	CADPS2	PREDICTED: Gallus gallus similar to Ca2+-dependent activator for secretion protein 2; cerebellum postnatal development associated protein 2 (LOC417756), misc RNA
gi|71894896|ref|NM_001031101.1|	29	2	5	0.33	-3.92139	1.46327e-07	1.20025e-06	MTMR9	Gallus gallus myotubularin related protein 9 (MTMR9), mRNA
gi|45384119|ref|NM_205116.1|	39	3	6.73	0.5	-3.75061	1.51851e-09	1.5689e-08	MYBPC3	Gallus gallus myosin binding protein C, cardiac (MYBPC3), mRNA
gi|118090705|ref|XM_420813.2|	56	5	9.66	0.83	-3.54084	1.16603e-12	1.74981e-11	HTRA3	PREDICTED: Gallus gallus HtrA serine peptidase 3 (HTRA3), mRNA
gi|118098172|ref|XM_414959.2|	335	30	57.79	4.99	-3.53371	4.4763e-69	2.57711e-67	C16orf5	PREDICTED: Gallus gallus similar to transmembrane protein I1 (LOC416662), mRNA
gi|118091480|ref|XM_001233110.1|	19	2	3.28	0.33	-3.31316	8.64652e-05	0.000461787	CAT	PREDICTED: Gallus gallus similar to catalase (LOC769804), partial mRNA
gi|118092562|ref|XM_001231429.1|	28	3	4.83	0.5	-3.27202	1.57287e-06	1.11873e-05	LOC768481	PREDICTED: Gallus gallus hypothetical protein LOC768481 (LOC768481), mRNA
gi|118098537|ref|XM_415166.2|	101	11	17.42	1.83	-3.25083	2.30796e-20	7.01896e-19	MYL2	PREDICTED: Gallus gallus myosin, light chain 2, regulatory, cardiac, slow (MYL2), mRNA
gi|45382468|ref|NM_205366.1|	18	2	3.11	0.33	-3.23638	0.000160873	0.000819496	-	Gallus gallus vasoactive intestinal peptide (VIP), mRNA
gi|118101084|ref|XM_001234690.1|	170	19	29.33	3.16	-3.21438	5.46122e-33	2.26208e-31	APITD1	PREDICTED: Gallus gallus similar to Apoptosis-inducing, TAF9-like domain 1 (LOC771417), mRNA
gi|118093057|ref|XM_421785.2|	447	50	77.12	8.32	-3.21245	3.20738e-84	1.97049e-82	C6H10orf84	PREDICTED: Gallus gallus similar to DNA segment, Chr 19, ERATO Doi 737, expressed (LOC423925), mRNA
gi|118095730|ref|XM_413801.2|	34	4	5.87	0.67	-3.13113	1.8796e-07	1.51861e-06	GNB5	PREDICTED: Gallus gallus similar to G protein beta 5 subunit (LOC415417), mRNA
gi|118096916|ref|XM_414360.2|	10267	1224	1771.27	203.57	-3.12119	0	0	RPN1	PREDICTED: Gallus gallus hypothetical LOC416017 (LOC416017), mRNA
gi|118091109|ref|XM_420907.2|	25	3	4.31	0.5	-3.10769	9.90666e-06	6.23268e-05	PRMT3	PREDICTED: Gallus gallus similar to Protein arginine methyltransferase 3 (LOC422975), mRNA
gi|45382778|ref|NM_205492.1|	57	7	9.83	1.16	-3.08307	1.65132e-11	2.07071e-10	CNTF	Gallus gallus ciliary neurotrophic factor (CNTF), mRNA
gi|71895728|ref|NM_001031034.1|	71	9	12.25	1.5	-3.02975	7.59894e-14	1.60648e-12	PYGB	Gallus gallus similar to Glycogen phosphorylase, brain form (LOC421248), mRNA
gi|118088990|ref|XM_420131.2|	96	13	16.56	2.16	-2.9386	9.84692e-18	2.69876e-16	LOC422128	PREDICTED: Gallus gallus hypothetical LOC422128 (LOC422128), partial mRNA
gi|118087937|ref|XM_419445.2|	22	3	3.8	0.5	-2.926	6.04334e-05	0.000333257	TRERF1	PREDICTED: Gallus gallus similar to zinc finger transcription factor TReP-132 (LOC421386), mRNA
gi|118100387|ref|XM_425414.2|	22	3	3.8	0.5	-2.926	6.04334e-05	0.000333057	MNT	PREDICTED: Gallus gallus hypothetical LOC427840 (LOC427840), mRNA
gi|45382314|ref|NM_205403.1|	22	3	3.8	0.5	-2.926	6.04334e-05	0.000332856	GNAI1	Gallus gallus guanine nucleotide binding protein (G protein), alpha inhibiting activity polypeptide 1 (GNAI1), mRNA
gi|47575886|ref|NM_001001203.1|	29	4	5	0.67	-2.8997	3.7878e-06	2.55893e-05	EREG	Gallus gallus epiregulin (EREG), mRNA
gi|118089092|ref|XM_419987.2|	142	20	24.5	3.33	-2.87919	4.30596e-25	1.49874e-23	TP53I3	PREDICTED: Gallus gallus similar to MGC82892 protein (LOC421977), mRNA
gi|71897188|ref|NM_001031402.1|	162	23	27.95	3.83	-2.86743	2.59662e-28	9.54597e-27	HDAC7A	Gallus gallus histone deacetylase 7A (HDAC7A), mRNA
gi|118084231|ref|XM_416887.2|	414	59	71.42	9.81	-2.864	7.96074e-70	4.61219e-68	UNC50	PREDICTED: Gallus gallus unc-50 homolog (C. elegans) (UNC50), mRNA
gi|118092450|ref|XM_421517.2|	105	15	18.11	2.49	-2.86257	8.66936e-19	2.49558e-17	BMS1	PREDICTED: Gallus gallus BMS1-like, ribosome assembly protein (yeast) (BMS1L), mRNA
gi|118091364|ref|XM_422910.2|	28	4	4.83	0.67	-2.84979	6.83888e-06	4.42738e-05	SUV420H1	PREDICTED: Gallus gallus suppressor of variegation 4-20 homolog 1 (Drosophila) (SUV420H1), mRNA
gi|118093856|ref|XM_422114.2|	41	6	7.07	1	-2.82171	5.14506e-08	4.48124e-07	DTX3L	PREDICTED: Gallus gallus deltex 3-like (Drosophila) (DTX3L), mRNA
gi|71896438|ref|NM_001031169.1|	41	6	7.07	1	-2.82171	5.14506e-08	4.47698e-07	RNF103	Gallus gallus ring finger protein 103 (RNF103), mRNA
gi|113206175|ref|NM_001044694.1|	27	4	4.66	0.67	-2.7981	1.23015e-05	7.63959e-05	BLB1	Gallus gallus MHC class II antigen B-F minor heavy chain (BLB1), mRNA
gi|118100643|ref|XM_417395.2|	20	3	3.45	0.5	-2.7866	0.000197479	0.000989449	ZNFX1	PREDICTED: Gallus gallus similar to KIAA1404 protein (LOC419218), mRNA
gi|118091848|ref|XM_421269.2|	105	16	18.11	2.66	-2.76729	3.4006e-18	9.57818e-17	KIAA0317	PREDICTED: Gallus gallus similar to mKIAA0317 protein (LOC423354), mRNA
gi|118098031|ref|XM_414913.2|	105	16	18.11	2.66	-2.76729	3.4006e-18	9.5488e-17	TMC5	PREDICTED: Gallus gallus similar to Transmembrane channel-like gene family 5 (LOC416611), mRNA
gi|118094031|ref|XM_422194.2|	26	4	4.49	0.67	-2.74448	2.20394e-05	0.000131091	DENND1B	PREDICTED: Gallus gallus DENN/MADD domain containing 1B (DENND1B), mRNA
gi|118086583|ref|XR_027019.1|	210	33	36.23	5.49	-2.72231	2.21834e-34	9.4891e-33	CTNND2	PREDICTED: Gallus gallus similar to neural plakophilin-related arm-repeat protein (NPRAP) (LOC420922), mRNA
gi|118101349|ref|XR_027045.1|	50	8	8.63	1.33	-2.69793	4.05088e-09	3.99588e-08	GPR124	PREDICTED: Gallus gallus similar to MGC69043 protein (LOC426771), mRNA
gi|71895314|ref|NM_001030615.1|	675	112	116.45	18.63	-2.64401	1.36127e-103	9.02974e-102	CLINT1	Gallus gallus clathrin interactor 1 (CLINT1), mRNA
gi|118090657|ref|XM_001232757.1|	48	8	8.28	1.33	-2.6382	1.26124e-08	1.18171e-07	LGI2	PREDICTED: Gallus gallus similar to LGI2 (LOC769477), mRNA
gi|61098421|ref|NM_001012940.1|	98	17	16.91	2.83	-2.579	6.40654e-16	1.61558e-14	NAT10	Gallus gallus N-acetyltransferase 10 (NAT10), mRNA
gi|118082011|ref|XM_416845.2|	46	8	7.94	1.33	-2.57771	3.88516e-08	3.43289e-07	C7orf23	PREDICTED: Gallus gallus hypothetical LOC418647 (LOC418647), partial mRNA
gi|118102240|ref|XM_423397.2|	1298	226	223.93	37.59	-2.57463	9.93124e-192	7.3315e-190	SELENBP1	PREDICTED: Gallus gallus selenium binding protein 1 (SELENBP1), mRNA
gi|118098209|ref|XM_424526.2|	113	20	19.49	3.33	-2.54914	6.19062e-18	1.71205e-16	JMJD8	PREDICTED: Gallus gallus hypothetical LOC426917 (LOC426917), mRNA
gi|45383949|ref|NM_205256.1|	39	7	6.73	1.16	-2.53648	5.76368e-07	4.3532e-06	TFRC	Gallus gallus transferrin receptor (p90, CD71) (TFRC), mRNA
gi|118086869|ref|XM_419155.2|	145	26	25.02	4.32	-2.53398	1.95117e-22	6.37892e-21	ESCO1	PREDICTED: Gallus gallus similar to establishment factor-like protein (LOC421067), mRNA
gi|118102488|ref|XM_418005.2|	72	13	12.42	2.16	-2.52356	8.85924e-12	1.14544e-10	PHTF1	PREDICTED: Gallus gallus similar to homeodomain protein (LOC419878), mRNA
gi|118082312|ref|XM_416084.2|	44	8	7.59	1.33	-2.51267	1.18313e-07	9.83685e-07	MDM2	PREDICTED: Gallus gallus Mdm2, transformed 3T3 cell double minute 2, p53 binding protein (mouse) (MDM2), mRNA
gi|118087354|ref|XM_418460.2|	33	6	5.69	1	-2.50843	4.93986e-06	3.29588e-05	MTBP	PREDICTED: Gallus gallus similar to Mdm2, transformed 3T3 cell double minute 2, p53 binding protein (mouse) binding protein, 104kDa (LOC420354), mRNA
gi|118103506|ref|XM_424458.2|	296	54	51.07	8.98	-2.50769	9.50664e-44	4.55622e-42	SEC11C	PREDICTED: Gallus gallus SEC11-like 3 (S. cerevisiae) (SEC11L3), mRNA
gi|118084053|ref|XM_416788.2|	32	6	5.52	1	-2.46467	8.60042e-06	5.46345e-05	GK	PREDICTED: Gallus gallus glycerol kinase (GK), mRNA
gi|118098190|ref|XM_001232651.1|	254	48	43.82	7.98	-2.45713	6.48908e-37	2.84215e-35	LOC769383	PREDICTED: Gallus gallus hypothetical protein LOC769383 (LOC769383), mRNA
gi|118099264|ref|XM_415502.2|	36	7	6.21	1.16	-2.42047	3.01316e-06	2.0692e-05	TRUB2	PREDICTED: Gallus gallus TruB pseudouridine (psi) synthase homolog 2 (E. coli) (TRUB2), mRNA
gi|118084391|ref|XM_416954.2|	502	100	86.61	16.63	-2.38075	7.99836e-69	4.57606e-67	CARKD	PREDICTED: Gallus gallus similar to FLJ10769 protein (LOC418755), mRNA
gi|118104295|ref|XM_424873.2|	25	5	4.31	0.83	-2.3765	0.000129173	0.000666918	GAK	PREDICTED: Gallus gallus similar to Cyclin G associated kinase (LOC427291), mRNA
gi|57529415|ref|NM_001006298.1|	246	50	42.44	8.32	-2.35077	4.50348e-34	1.90856e-32	ICMT	Gallus gallus isoprenylcysteine carboxyl methyltransferase (ICMT), mRNA
gi|71897222|ref|NM_001031393.1|	167	34	28.81	5.65	-2.35025	1.37198e-23	4.61731e-22	C15orf23	Gallus gallus hypothetical gene supported by CR352610 (LOC426704), mRNA
gi|118101763|ref|XM_001233396.1|	59	12	10.18	2	-2.34767	3.27496e-09	3.25152e-08	HDAC1	PREDICTED: Gallus gallus histone deacetylase 1 (HDAC1), mRNA
gi|118093820|ref|XM_422095.2|	44	9	7.59	1.5	-2.33914	3.7038e-07	2.8855e-06	DIRC2	PREDICTED: Gallus gallus similar to Disrupted in renal carcinoma 2 (human) (LOC424246), mRNA
gi|118089900|ref|XM_429960.2|	29	6	5	1	-2.32193	4.42178e-05	0.000248783	LOC422442	PREDICTED: Gallus gallus hypothetical LOC422442 (LOC422442), mRNA
gi|118099265|ref|XM_001234909.1|	91	19	15.7	3.16	-2.31277	2.86864e-13	5.15904e-12	C9orf119	PREDICTED: Gallus gallus curly protein (CURP), mRNA
gi|118085358|ref|XM_417256.2|	38	8	6.56	1.33	-2.30227	3.08842e-06	2.11454e-05	KIAA0280	PREDICTED: Gallus gallus hypothetical LOC419066 (LOC419066), mRNA
gi|45384267|ref|NM_205044.1|	95	20	16.39	3.33	-2.29922	1.02572e-13	2.10525e-12	MGP	Gallus gallus matrix Gla protein (MGP), mRNA
gi|118104008|ref|XR_027070.1|	33	7	5.69	1.16	-2.2943	1.5207e-05	9.30513e-05	JMJD2C	PREDICTED: Gallus gallus similar to jumonji domain containing 2C (LOC427231), mRNA
gi|45382416|ref|NM_204880.1|	2735	582	471.85	96.79	-2.2854	0	0	ATF4	Gallus gallus activating transcription factor 4 (tax-responsive enhancer element B67) (ATF4), mRNA
gi|118100687|ref|XM_417408.2|	836	183	144.23	30.44	-2.24433	1.01913e-105	6.80955e-104	C20orf20	PREDICTED: Gallus gallus similar to RIKEN cDNA 1600027N09 gene (LOC419233), mRNA
gi|49169797|ref|NM_001001783.1|	36	8	6.21	1.33	-2.22317	8.88988e-06	5.62391e-05	RPS13	Gallus gallus ribosomal protein S13 (RPS13), mRNA
gi|118090669|ref|XM_420775.2|	343	77	59.17	12.81	-2.2076	1.60064e-43	7.63139e-42	BST1	PREDICTED: Gallus gallus bone marrow stromal cell antigen 1 (BST1), mRNA
gi|118093991|ref|XM_422188.2|	49	11	8.45	1.83	-2.20711	2.20222e-07	1.76062e-06	CAMSAP1L1	PREDICTED: Gallus gallus calmodulin regulated spectrin-associated protein 1-like 1 (CAMSAP1L1), mRNA
gi|118100660|ref|XM_001233517.1|	31	7	5.35	1.16	-2.20541	4.37586e-05	0.000246502	EEF1A2	PREDICTED: Gallus gallus eukaryotic translation elongation factor 1 alpha 2 (EEF1A2), mRNA
gi|118086945|ref|XM_419196.2|	62	14	10.7	2.33	-2.19921	5.63316e-09	5.45095e-08	SNAI2	PREDICTED: Gallus gallus snail homolog 2 (Drosophila) (SNAI2), mRNA
gi|71895248|ref|NM_001031267.1|	119	27	20.53	4.49	-2.19295	5.99072e-16	1.51489e-14	RNASEL	Gallus gallus ribonuclease L (2',5'-oligoisoadenylate synthetase-dependent) (RNASEL), mRNA
gi|118088648|ref|XM_419777.2|	229	52	39.51	8.65	-2.19145	2.54634e-29	9.6319e-28	DSE	PREDICTED: Gallus gallus hypothetical LOC421745 (LOC421745), mRNA
gi|55741592|ref|NM_001006464.2|	2011	465	346.94	77.34	-2.1654	1.16915e-240	8.91864e-239	C5H11orf10	Gallus gallus similar to chromosome 11 open reading frame 10 (LOC422964), mRNA
gi|76780852|ref|NM_001033941.1|	52	12	8.97	2	-2.16511	1.28766e-07	1.06479e-06	FANCL	Gallus gallus Fanconi anemia, complementation group L (FANCL), mRNA
gi|118110776|ref|XM_427317.2|	134	31	23.12	5.16	-2.1637	1.60783e-17	4.35446e-16	NAT8B	PREDICTED: Gallus gallus hypothetical LOC429762 (LOC429762), mRNA
gi|118101078|ref|XM_417607.2|	358	84	61.76	13.97	-2.14434	9.04348e-44	4.35705e-42	UBE4B	PREDICTED: Gallus gallus ubiquitination factor E4B (UFD2 homolog, yeast) (UBE4B), mRNA
gi|71895514|ref|NM_001030578.1|	115	27	19.84	4.49	-2.14362	4.58224e-15	1.12155e-13	KLHDC4	Gallus gallus kelch domain containing 4 (KLHDC4), mRNA
gi|118090192|ref|XM_420558.2|	135	32	23.29	5.32	-2.13021	2.6083e-17	7.00187e-16	TMEM150C	PREDICTED: Gallus gallus hypothetical LOC422599 (LOC422599), mRNA
gi|57524820|ref|NM_001005833.1|	88	21	15.18	3.49	-2.12087	1.05202e-11	1.35066e-10	C11H16orf80	Gallus gallus gene trap locus 3 (mouse) (GTL3), mRNA
gi|118101535|ref|XM_417721.2|	46	11	7.94	1.83	-2.1173	1.0299e-06	7.50615e-06	RLF	PREDICTED: Gallus gallus similar to rearranged L-myc fusion sequence (LOC419573), mRNA
gi|118100472|ref|XM_428758.2|	560	134	96.61	22.29	-2.11578	2.0509e-66	1.15178e-64	LOC431205	PREDICTED: Gallus gallus hypothetical LOC431205 (LOC431205), mRNA
gi|118086312|ref|XM_418888.2|	54	13	9.32	2.16	-2.1093	1.24496e-07	1.03135e-06	LOC420793	PREDICTED: Gallus gallus hypothetical LOC420793 (LOC420793), mRNA
gi|71896607|ref|NM_001030963.1|	750	181	129.39	30.1	-2.10389	1.04687e-87	6.51911e-86	GORASP1	Gallus gallus golgi reassembly stacking protein 1, 65kDa (GORASP1), mRNA
gi|118086010|ref|XM_418801.2|	33	8	5.69	1.33	-2.097	4.19986e-05	0.000237611	LARS2	PREDICTED: Gallus gallus similar to KIAA0028 (LOC420702), mRNA
gi|118093784|ref|XM_422070.2|	33	8	5.69	1.33	-2.097	4.19986e-05	0.000237465	SMARCAL1	PREDICTED: Gallus gallus SWI/SNF related, matrix associated, actin dependent regulator of chromatin, subfamily a-like 1 (SMARCAL1), mRNA
gi|118088222|ref|XM_419571.2|	107	26	18.46	4.32	-2.0953	9.64082e-14	1.98766e-12	LOC421530	PREDICTED: Gallus gallus hypothetical LOC421530 (LOC421530), mRNA
gi|71895242|ref|NM_001030801.1|	41	10	7.07	1.66	-2.09053	4.94848e-06	3.29923e-05	ATP6AP2	Gallus gallus ATPase, H+ transporting, lysosomal accessory protein 2 (ATP6AP2), mRNA
gi|118089217|ref|XM_420058.2|	45	11	7.76	1.83	-2.08421	1.70985e-06	1.20865e-05	CDC5L	PREDICTED: Gallus gallus CDC5 cell division cycle 5-like (S. pombe) (CDC5L), mRNA
gi|118089373|ref|XM_420194.2|	204	50	35.19	8.32	-2.08051	1.02025e-24	3.52428e-23	FUNDC2	PREDICTED: Gallus gallus FUN14 domain containing 2 (FUNDC2), mRNA
gi|118086905|ref|XM_419166.2|	96	24	16.56	3.99	-2.05324	3.41848e-12	4.71987e-11	IMPACT	PREDICTED: Gallus gallus Impact homolog (mouse) (IMPACT), mRNA
gi|71896908|ref|NM_001031311.1|	56	14	9.66	2.33	-2.05169	1.18523e-07	9.83644e-07	PIK3CB	Gallus gallus phosphoinositide-3-kinase, catalytic, beta polypeptide (PIK3CB), mRNA
gi|118103713|ref|XM_429219.2|	131	33	22.6	5.49	-2.04144	4.9588e-16	1.26091e-14	AGXT2	PREDICTED: Gallus gallus hypothetical LOC431666 (LOC431666), mRNA
gi|118084890|ref|XM_417059.2|	83	21	14.32	3.49	-2.03673	1.27307e-10	1.45308e-09	CDADC1	PREDICTED: Gallus gallus cytidine and dCMP deaminase domain containing 1 (CDADC1), mRNA
gi|118087209|ref|XM_418351.2|	47	12	8.11	2	-2.0197	1.61197e-06	1.14388e-05	MTDH	PREDICTED: Gallus gallus hypothetical LOC420239 (LOC420239), mRNA
gi|71896744|ref|NM_001030983.1|	31	8	5.35	1.33	-2.00811	0.000115364	0.000601389	FAM126A	Gallus gallus similar to down-regulated by Ctnnb1, a (LOC420611), mRNA
gi|118094071|ref|XR_027008.1|	58	15	10.01	2.49	-2.00722	1.11347e-07	9.33401e-07	UAP1	PREDICTED: Gallus gallus similar to UDP-N-acteylglucosamine pyrophosphorylase 1 (LOC424368), mRNA
gi|45383328|ref|NM_204414.1|	13314	3443	2296.94	572.61	-2.00409	0	0	YBX1	Gallus gallus Y box binding protein 1 (YBX1), mRNA
gi|118090508|ref|XM_426336.2|	61	16	10.52	2.66	-1.98364	6.3543e-08	5.45148e-07	TMEM165	PREDICTED: Gallus gallus similar to uncharacterized hypothalamus protein HTMP (LOC428780), mRNA
gi|118125189|ref|XM_424552.2|	609	160	105.07	26.61	-1.98131	2.7096e-66	1.51242e-64	MRPL34	PREDICTED: Gallus gallus hypothetical LOC426941 (LOC426941), mRNA
gi|49258193|ref|NM_205282.1|	190	50	32.78	8.32	-1.97816	9.52278e-22	3.04796e-20	LPL	Gallus gallus lipoprotein lipase (LPL), mRNA
gi|118092834|ref|XM_001231568.1|	267	71	46.06	11.81	-1.96351	1.17458e-29	4.48005e-28	LOC768562	PREDICTED: Gallus gallus similar to TBC1 domain family member 12 (LOC768562), partial mRNA
gi|118129643|ref|XM_424490.2|	67	18	11.56	2.99	-1.95092	2.0624e-08	1.8917e-07	RACGAP1	PREDICTED: Gallus gallus Rac GTPase activating protein 1 (RACGAP1), mRNA
gi|71897074|ref|NM_001031353.1|	41	11	7.07	1.83	-1.94987	1.24805e-05	7.74555e-05	ADRBK1	Gallus gallus similar to receptor kinase (LOC426000), mRNA
gi|118093374|ref|XM_421901.2|	532	143	91.78	23.78	-1.94843	6.92804e-57	3.64479e-55	MYO1B	PREDICTED: Gallus gallus similar to myosin IB (LOC424045), mRNA
gi|71895254|ref|NM_001031268.1|	55	15	9.49	2.49	-1.93026	4.79686e-07	3.66838e-06	FAM20B	Gallus gallus similar to Protein FAM20B precursor (LOC424427), mRNA
gi|47575888|ref|NM_001001201.1|	66	18	11.39	2.99	-1.92955	3.33786e-08	2.97805e-07	HSD11B1L	Gallus gallus 11-beta-hydroxysteroid dehydrogenase type 3 (11-BETA-HSD3), mRNA
gi|118099412|ref|XM_415416.2|	44	12	7.59	2	-1.9241	7.0201e-06	4.53507e-05	SNAPC4	PREDICTED: Gallus gallus similar to SNAP190; snRNA activating protein complex 190kD subunit (LOC417133), mRNA
gi|118088510|ref|XM_419734.2|	33	9	5.69	1.5	-1.92347	0.000105658	0.000555539	TCF21	PREDICTED: Gallus gallus transcription factor 21 (TCF21), mRNA
gi|118104174|ref|XR_026732.1|	40	11	6.9	1.83	-1.91475	2.02938e-05	0.000121577	C9orf21	PREDICTED: Gallus gallus similar to UPF0308 protein C9orf21 (LOC427472), misc RNA
gi|61098105|ref|NM_001012851.1|	36	10	6.21	1.66	-1.90341	5.88918e-05	0.000325344	DHX30	Gallus gallus similar to HELG (LOC420376), mRNA
gi|118083275|ref|XM_425514.2|	512	143	88.33	23.78	-1.89315	8.50828e-53	4.35111e-51	LOC427942	PREDICTED: Gallus gallus similar to alpha-2-macroglobulin (LOC427942), mRNA
gi|118093445|ref|XM_001233046.1|	32	9	5.52	1.5	-1.87971	0.000171694	0.00087074	MPP4	PREDICTED: Gallus gallus similar to membrane protein palmitoylated 4 (LOC769757), mRNA
gi|118085096|ref|XM_417156.2|	71	20	12.25	3.33	-1.87919	1.72683e-08	1.59671e-07	ZC3H12C	PREDICTED: Gallus gallus zinc finger CCCH-type containing 12C (ZC3H12C), mRNA
gi|118092980|ref|XM_421735.2|	106	30	18.29	4.99	-1.87394	5.72628e-12	7.56398e-11	AS3MT	PREDICTED: Gallus gallus hypothetical LOC423870 (LOC423870), mRNA
gi|118121341|ref|XM_428462.2|	144	41	24.84	6.82	-1.86482	1.14298e-15	2.8587e-14	LOC430910	PREDICTED: Gallus gallus similar to general transcription factor (LOC430910), mRNA
gi|118092742|ref|XM_421630.2|	203	58	35.02	9.65	-1.85958	2.0488e-21	6.37915e-20	NOLC1	PREDICTED: Gallus gallus hypothetical LOC423755 (LOC423755), mRNA
gi|50767235|ref|XM_426955.1|	115	33	19.84	5.49	-1.85353	1.05489e-12	1.59875e-11	LOC429398	PREDICTED: Gallus gallus similar to 1-phosphatidylinositol-4,5-bisphosphate phosphodiesterase gamma 1 (Phosphoinositide phospholipase C) (PLC-gamma-1) (Phospholipase C-gamma-1) (PLC-II) (PLC-148) (LOC429398), partial mRNA
gi|118100874|ref|XM_001231952.1|	80	23	13.8	3.83	-1.84925	3.13062e-09	3.11836e-08	GCNT7	PREDICTED: Gallus gallus hypothetical protein LOC769120 (LOC769120), mRNA
gi|57529579|ref|NM_001006552.1|	45	13	7.76	2.16	-1.84503	1.02373e-05	6.43186e-05	TTC14	Gallus gallus tetratricopeptide repeat domain 14 (TTC14), mRNA
gi|118096440|ref|XM_425122.2|	121	35	20.88	5.82	-1.84303	3.4123e-13	5.96111e-12	PDP2	PREDICTED: Gallus gallus similar to [Pyruvate dehydrogenase [Lipoamide]]-phosphatase 2, mitochondrial precursor (PDP 2) (Pyruvate dehydrogenase phosphatase, catalytic subunit 2) (PDPC 2) (LOC427550), mRNA
gi|118083555|ref|XM_416595.2|	38	11	6.56	1.83	-1.84185	5.28998e-05	0.000294195	TTF2	PREDICTED: Gallus gallus similar to MGC81081 protein (LOC418376), mRNA
gi|118087784|ref|XM_423929.2|	155	45	26.74	7.48	-1.83789	1.92091e-16	5.05288e-15	GEMIN6	PREDICTED: Gallus gallus gem (nuclear organelle) associated protein 6 (GEMIN6), mRNA
gi|118103293|ref|XM_418245.2|	137	40	23.64	6.65	-1.8298	1.27972e-14	3.03487e-13	LSM4	PREDICTED: Gallus gallus LSM4 homolog, U6 small nuclear RNA associated (S. cerevisiae) (LSM4), mRNA
gi|118102008|ref|XM_001234051.1|	7211	2114	1244.05	351.58	-1.82312	0	0	RPS25	PREDICTED: Gallus gallus similar to ribosomal protein S25 (LOC770722), mRNA
gi|71895960|ref|NM_001031024.1|	2469	724	425.95	120.41	-1.82273	3.06506e-235	2.31881e-233	SDCBP	Gallus gallus syndecan binding protein (syntenin) (SDCBP), mRNA
gi|118084864|ref|XM_417043.2|	51	15	8.8	2.49	-1.82136	3.2e-06	2.17952e-05	SPERT	PREDICTED: Gallus gallus similar to SPERT protein (LOC418848), mRNA
gi|57525514|ref|NM_001006264.1|	3379	993	582.95	165.15	-1.8196	0	0	PRPS2	Gallus gallus phosphoribosyl pyrophosphate synthetase 2 (PRPS2), mRNA
gi|118089015|ref|XM_419952.2|	3405	1004	587.43	166.98	-1.81474	0	0	PDIA6	PREDICTED: Gallus gallus protein disulfide isomerase family A, member 6, transcript variant 2 (PDIA6), mRNA
gi|118096367|ref|XM_414123.2|	244	72	42.1	11.97	-1.8144	1.27974e-24	4.40403e-23	C11H19orf2	PREDICTED: Gallus gallus hypothetical LOC415759 (LOC415759), mRNA
gi|118100278|ref|XM_415812.2|	199	59	34.33	9.81	-1.80714	2.92102e-20	8.85398e-19	C17orf32	PREDICTED: Gallus gallus hypothetical LOC417566 (LOC417566), mRNA
gi|118088276|ref|XM_419606.2|	117	35	20.18	5.82	-1.79384	2.14598e-12	3.07904e-11	UNC93A	PREDICTED: Gallus gallus similar to MGC83353 protein (LOC421565), mRNA
gi|110626142|ref|NM_001005819.1|	127	38	21.91	6.32	-1.79359	2.47882e-13	4.53822e-12	BTBD1	Gallus gallus BTB (POZ) domain containing 1 (BTBD1), mRNA
gi|118126704|ref|XM_001235807.1|	40	12	6.9	2	-1.7866	4.6989e-05	0.00026276	RETSAT	PREDICTED: Gallus gallus similar to Retinol saturase (all-trans-retinol 13,14-reductase) (LOC776277), partial mRNA
gi|118090467|ref|XM_420689.2|	113	34	19.49	5.65	-1.78641	5.97468e-12	7.86938e-11	ZDHHC2	PREDICTED: Gallus gallus zinc finger, DHHC-type containing 2 (ZDHHC2), mRNA
gi|118088256|ref|XM_419589.2|	339	102	58.48	16.96	-1.78581	6.54588e-33	2.69914e-31	GNPAT	PREDICTED: Gallus gallus hypothetical LOC421548 (LOC421548), mRNA
gi|45383353|ref|NM_204404.1|	122	37	21.05	6.15	-1.77516	1.08474e-12	1.63856e-11	HAL	Gallus gallus histidine ammonia-lyase (HAL), mRNA
gi|46048740|ref|NM_205199.1|	184	56	31.74	9.31	-1.76945	2.39964e-18	6.80071e-17	-	Gallus gallus purinergic receptor P2Y, G-protein coupled, 5 (P2RY5), mRNA
gi|45382056|ref|NM_204742.1|	503	155	86.78	25.78	-1.75111	8.53256e-47	4.24495e-45	MKRN1	Gallus gallus makorin, ring finger protein, 1 (MKRN1), mRNA
gi|66392161|ref|NM_001006220.2|	39	12	6.73	2	-1.75061	7.46808e-05	0.000404274	MYO1C	Gallus gallus myosin IC (MYO1C), mRNA
gi|118085977|ref|XM_426010.2|	55	17	9.49	2.83	-1.74561	2.51124e-06	1.73887e-05	ATP2C1	PREDICTED: Gallus gallus similar to secretory pathway Ca2+/Mn2+ transport ATPase SPCA1b protein (LOC428450), mRNA
gi|118103987|ref|XM_424174.2|	55	17	9.49	2.83	-1.74561	2.51124e-06	1.73756e-05	CDC37L1	PREDICTED: Gallus gallus similar to RP11-6J24.5 (LOC426535), mRNA
gi|118122540|ref|XM_428596.2|	45	14	7.76	2.33	-1.73573	2.29422e-05	0.000135931	LOC431044	PREDICTED: Gallus gallus similar to prolin rich protein (LOC431044), mRNA
gi|118093362|ref|XM_421892.2|	48	15	8.28	2.49	-1.73349	1.27469e-05	7.89482e-05	POFUT2	PREDICTED: Gallus gallus protein O-fucosyltransferase 2 (POFUT2), mRNA
gi|118088673|ref|XM_426179.2|	189	59	32.61	9.81	-1.73299	2.62652e-18	7.42073e-17	REV3L	PREDICTED: Gallus gallus similar to DNA polymerase zeta catalytic subunit (LOC428622), mRNA
gi|118102222|ref|XM_423387.2|	67	21	11.56	3.49	-1.72784	2.45632e-07	1.95353e-06	ARNT	PREDICTED: Gallus gallus aryl hydrocarbon receptor nuclear translocator (ARNT), mRNA
gi|57525518|ref|NM_001006269.1|	451	142	77.81	23.62	-1.71995	3.97746e-41	1.85764e-39	ELF1	Gallus gallus E74-like factor 1 (ets domain transcription factor) (ELF1), mRNA
gi|118083349|ref|XM_416519.2|	54	17	9.32	2.83	-1.71953	3.95098e-06	2.66524e-05	RBP5	PREDICTED: Gallus gallus similar to iota-crystallin (LOC418296), mRNA
gi|45384235|ref|NM_205057.1|	73	23	12.59	3.83	-1.71686	7.71722e-08	6.58373e-07	RABEP1	Gallus gallus rabaptin, RAB GTPase binding effector protein 1 (RABEP1), mRNA
gi|118090960|ref|XM_420899.2|	73	23	12.59	3.83	-1.71686	7.71722e-08	6.5776e-07	C5H11orf9	PREDICTED: Gallus gallus similar to KIAA0954 protein (LOC422966), mRNA
gi|118088301|ref|XM_419616.2|	44	14	7.59	2.33	-1.70377	3.61216e-05	0.000206661	AGPAT4	PREDICTED: Gallus gallus 1-acylglycerol-3-phosphate O-acyltransferase 4 (lysophosphatidic acid acyltransferase, delta) (AGPAT4), mRNA
gi|118094670|ref|XM_422479.2|	94	30	16.22	4.99	-1.70066	1.36536e-09	1.41546e-08	ZYG11B	PREDICTED: Gallus gallus zyg-11 homolog B (C. elegans) (ZYG11B), mRNA
gi|71897318|ref|NM_001031376.1|	50	16	8.63	2.66	-1.69793	1.11297e-05	6.94488e-05	EED	Gallus gallus embryonic ectoderm development (EED), mRNA
gi|118095852|ref|XM_413838.2|	103	33	17.77	5.49	-1.69457	2.43864e-10	2.71573e-09	C10H15orf40	PREDICTED: Gallus gallus similar to hypothetical protein MGC29937 (LOC415460), mRNA
gi|118089898|ref|XM_420407.2|	402	129	69.35	21.45	-1.69292	4.77592e-36	2.07198e-34	NARG1	PREDICTED: Gallus gallus NMDA receptor regulated 1 (NARG1), mRNA
gi|71895160|ref|NM_001031249.1|	56	18	9.66	2.99	-1.69188	3.44892e-06	2.34036e-05	STK17B	Gallus gallus serine/threonine kinase 17b (apoptosis-inducing) (STK17B), mRNA
gi|118101003|ref|XM_425738.2|	62	20	10.7	3.33	-1.68402	1.07375e-06	7.81327e-06	PLCH2	PREDICTED: Gallus gallus similar to PLCeta2 (LOC428180), mRNA
gi|61098255|ref|NM_001012779.1|	62	20	10.7	3.33	-1.68402	1.07375e-06	7.80706e-06	ADAT1	Gallus gallus adenosine deaminase, tRNA-specific 1 (ADAT1), mRNA
gi|118087626|ref|XM_419361.2|	40	13	6.9	2.16	-1.67557	0.000102403	0.000539667	SPDYA	PREDICTED: Gallus gallus similar to rapid inducer of G2/M progression in oocytes (LOC421293), mRNA
gi|118099745|ref|XM_415679.2|	46	15	7.94	2.49	-1.67299	3.13468e-05	0.000181959	HELZ	PREDICTED: Gallus gallus similar to helicase with zinc finger domain (LOC417427), mRNA
gi|118097247|ref|XM_414493.2|	43	14	7.42	2.33	-1.67109	5.66008e-05	0.000313444	CCNG1	PREDICTED: Gallus gallus cyclin G1 (CCNG1), mRNA
gi|118104601|ref|XM_424422.2|	1519	495	262.06	82.32	-1.67058	6.04222e-129	4.15868e-127	ALDH7A1	PREDICTED: Gallus gallus similar to Antiquitin (LOC426812), mRNA
gi|118099388|ref|XR_027135.1|	95	31	16.39	5.16	-1.66737	1.85237e-09	1.89671e-08	RXRA	PREDICTED: Gallus gallus similar to retinoid X receptor-alpha (LOC417143), mRNA
gi|50748653|ref|XM_421345.1|	95	31	16.39	5.16	-1.66737	1.85237e-09	1.89459e-08	SERPINA9	PREDICTED: Gallus gallus similar to alpha-1-antitrypsin (LOC423436), mRNA
gi|118096778|ref|XM_414299.2|	110	36	18.98	5.99	-1.66385	1.0486e-10	1.21198e-09	NOL8	PREDICTED: Gallus gallus nucleolar protein 8 (NOL8), mRNA
gi|118090255|ref|XM_420592.2|	82	27	14.15	4.49	-1.65601	2.87714e-08	2.59481e-07	SHROOM3	PREDICTED: Gallus gallus similar to shroom family member 3 protein (LOC422636), mRNA
gi|118085463|ref|XM_418494.2|	82	27	14.15	4.49	-1.65601	2.87714e-08	2.59226e-07	NKTR	PREDICTED: Gallus gallus natural killer-tumor recognition sequence (NKTR), mRNA
gi|118096704|ref|XM_001233828.1|	176	58	30.36	9.65	-1.65357	3.69328e-16	9.47011e-15	RFT1	PREDICTED: Gallus gallus similar to putative endoplasmic reticulum multispan transmembrane protein (LOC770487), mRNA
gi|118094651|ref|XM_001235372.1|	467	155	80.57	25.78	-1.64399	5.56888e-40	2.54888e-38	TXNDC12	PREDICTED: Gallus gallus hypothetical protein LOC772208 (LOC772208), mRNA
gi|118099624|ref|XM_001233217.1|	54	18	9.32	2.99	-1.64018	8.35018e-06	5.31924e-05	LOC769908	PREDICTED: Gallus gallus hypothetical protein LOC769908 (LOC769908), mRNA
gi|71894928|ref|NM_001030866.1|	279	93	48.13	15.47	-1.63746	2.08756e-24	7.15713e-23	SLMO2	Gallus gallus similar to Protein C20orf45 (CGI-107) (LOC419310), mRNA
gi|57529550|ref|NM_001006558.1|	1510	509	260.51	84.65	-1.62176	6.32098e-123	4.28609e-121	GYG1	Gallus gallus glycogenin 1 (GYG1), mRNA
gi|57529385|ref|NM_001006292.1|	222	75	38.3	12.47	-1.61888	2.00768e-19	5.87166e-18	SLC17A9	Gallus gallus similar to bA305P22.2.1 (novel protein, isoform 1) (LOC419236), mRNA
gi|118082867|ref|XM_416327.2|	210	71	36.23	11.81	-1.61718	1.94227e-18	5.52158e-17	CCDC53	PREDICTED: Gallus gallus similar to MGC84788 protein (LOC418094), mRNA
gi|118096024|ref|XM_423870.2|	56	19	9.66	3.16	-1.6121	7.18502e-06	4.62529e-05	WDR76	PREDICTED: Gallus gallus similar to Wdr76 protein (LOC426208), mRNA
gi|118104447|ref|XM_429189.2|	47	16	8.11	2.66	-1.60828	4.18976e-05	0.000237187	KIAA1958	PREDICTED: Gallus gallus similar to RIKEN cDNA E130308A19 (LOC431637), mRNA
gi|59709480|ref|NM_001012292.1|	99	34	17.08	5.65	-1.59599	2.84448e-09	2.84884e-08	CLP1	Gallus gallus CLP1, cleavage and polyadenylation factor I subunit, homolog (S. cerevisiae) (CLP1), mRNA
gi|61098181|ref|NM_001012840.1|	67	23	11.56	3.83	-1.59373	1.07101e-06	7.79953e-06	PUM1	Gallus gallus pumilio homolog 1 (Drosophila) (PUM1), mRNA
gi|118081888|ref|XM_414981.2|	349	120	60.21	19.96	-1.59289	5.12924e-29	1.90866e-27	COPG2	PREDICTED: Gallus gallus similar to coatomer protein gamma2-COP (LOC416685), mRNA
gi|118098726|ref|XM_415257.2|	122	42	21.05	6.99	-1.59046	4.41756e-11	5.25856e-10	PIK3IP1	PREDICTED: Gallus gallus similar to HGFL gene (LOC416964), mRNA
gi|118090188|ref|XM_420557.2|	78	27	13.46	4.49	-1.58389	1.6117e-07	1.31376e-06	SCD5	PREDICTED: Gallus gallus similar to Stearoyl-CoA desaturase 5 (LOC422598), mRNA
gi|61097886|ref|NM_001012812.1|	115	40	19.84	6.65	-1.57699	2.11636e-10	2.38292e-09	KIAA1467	Gallus gallus similar to RIKEN cDNA 8430419L09 (LOC417963), mRNA
gi|118095694|ref|XM_425067.2|	69	24	11.9	3.99	-1.5765	9.176e-07	6.72515e-06	LIPC	PREDICTED: Gallus gallus similar to hepatic lipase (LOC427495), mRNA
gi|118084651|ref|XM_416972.2|	1738	606	299.84	100.79	-1.57284	3.7567e-135	2.60521e-133	TM9SF2	PREDICTED: Gallus gallus transmembrane 9 superfamily member 2 (TM9SF2), mRNA
gi|118082384|ref|XM_416070.2|	673	235	116.11	39.08	-1.57099	2.39052e-53	1.22937e-51	GNS	PREDICTED: Gallus gallus similar to glucosamine (N-acetyl)-6-sulfatase precursor (LOC417829), mRNA
gi|118104293|ref|XM_424872.2|	60	21	10.35	3.49	-1.56833	5.26366e-06	3.49917e-05	PIGG	PREDICTED: Gallus gallus hypothetical LOC427290 (LOC427290), mRNA
gi|60302817|ref|NM_001012586.1|	337	118	58.14	19.62	-1.56721	1.92821e-27	6.97663e-26	ZC3H14	Gallus gallus zinc finger CCCH-type containing 14 (ZC3H14), mRNA
gi|71896609|ref|NM_001031155.1|	80	28	13.8	4.66	-1.56627	1.3803e-07	1.13627e-06	SGCB	Gallus gallus sarcoglycan, beta (43kDa dystrophin-associated glycoprotein) (SGCB), mRNA
gi|56119073|ref|NM_001007829.1|	362	127	62.45	21.12	-1.56409	2.75388e-29	1.03741e-27	SNAPC5	Gallus gallus small nuclear RNA activating complex, polypeptide 5, 19kDa (SNAPC5), mRNA
gi|118100770|ref|XM_001235075.1|	164	58	28.29	9.65	-1.55169	5.91018e-14	1.26406e-12	PDRG1	PREDICTED: Gallus gallus similar to P53 and DNA damage regulated 1 (LOC771852), mRNA
gi|118103032|ref|XM_418130.2|	113	40	19.49	6.65	-1.55131	4.88608e-10	5.31833e-09	VAT1	PREDICTED: Gallus gallus similar to Vesicle amine transport protein 1 homolog (T californica) (LOC420009), mRNA
gi|118099128|ref|XM_001234120.1|	15253	5400	2631.46	898.09	-1.55093	0	0	AMBP	PREDICTED: Gallus gallus similar to Alpha 1 microglobulin/bikunin (LOC770795), mRNA
gi|45382820|ref|NM_204655.1|	1303	462	224.79	76.84	-1.54865	1.46628e-99	9.45233e-98	-	Gallus gallus U2snRNP auxiliary factor small subunit (truncated) (U2AF1), mRNA
gi|61098024|ref|NM_001012867.1|	346	123	59.69	20.46	-1.54468	1.36274e-27	4.95021e-26	TMEM183B	Gallus gallus similar to chromosome 1 open reading frame 37 (LOC421156), mRNA
gi|71897288|ref|NM_001030678.1|	326	116	56.24	19.29	-1.54374	4.6745e-26	1.65214e-24	PBX3	Gallus gallus pre-B-cell leukemia transcription factor 3 (PBX3), mRNA
gi|118088902|ref|XM_001235415.1|	98	35	16.91	5.82	-1.53879	8.58736e-09	8.17988e-08	SENP6	PREDICTED: Gallus gallus SUMO1/sentrin specific peptidase 6 (SENP6), mRNA
gi|60302682|ref|NM_204902.2|	1366	488	235.66	81.16	-1.53787	3.1505e-103	2.0748e-101	HMGB1	Gallus gallus high-mobility group box 1 (HMGB1), mRNA
gi|118096893|ref|XM_414377.2|	397	142	68.49	23.62	-1.53588	3.58364e-31	1.42011e-29	CHCHD4	PREDICTED: Gallus gallus coiled-coil-helix-coiled-coil-helix domain containing 4 (CHCHD4), mRNA
gi|118103788|ref|XM_424737.2|	138	50	23.81	8.32	-1.51691	1.27508e-11	1.62338e-10	GPBP1	PREDICTED: Gallus gallus similar to vasculin (LOC427148), mRNA
gi|71896980|ref|NM_001030738.1|	69	25	11.9	4.16	-1.51631	1.80993e-06	1.27154e-05	IRAK4	Gallus gallus interleukin-1 receptor-associated kinase 4 (IRAK4), mRNA
gi|86129495|ref|NM_001039297.1|	91	33	15.7	5.49	-1.51589	4.09546e-08	3.60826e-07	INTS10	Gallus gallus integrator complex subunit 10 (INTS10), mRNA
gi|118096103|ref|XM_413999.2|	44	16	7.59	2.66	-1.51267	0.000151151	0.000772551	GPR56	PREDICTED: Gallus gallus similar to G protein-coupled receptor 56 (LOC415633), mRNA
gi|118096489|ref|XM_001232703.1|	129	47	22.26	7.82	-1.50921	7.03598e-11	8.20476e-10	LOC770093	PREDICTED: Gallus gallus hypothetical protein LOC770093 (LOC770093), mRNA
gi|118094942|ref|XR_026721.1|	74	27	12.77	4.49	-1.50797	8.6016e-07	6.31935e-06	AGXT	PREDICTED: Gallus gallus similar to alanine:glyoxylate aminotransferase (LOC770344), mRNA
gi|45382378|ref|NM_204870.1|	137	50	23.64	8.32	-1.50657	1.91745e-11	2.38808e-10	JAK1	Gallus gallus Janus kinase 1 (a protein tyrosine kinase) (JAK1), mRNA
gi|118096203|ref|XM_414043.2|	293	107	50.55	17.8	-1.50583	8.545e-23	2.82386e-21	CNOT1	PREDICTED: Gallus gallus CCR4-NOT transcription complex, subunit 1 (CNOT1), mRNA
gi|71895138|ref|NM_001030827.1|	63	23	10.87	3.83	-1.50494	5.7777e-06	3.81045e-05	UFM1	Gallus gallus ubiquitin-fold modifier 1 (UFM1), mRNA
gi|118082724|ref|XM_416240.2|	175	64	30.19	10.64	-1.50457	3.45176e-14	7.68793e-13	XPNPEP3	PREDICTED: Gallus gallus X-prolyl aminopeptidase (aminopeptidase P) 3, putative (XPNPEP3), mRNA
gi|118101248|ref|XM_417658.2|	71	26	12.25	4.32	-1.50368	1.53347e-06	1.0924e-05	PPIH	PREDICTED: Gallus gallus similar to U-snRNP-associated cyclophilin (LOC419507), mRNA
gi|118084349|ref|XM_416956.2|	117	43	20.18	7.15	-1.49691	6.8758e-10	7.33579e-09	ING1	PREDICTED: Gallus gallus inhibitor of growth family, member 1 (ING1), mRNA
gi|118085906|ref|XM_418742.2|	144	53	24.84	8.81	-1.49545	7.84922e-12	1.02207e-10	DPH3	PREDICTED: Gallus gallus similar to Zinc finger, CSL-type containing 2 (LOC420643), mRNA
gi|71895676|ref|NM_001031506.1|	57	21	9.83	3.49	-1.49396	1.85062e-05	0.000111672	SLC25A32	Gallus gallus solute carrier family 25, member 32 (SLC25A32), mRNA
gi|118098633|ref|XM_001232073.1|	46	17	7.94	2.83	-1.48834	0.000127278	0.000658621	CHEK2	PREDICTED: Gallus gallus similar to protein kinase CHK2 (LOC768913), mRNA
gi|118099348|ref|XM_415461.2|	54	20	9.32	3.33	-1.48481	3.3169e-05	0.000191564	C9orf58	PREDICTED: Gallus gallus chromosome 9 open reading frame 58 (C9orf58), mRNA
gi|45383539|ref|NM_204300.1|	5494	2039	947.83	339.11	-1.48287	0	0	ENAH	Gallus gallus enabled homolog (Drosophila) (ENAH), mRNA
gi|118085687|ref|XM_418610.2|	121	45	20.88	7.48	-1.48101	4.94334e-10	5.37427e-09	MLLT10	PREDICTED: Gallus gallus myeloid/lymphoid or mixed-lineage leukemia (trithorax homolog, Drosophila); translocated to, 10 (MLLT10), mRNA
gi|45384095|ref|NM_205131.1|	191	71	32.95	11.81	-1.48027	4.9425e-15	1.19692e-13	ZEB1	Gallus gallus transcription factor 8 (represses interleukin 2 expression) (TCF8), mRNA
gi|45382086|ref|NM_204758.1|	567	211	97.82	35.09	-1.47907	1.63376e-41	7.66947e-40	C5H11orf58	Gallus gallus small acidic protein (LOC395520), mRNA
gi|45383457|ref|NM_204350.1|	196	73	33.81	12.14	-1.47768	2.38586e-15	5.88684e-14	PIK3AP1	Gallus gallus phosphoinositide-3-kinase adaptor protein 1 (PIK3AP1), mRNA
gi|118088823|ref|XM_419840.2|	91	34	15.7	5.65	-1.47444	7.8459e-08	6.68106e-07	ACY1L2	PREDICTED: Gallus gallus similar to OTTHUMP00000016847 (LOC421816), mRNA
gi|118090438|ref|XM_420676.2|	99	37	17.08	6.15	-1.47365	2.11182e-08	1.93316e-07	FAM149A	PREDICTED: Gallus gallus similar to CDNA sequence BC035537 (LOC422721), mRNA
gi|118087563|ref|XM_419315.2|	56	21	9.66	3.49	-1.4688	2.7909e-05	0.000163454	CRNKL1	PREDICTED: Gallus gallus Crn, crooked neck-like 1 (Drosophila) (CRNKL1), mRNA
gi|118100427|ref|XM_415913.2|	229	86	39.51	14.3	-1.4662	1.72359e-17	4.6542e-16	AKAP1	PREDICTED: Gallus gallus similar to kinase A anchor protein (LOC417668), mRNA
gi|71896828|ref|NM_001030774.1|	194	73	33.47	12.14	-1.4631	5.29352e-15	1.27855e-13	KPNA1	Gallus gallus similar to Importin alpha-1 subunit (Karyopherin alpha-1 subunit) (SRP1-beta) (RAG cohort protein 2) (Nucleoprotein interactor 1) (NPI-1) (LOC418271), mRNA
gi|118082076|ref|XM_415954.2|	85	32	14.66	5.32	-1.46239	2.46802e-07	1.96113e-06	PUS7	PREDICTED: Gallus gallus pseudouridylate synthase 7 homolog (S. cerevisiae) (PUS7), mRNA
gi|118087986|ref|XM_419485.2|	61	23	10.52	3.83	-1.45772	1.31208e-05	8.1099e-05	C3H6orf129	PREDICTED: Gallus gallus similar to C6orf129 protein (LOC421433), mRNA
gi|71894800|ref|NM_001031064.1|	82	31	14.15	5.16	-1.45536	4.3792e-07	3.36302e-06	PDCD2	Gallus gallus programmed cell death 2 (PDCD2), mRNA
gi|118129632|ref|XM_424482.2|	293	111	50.55	18.46	-1.45331	1.08048e-21	3.44624e-20	DIP2B	PREDICTED: Gallus gallus similar to KIAA1463 protein (LOC426874), mRNA
gi|118089212|ref|XR_027104.1|	1097	416	189.26	69.19	-1.45173	1.40394e-76	8.34523e-75	LOC422047	PREDICTED: Gallus gallus similar to LOC494798 protein (LOC422047), mRNA
gi|118089710|ref|XM_420351.2|	606	230	104.55	38.25	-1.45066	4.91426e-43	2.31882e-41	RNF128	PREDICTED: Gallus gallus hypothetical LOC422382 (LOC422382), mRNA
gi|71895780|ref|NM_001031520.1|	108	41	18.63	6.82	-1.44978	7.18528e-09	6.88013e-08	TBCC	Gallus gallus tubulin folding cofactor C (TBCC), mRNA
gi|118128653|ref|XM_424353.2|	50	19	8.63	3.16	-1.44944	8.9621e-05	0.000477527	TMEM98	PREDICTED: Gallus gallus similar to MGC80088 protein (LOC426736), partial mRNA
gi|71895446|ref|NM_001031460.1|	50	19	8.63	3.16	-1.44944	8.9621e-05	0.000477249	TK2	Gallus gallus similar to thymidine kinase 2 (LOC427551), mRNA
gi|118104535|ref|XM_001231820.1|	147	56	25.36	9.31	-1.4457	1.58138e-11	1.98846e-10	LOC768734	PREDICTED: Gallus gallus similar to Chymotrypsin inhibitor (DPCI) (LOC768734), mRNA
gi|118091059|ref|XM_420932.2|	680	259	117.31	43.07	-1.44557	7.75014e-48	3.89806e-46	MRPL21	PREDICTED: Gallus gallus hypothetical LOC423000 (LOC423000), mRNA
gi|118097998|ref|XM_414893.2|	84	32	14.49	5.32	-1.44556	3.68654e-07	2.8745e-06	UNKL	PREDICTED: Gallus gallus unkempt-like (Drosophila) (UNKL), mRNA
gi|118088568|ref|XM_423089.2|	139	53	23.98	8.81	-1.44462	5.80082e-11	6.79907e-10	RNF146	PREDICTED: Gallus gallus similar to RP3-351K20.1 (LOC425313), mRNA
gi|118088043|ref|XM_419481.2|	186	71	32.09	11.81	-1.44211	3.59722e-14	7.97311e-13	GLO1	PREDICTED: Gallus gallus glyoxalase I (GLO1), mRNA
gi|118089649|ref|XM_001234146.1|	149	57	25.71	9.48	-1.43937	1.33443e-11	1.69423e-10	LOC772071	PREDICTED: Gallus gallus similar to Phosphatidylinositol binding clathrin assembly protein (LOC772071), mRNA
gi|118085957|ref|XM_418767.2|	381	146	65.73	24.28	-1.43678	2.71456e-27	9.7831e-26	DYNC1LI1	PREDICTED: Gallus gallus dynein, cytoplasmic, light intermediate polypeptide 1 (DNCLI1), mRNA
gi|118084388|ref|XM_416952.2|	407	156	70.22	25.94	-1.4367	4.89976e-29	1.83071e-27	COL4A2	PREDICTED: Gallus gallus similar to Collagen alpha-2(IV) chain (LOC418752), mRNA
gi|76443695|ref|NM_001033869.1|	310	119	53.48	19.79	-1.43423	1.91469e-22	6.28212e-21	VDAC1	Gallus gallus voltage-dependent anion channel 1 (VDAC1), mRNA
gi|118085712|ref|XM_418635.2|	528	203	91.09	33.76	-1.43198	5.1061e-37	2.24717e-35	CROT	PREDICTED: Gallus gallus similar to carnitine O-octanoyltransferase (LOC420533), mRNA
gi|118090709|ref|XM_420785.2|	52	20	8.97	3.33	-1.42959	7.49904e-05	0.000405471	RAB28	PREDICTED: Gallus gallus RAB28, member RAS oncogene family (RAB28), mRNA
gi|118091524|ref|XM_421104.2|	88	34	15.18	5.65	-1.42585	2.6039e-07	2.06373e-06	KBTBD4	PREDICTED: Gallus gallus kelch repeat and BTB (POZ) domain containing 4 (KBTBD4), mRNA
gi|45383723|ref|NM_204194.1|	479	185	82.64	30.77	-1.42532	1.62754e-33	6.83417e-32	ILK	Gallus gallus integrin-linked kinase (ILK), mRNA
gi|118085398|ref|XM_001231199.1|	932	360	160.79	59.87	-1.42527	1.37278e-63	7.57015e-62	HIGD1A	PREDICTED: Gallus gallus similar to similar to hypothetical protein FLJ25467 (LOC768335), mRNA
gi|118083538|ref|XM_416585.2|	62	24	10.7	3.99	-1.42315	1.64574e-05	9.98348e-05	GTPBP8	PREDICTED: Gallus gallus hypothetical LOC418366 (LOC418366), mRNA
gi|118103243|ref|XM_424848.2|	93	36	16.04	5.99	-1.42105	1.23655e-07	1.02531e-06	REEP6	PREDICTED: Gallus gallus hypothetical LOC427265 (LOC427265), mRNA
gi|71895128|ref|NM_001030830.1|	327	127	56.41	21.12	-1.41734	3.35142e-23	1.11967e-21	CRYL1	Gallus gallus crystallin, lambda 1 (CRYL1), mRNA
gi|118100662|ref|XM_417400.2|	131	51	22.6	8.48	-1.41419	3.93684e-10	4.32627e-09	TAF4	PREDICTED: Gallus gallus hypothetical LOC419223 (LOC419223), mRNA
gi|57530220|ref|NM_001006423.1|	95	37	16.39	6.15	-1.41416	1.0378e-07	8.76387e-07	LOC422090	Gallus gallus LOC422090 (LOC422090), mRNA
gi|71897256|ref|NM_001031389.1|	77	30	13.28	4.99	-1.41214	1.723e-06	1.21606e-05	RFXANK	Gallus gallus similar to regulatory factor X-associated ankyrin-containing protein isoform a; ankyrin repeat-containing regulatory factor X-associated protein; regulatory factor X subunit B; DNA-binding protein RFXANK; RFX-Bdelta4 (LOC426623), mRNA
gi|71897006|ref|NM_001031334.1|	87	34	15.01	5.65	-1.4096	3.86172e-07	3.00086e-06	RRP1B	Gallus gallus similar to Protein KIAA0179 (LOC425237), mRNA
gi|118087735|ref|XM_415021.2|	74	29	12.77	4.82	-1.40565	3.05324e-06	2.09202e-05	POLR3F	PREDICTED: Gallus gallus polymerase (RNA) III (DNA directed) polypeptide F, 39 kDa (POLR3F), mRNA
gi|57524856|ref|NM_001005841.1|	163	64	28.12	10.64	-1.4021	3.99798e-12	5.41383e-11	DNAJA2	Gallus gallus DnaJ (Hsp40) homolog, subfamily A, member 2 (DNAJA2), mRNA
gi|118082145|ref|XR_026638.1|	438	172	75.56	28.61	-1.4011	4.77892e-30	1.84583e-28	LOC768655	PREDICTED: Gallus gallus similar to pim-3 protein (LOC768655), mRNA
gi|118092707|ref|XM_001232875.1|	94	37	16.22	6.15	-1.39912	1.53484e-07	1.25446e-06	SEC31B	PREDICTED: Gallus gallus Sec31 homolog B (S. cerevisiae) (SEC31B), mRNA
gi|118098795|ref|XM_429464.2|	66	26	11.39	4.32	-1.39866	1.14959e-05	7.15389e-05	TRIAP1	PREDICTED: Gallus gallus hypothetical LOC416977 (LOC416977), mRNA
gi|45382926|ref|NM_205518.1|	4301	1699	742.01	282.56	-1.39288	7.99392e-277	6.36316e-275	ACTB	Gallus gallus beta-actin (LOC396526), mRNA
gi|54020701|ref|NM_204439.2|	329	130	56.76	21.62	-1.39251	9.31082e-23	3.06587e-21	TNFRSF1B	Gallus gallus tumor necrosis factor receptor superfamily, member 1B (TNFRSF1B), mRNA
gi|118096062|ref|XM_413959.2|	164	65	28.29	10.81	-1.38793	4.93422e-12	6.60349e-11	IQGAP1	PREDICTED: Gallus gallus similar to KIAA0051 (LOC415591), mRNA
gi|57529713|ref|NM_001006526.1|	126	50	21.74	8.32	-1.3857	1.50135e-09	1.55292e-08	SEC22A	Gallus gallus SEC22 vesicle trafficking protein homolog A (S. cerevisiae) (SEC22A), mRNA
gi|57524919|ref|NM_001006128.1|	584	232	100.75	38.58	-1.38485	7.84876e-39	3.52194e-37	GPI	Gallus gallus glucose phosphate isomerase (GPI), mRNA
gi|118089851|ref|XM_420396.2|	269	107	46.41	17.8	-1.38256	1.0487e-18	3.00935e-17	PALLD	PREDICTED: Gallus gallus similar to palladin; CGI-151 protein (LOC422428), mRNA
gi|118099653|ref|XM_001232689.1|	75	30	12.94	4.99	-1.37473	3.76906e-06	2.54815e-05	FBF1	PREDICTED: Gallus gallus hypothetical protein LOC770159 (LOC770159), mRNA
gi|118088199|ref|XM_419561.2|	548	221	94.54	36.76	-1.36279	1.03972e-35	4.48945e-34	KCNK1	PREDICTED: Gallus gallus potassium channel, subfamily K, member 1 (KCNK1), mRNA
gi|118082932|ref|XM_416363.2|	213	86	36.75	14.3	-1.36173	8.46862e-15	2.0188e-13	YARS2	PREDICTED: Gallus gallus hypothetical LOC418131 (LOC418131), mRNA
gi|118097862|ref|XM_414807.2|	103	42	17.77	6.99	-1.34608	9.17148e-08	7.77368e-07	FLCN	PREDICTED: Gallus gallus folliculin (FLCN), mRNA
gi|118085866|ref|XM_001235466.1|	301	123	51.93	20.46	-1.34376	6.25132e-20	1.87008e-18	GLCCI1	PREDICTED: Gallus gallus glucocorticoid induced transcript 1 (GLCCI1), mRNA
gi|118091657|ref|XM_421156.2|	93	38	16.04	6.32	-1.34368	4.0664e-07	3.1439e-06	GANC	PREDICTED: Gallus gallus similar to FLJ00088 protein (LOC423232), mRNA
gi|118116473|ref|XM_001235797.1|	352	144	60.73	23.95	-1.34238	5.24984e-23	1.7412e-21	CCS	PREDICTED: Gallus gallus similar to superoxide dismutase copper chaperone (LOC776267), partial mRNA
gi|118100577|ref|XM_417358.2|	132	54	22.77	8.98	-1.34235	1.57104e-09	1.61951e-08	PIGT	PREDICTED: Gallus gallus similar to phosphatidyl inositol glycan class T (LOC419179), mRNA
gi|55741613|ref|NM_001006205.1|	1010	414	174.25	68.85	-1.33963	1.0152e-62	5.53164e-61	ACOX1	Gallus gallus acyl-Coenzyme A oxidase 1, palmitoyl (ACOX1), mRNA
gi|118095664|ref|XM_413773.2|	100	41	17.25	6.82	-1.33875	1.60769e-07	1.31166e-06	TJP1	PREDICTED: Gallus gallus hypothetical LOC415388 (LOC415388), mRNA
gi|71897282|ref|NM_001031384.1|	180	74	31.05	12.31	-1.33476	2.11814e-12	3.04387e-11	SUPT5H	Gallus gallus suppressor of Ty 5 homolog (S. cerevisiae) (SUPT5H), mRNA
gi|45383765|ref|NM_204177.1|	24335	10023	4198.3	1666.95	-1.33259	0	0	LDHB	Gallus gallus lactate dehydrogenase B (LDHB), mRNA
gi|118103079|ref|XM_001232111.1|	80	33	13.8	5.49	-1.32979	3.18702e-06	2.1723e-05	LONP1	PREDICTED: Gallus gallus similar to ATP-dependent Lon protease (LOC768942), mRNA
gi|46048797|ref|NM_205062.1|	254	105	43.82	17.46	-1.32754	9.27608e-17	2.46125e-15	LRPAP1	Gallus gallus receptor-associated protein (RAP), mRNA
gi|57530064|ref|NM_001006454.1|	423	175	72.98	29.1	-1.32648	7.49644e-27	2.69107e-25	CNOT7	Gallus gallus CCR4-NOT transcription complex, subunit 7 (CNOT7), mRNA
gi|118100778|ref|XM_001234107.1|	75	31	12.94	5.16	-1.32639	6.75118e-06	4.37679e-05	CTNNBL1	PREDICTED: Gallus gallus catenin, beta like 1 (CTNNBL1), mRNA
gi|118101025|ref|XM_417566.2|	524	217	90.4	36.09	-1.32472	7.98404e-33	3.26276e-31	LOC419404	PREDICTED: Gallus gallus hypothetical LOC419404 (LOC419404), mRNA
gi|118089585|ref|XM_420292.2|	82	34	14.15	5.65	-1.32448	2.64686e-06	1.82863e-05	LOC422316	PREDICTED: Gallus gallus similar to receptor tyrosine kinase flk-1/VEGFR-2 (LOC422316), mRNA
gi|118094903|ref|XM_422674.2|	152	63	26.22	10.48	-1.32303	1.451e-10	1.65e-09	RYK	PREDICTED: Gallus gallus RYK receptor-like tyrosine kinase (RYK), mRNA
gi|57530423|ref|NM_001006384.1|	142	59	24.5	9.81	-1.32046	6.3277e-10	6.78264e-09	EXOC3	Gallus gallus exocyst complex component 3 (EXOC3), mRNA
gi|118085923|ref|XM_001235054.1|	125	52	21.57	8.65	-1.31825	6.95344e-09	6.6791e-08	UBE2E2	PREDICTED: Gallus gallus similar to UB2E2 (LOC776043), mRNA
gi|118096891|ref|XM_425161.2|	115	48	19.84	7.98	-1.31395	3.05374e-08	2.7379e-07	KLF15	PREDICTED: Gallus gallus similar to Krueppel-like factor 15 (LOC427588), mRNA
gi|71897268|ref|NM_001031387.1|	215	90	37.09	14.97	-1.30896	3.84978e-14	8.49178e-13	IDH3B	Gallus gallus isocitrate dehydrogenase 3 (NAD+) beta (IDH3B), mRNA
gi|118085765|ref|XM_418636.2|	86	36	14.84	5.99	-1.30886	1.8233e-06	1.27994e-05	ABCB1	PREDICTED: Gallus gallus similar to ABC transporter protein; P-glycoprotein (LOC420534), mRNA
gi|118084741|ref|XR_026857.1|	74	31	12.77	5.16	-1.30732	9.84464e-06	6.20219e-05	LOC418817	PREDICTED: Gallus gallus similar to AP-2 repressor (LOC418817), mRNA
gi|57530475|ref|NM_001006317.1|	193	81	33.3	13.47	-1.30577	8.6084e-13	1.32886e-11	-	Gallus gallus nuclear factor related to kappa B binding protein (NFRKB), mRNA
gi|118096064|ref|XM_413958.2|	252	106	43.48	17.63	-1.30232	3.3649e-16	8.65233e-15	TUBGCP4	PREDICTED: Gallus gallus similar to Gamma tubulin ring complex protein (76p gene) (LOC415590), mRNA
gi|118083341|ref|XM_001234420.1|	1662	701	286.73	116.58	-1.29837	2.6793e-97	1.70322e-95	PHB2	PREDICTED: Gallus gallus hypothetical protein LOC771124 (LOC771124), mRNA
gi|118088331|ref|XM_419626.2|	319	135	55.03	22.45	-1.2935	6.52456e-20	1.94547e-18	WTAP	PREDICTED: Gallus gallus similar to putative pre-mRNA splicing regulator female-lethal(2D) (LOC421588), mRNA
gi|118096691|ref|XM_414249.2|	534	226	92.13	37.59	-1.29332	2.90968e-32	1.17336e-30	GNL3	PREDICTED: Gallus gallus guanine nucleotide binding protein-like 3 (nucleolar) (GNL3), mRNA
gi|118097806|ref|XM_414782.2|	144	61	24.84	10.15	-1.29119	9.159e-10	9.61485e-09	CYP3A4	PREDICTED: Gallus gallus cytochrome P450 3A80 (CYP3A80), mRNA
gi|45383202|ref|NM_204482.1|	375	159	64.7	26.44	-1.29104	4.58974e-23	1.5278e-21	HS6ST1	Gallus gallus heparan sulfate 6-O-sulfotransferase 1 (HS6ST1), mRNA
gi|118090212|ref|XM_420593.2|	1677	712	289.32	118.41	-1.28888	4.5747e-97	2.88806e-95	SCARB2	PREDICTED: Gallus gallus scavenger receptor class B, member 2 (SCARB2), mRNA
gi|57524972|ref|NM_001006140.1|	80	34	13.8	5.65	-1.28835	5.58958e-06	3.69971e-05	C12H3orf19	Gallus gallus similar to C130022K22Rik protein (LOC416044), mRNA
gi|45384181|ref|NM_205078.1|	186	79	32.09	13.14	-1.28816	3.71458e-12	5.09031e-11	NR5A2	Gallus gallus nuclear receptor subfamily 5, group A, member 2 (NR5A2), mRNA
gi|118096453|ref|XM_414151.2|	120	51	20.7	8.48	-1.28749	2.53296e-08	2.30027e-07	RRAD	PREDICTED: Gallus gallus Ras-related associated with diabetes (RRAD), mRNA
gi|118090903|ref|XR_026869.1|	216	92	37.26	15.3	-1.2841	7.96944e-14	1.67706e-12	C2orf7	PREDICTED: Gallus gallus hypothetical LOC428807 (LOC428807), mRNA
gi|57530013|ref|NM_001006466.1|	115	49	19.84	8.15	-1.28354	5.3048e-08	4.60286e-07	RRAS2	Gallus gallus related RAS viral (r-ras) oncogene homolog 2 (RRAS2), mRNA
gi|118098026|ref|XM_001234850.1|	68	29	11.73	4.82	-1.2831	3.03592e-05	0.000176674	ITPRIPL2	PREDICTED: Gallus gallus hypothetical protein LOC771589 (LOC771589), mRNA
gi|118094223|ref|XM_422283.2|	258	110	44.51	18.29	-1.28307	3.34802e-16	8.63318e-15	HEBP2	PREDICTED: Gallus gallus hypothetical LOC424441 (LOC424441), mRNA
gi|45384537|ref|NM_205237.1|	157	67	27.09	11.14	-1.28201	2.0951e-10	2.36189e-09	-	Gallus gallus bone morphogenetic protein 4 (BMP4), mRNA
gi|118085931|ref|XM_426002.2|	6066	2590	1046.51	430.75	-1.28066	0	0	RPL15	PREDICTED: Gallus gallus ribosomal protein L15 (RPL15), mRNA
gi|45383302|ref|NM_204431.1|	70	30	12.08	4.99	-1.27551	2.50758e-05	0.000147807	CCDC80	Gallus gallus coiled-coil domain containing 80 (CCDC80), mRNA
gi|118098269|ref|XM_415051.2|	226	97	38.99	16.13	-1.27336	3.17354e-14	7.15532e-13	RNPS1	PREDICTED: Gallus gallus similar to Rnps1 protein (LOC416756), mRNA
gi|118088351|ref|XM_419663.2|	400	172	69.01	28.61	-1.27029	6.12256e-24	2.07577e-22	PPIL4	PREDICTED: Gallus gallus similar to Peptidylprolyl isomerase (cyclophilin)-like 4 (LOC421625), mRNA
gi|118091187|ref|XM_420971.2|	58	25	10.01	4.16	-1.26679	0.000137726	0.000708681	LYVE1	PREDICTED: Gallus gallus extracellular link domain containing 1 (XLKD1), mRNA
gi|118094724|ref|XM_422510.2|	65	28	11.21	4.66	-1.26638	5.32702e-05	0.000295895	LOC424677	PREDICTED: Gallus gallus hypothetical LOC424677 (LOC424677), mRNA
gi|118097176|ref|XM_414470.2|	436	188	75.22	31.27	-1.26634	7.84396e-26	2.76168e-24	UBE2D2	PREDICTED: Gallus gallus similar to ubiquitin-conjugating enzyme E2D 2; ubiquitin conjugating enzyme 2e (LOC416137), mRNA
gi|118099809|ref|XM_425386.2|	431	186	74.36	30.93	-1.26552	1.61536e-25	5.6439e-24	GPRC5C	PREDICTED: Gallus gallus similar to G protein-coupled receptor family C, group 5, member C (LOC427814), mRNA
gi|57525418|ref|NM_001006245.1|	81	35	13.97	5.82	-1.26324	6.67816e-06	4.33559e-05	WASH1	Gallus gallus similar to CXYorf1-related protein (LOC418145), mRNA
gi|45382334|ref|NM_204850.1|	67	29	11.56	4.82	-1.26204	4.39316e-05	0.000247325	RELB	Gallus gallus v-rel reticuloendotheliosis viral oncogene homolog B, nuclear factor of kappa light polypeptide gene enhancer in B-cells 3 (RELB), mRNA
gi|118099485|ref|XM_001235505.1|	157	68	27.09	11.31	-1.26016	3.58062e-10	3.93954e-09	RABEPK	PREDICTED: Gallus gallus hypothetical protein LOC772357 (LOC772357), mRNA
gi|118094469|ref|XR_027090.1|	150	65	25.88	10.81	-1.25947	8.98334e-10	9.44127e-09	LPHN2	PREDICTED: Gallus gallus similar to latrophilin 2 splice variant bbbaf (LOC424545), mRNA
gi|118104139|ref|XM_425032.2|	362	157	62.45	26.11	-1.2581	1.65809e-21	5.21585e-20	HNRNPK	PREDICTED: Gallus gallus hypothetical LOC427458 (LOC427458), mRNA
gi|71897104|ref|NM_001031358.1|	76	33	13.11	5.49	-1.25579	1.41105e-05	8.68643e-05	CCNE1	Gallus gallus cyclin E (LOC426117), mRNA
gi|118089125|ref|XM_420004.2|	3104	1351	535.51	224.69	-1.25298	2.039e-170	1.4582e-168	HADHB	PREDICTED: Gallus gallus hydroxyacyl-Coenzyme A dehydrogenase/3-ketoacyl-Coenzyme A thiolase/enoyl-Coenzyme A hydratase (trifunctional protein), beta subunit (HADHB), mRNA
gi|118086943|ref|XM_419183.2|	197	86	33.99	14.3	-1.2491	2.98054e-12	4.16548e-11	LOC421099	PREDICTED: Gallus gallus similar to Ras-related protein Rab-10 (LOC421099), mRNA
gi|60302847|ref|NM_001012599.1|	71	31	12.25	5.16	-1.24734	2.98628e-05	0.000174006	-	Gallus gallus similar to hypothetical protein FLJ10597 (LOC424580), mRNA
gi|57530729|ref|NM_001006363.1|	556	243	95.92	40.41	-1.24712	9.32386e-32	3.7271e-30	RAB5A	Gallus gallus RAB5A, member RAS oncogene family (RAB5A), mRNA
gi|57529502|ref|NM_001006569.1|	1568	687	270.51	114.26	-1.24336	5.04806e-86	3.12229e-84	CENPL	Gallus gallus centromere protein L (CENPL), mRNA
gi|118100154|ref|XM_415770.2|	292	128	50.38	21.29	-1.24268	2.45894e-17	6.62033e-16	TAF15	PREDICTED: Gallus gallus TAF15 RNA polymerase II, TATA box binding protein (TBP)-associated factor, 68kDa (TAF15), mRNA
gi|118095150|ref|XM_422728.2|	82	36	14.15	5.99	-1.24017	7.9279e-06	5.08563e-05	LOC424918	PREDICTED: Gallus gallus hypothetical LOC424918 (LOC424918), mRNA
gi|71896536|ref|NM_001031006.1|	307	135	52.96	22.45	-1.23819	4.71166e-18	1.31496e-16	CCDC127	Gallus gallus coiled-coil domain containing 127 (CCDC127), mRNA
gi|71895494|ref|NM_001031469.1|	250	110	43.13	18.29	-1.23764	5.7881e-15	1.39432e-13	SBNO1	Gallus gallus strawberry notch homolog 1 (Drosophila) (SBNO1), mRNA
gi|118099784|ref|XM_415691.2|	384	170	66.25	28.27	-1.22865	6.08942e-22	1.9697e-20	ABCA8	PREDICTED: Gallus gallus similar to ATP-binding cassette sub-family A member 9 (LOC417440), mRNA
gi|118082483|ref|XM_416135.2|	1213	538	209.27	89.48	-1.22573	1.63722e-65	9.08309e-64	LUM	PREDICTED: Gallus gallus lumican (LUM), mRNA
gi|118088782|ref|XM_419863.2|	108	48	18.63	7.98	-1.22317	3.88202e-07	3.01408e-06	DOPEY1	PREDICTED: Gallus gallus hypothetical LOC421842 (LOC421842), mRNA
gi|118085163|ref|XM_417189.2|	72	32	12.42	5.32	-1.22317	3.53128e-05	0.000202667	FAM76B	PREDICTED: Gallus gallus similar to RIKEN cDNA 2810485I05 (LOC418994), mRNA
gi|118092579|ref|XM_421577.2|	137	61	23.64	10.15	-1.21975	1.12945e-08	1.06478e-07	VPS26A	PREDICTED: Gallus gallus hypothetical LOC423696 (LOC423696), mRNA
gi|57525309|ref|NM_001006218.1|	2908	1296	501.69	215.54	-1.21884	4.6022e-153	3.26578e-151	CHCHD2	Gallus gallus coiled-coil-helix-coiled-coil-helix domain containing 2 (CHCHD2), mRNA
gi|118111673|ref|XM_423348.2|	255	114	43.99	18.96	-1.21422	7.80358e-15	1.87e-13	QPCTL	PREDICTED: Gallus gallus similar to glutaminyl-peptide cyclotransferase-like (LOC425606), partial mRNA
gi|118093563|ref|XM_421991.2|	67	30	11.56	4.99	-1.21203	7.46952e-05	0.000404113	KIAA1715	PREDICTED: Gallus gallus Lunapark (KIAA1715), mRNA
gi|118082256|ref|XM_416051.2|	5001	2243	862.78	373.04	-1.20966	1.1343e-258	8.79945e-257	SLC38A4	PREDICTED: Gallus gallus hypothetical LOC417809 (LOC417809), mRNA
gi|71894796|ref|NM_001031422.1|	87	39	15.01	6.49	-1.20963	6.35026e-06	4.14033e-05	PIP5K1B	Gallus gallus phosphatidylinositol-4-phosphate 5-kinase, type I, beta (PIP5K1B), mRNA
gi|50759907|ref|XM_417840.1|	165	74	28.47	12.31	-1.20961	4.75414e-10	5.19325e-09	IL22RA1	PREDICTED: Gallus gallus interleukin 22 receptor, alpha 1 (IL22RA1), mRNA
gi|118097445|ref|XM_001233562.1|	165	74	28.47	12.31	-1.20961	4.75414e-10	5.18706e-09	ATOX1	PREDICTED: Gallus gallus similar to copper chaperone (LOC770231), mRNA
gi|55741619|ref|NM_001006195.1|	312	140	53.83	23.28	-1.20932	1.05453e-17	2.88154e-16	THOC5	Gallus gallus THO complex 5 (THOC5), mRNA
gi|118088566|ref|XM_001231582.1|	98	44	16.91	7.32	-1.20796	1.69697e-06	1.20047e-05	ECHDC1	PREDICTED: Gallus gallus similar to LOC496330 protein (LOC769021), mRNA
gi|46049121|ref|NM_204222.1|	138	62	23.81	10.31	-1.20752	1.32528e-08	1.23918e-07	FZD2	Gallus gallus frizzled homolog 2 (Drosophila) (FZD2), mRNA
gi|57530225|ref|NM_001006424.1|	467	210	80.57	34.93	-1.20578	1.24817e-25	4.37767e-24	SLC9A3R1	Gallus gallus solute carrier family 9 (sodium/hydrogen exchanger), member 3 regulator 1 (SLC9A3R1), mRNA
gi|118089766|ref|XM_420368.2|	180	81	31.05	13.47	-1.20484	8.90746e-11	1.03607e-09	PLRG1	PREDICTED: Gallus gallus pleiotropic regulator 1 (PRL1 homolog, Arabidopsis) (PLRG1), mRNA
gi|71897262|ref|NM_001030907.1|	364	164	62.8	27.28	-1.20292	2.96418e-20	8.95515e-19	RCAN3	Gallus gallus similar to Calcipressin 3 (Down syndrome candidate region 1-like protein 2) (Myocyte-enriched calcineurin interacting protein 3) (MCIP3) (LOC419698), mRNA
gi|118083345|ref|XM_416516.2|	482	218	83.16	36.26	-1.19751	3.9372e-26	1.39694e-24	MBOAT5	PREDICTED: Gallus gallus membrane bound O-acyltransferase domain containing 5 (MBOAT5), mRNA
gi|118096492|ref|XM_414167.2|	64	29	11.04	4.82	-1.19564	0.00012989	0.000669868	SDR42E1	PREDICTED: Gallus gallus similar to NAD(P) dependent steroid dehydrogenase-like (LOC415806), mRNA
gi|45382606|ref|NM_205252.1|	350	159	60.38	26.44	-1.19135	2.97428e-19	8.67088e-18	HHEX	Gallus gallus probox protein (PROBOX), mRNA
gi|61098431|ref|NM_001012945.1|	250	114	43.13	18.96	-1.18573	4.3529e-14	9.48725e-13	DNAJA1	Gallus gallus DnaJ (Hsp40) homolog, subfamily A, member 1 (DNAJA1), mRNA
gi|118089296|ref|XM_420150.2|	116	53	20.01	8.81	-1.18351	2.98768e-07	2.35363e-06	GPR23	PREDICTED: Gallus gallus G protein-coupled receptor 23 (GPR23), mRNA
gi|118098829|ref|XM_415299.2|	94	43	16.22	7.15	-1.18176	4.14592e-06	2.78647e-05	RNF215	PREDICTED: Gallus gallus hypothetical LOC417009 (LOC417009), mRNA
gi|118104614|ref|XM_424420.2|	94	43	16.22	7.15	-1.18176	4.14592e-06	2.78443e-05	ZNF608	PREDICTED: Gallus gallus similar to KIAA1281 protein (LOC426810), mRNA
gi|118090985|ref|XR_026987.1|	83	38	14.32	6.32	-1.18004	1.55767e-05	9.50592e-05	CCDC86	PREDICTED: Gallus gallus hypothetical LOC425097 (LOC425097), mRNA
gi|118101272|ref|XM_001232898.1|	216	99	37.26	16.46	-1.17866	2.92112e-12	4.10752e-11	RSC1A1	PREDICTED: Gallus gallus similar to sodium-D-glucose cotransporter (LOC769611), mRNA
gi|118092328|ref|XR_027245.1|	507	233	87.47	38.75	-1.17459	1.28191e-26	4.56599e-25	LOC428925	PREDICTED: Gallus gallus hypothetical LOC428925 (LOC428925), mRNA
gi|118100264|ref|XM_415853.2|	113	52	19.49	8.65	-1.17196	5.11548e-07	3.89901e-06	ASPA	PREDICTED: Gallus gallus hypothetical LOC417609 (LOC417609), mRNA
gi|118092583|ref|XM_421576.2|	76	35	13.11	5.82	-1.17158	3.97632e-05	0.000226223	SRGN	PREDICTED: Gallus gallus hypothetical LOC423695 (LOC423695), mRNA
gi|118096929|ref|XR_027058.1|	128	59	22.08	9.81	-1.17042	9.3844e-08	7.93945e-07	LOC416033	PREDICTED: Gallus gallus similar to MGC80162 protein (LOC416033), mRNA
gi|50748401|ref|XM_421229.1|	80	37	13.8	6.15	-1.16601	2.68206e-05	0.000157483	NUBPL	PREDICTED: Gallus gallus hypothetical LOC423312 (LOC423312), mRNA
gi|118098886|ref|XM_415303.2|	478	221	82.47	36.76	-1.16573	6.55768e-25	2.27383e-23	LOC417013	PREDICTED: Gallus gallus similar to LOC446287 protein (LOC417013), mRNA
gi|57525218|ref|NM_001006198.1|	352	163	60.73	27.11	-1.16358	1.06015e-18	3.03269e-17	WDR5	Gallus gallus WD repeat domain 5 (WDR5), mRNA
gi|118097913|ref|XM_414845.2|	5607	2600	967.33	432.41	-1.16161	9.02028e-272	7.05741e-270	RPS2	PREDICTED: Gallus gallus ribosomal protein S2 (RPS2), mRNA
gi|118090379|ref|XM_420647.2|	127	59	21.91	9.81	-1.15926	1.31934e-07	1.08902e-06	LOC422694	PREDICTED: Gallus gallus similar to Chromosome 4 open reading frame 32 (LOC422694), mRNA
gi|118096093|ref|XM_413994.2|	170	79	29.33	13.14	-1.15841	1.01505e-09	1.06435e-08	C11H16orf57	PREDICTED: Gallus gallus hypothetical LOC415628 (LOC415628), mRNA
gi|61098343|ref|NM_001012904.1|	73	34	12.59	5.65	-1.15596	6.8505e-05	0.000373493	CHUK	Gallus gallus conserved helix-loop-helix ubiquitous kinase (CHUK), mRNA
gi|118091618|ref|XM_421141.2|	145	68	25.02	11.31	-1.14548	2.31506e-08	2.11076e-07	RPAP1	PREDICTED: Gallus gallus RNA polymerase II associated protein 1 (RPAP1), mRNA
gi|118104064|ref|XM_424827.2|	147	69	25.36	11.48	-1.14343	1.90832e-08	1.75742e-07	FXN	PREDICTED: Gallus gallus similar to Frataxin, mitochondrial precursor (Friedreich ataxia protein) (Fxn) (LOC427244), mRNA
gi|60302725|ref|NM_001012537.1|	149	70	25.71	11.64	-1.14324	1.57309e-08	1.45897e-07	-	Gallus gallus F-box protein 7 (FBXO7), mRNA
gi|118103698|ref|XM_425003.2|	66	31	11.39	5.16	-1.14232	0.000175579	0.000889951	RAI14	PREDICTED: Gallus gallus similar to Ankycorbin (Ankyrin repeat and coiled-coil structure-containing protein) (Retinoic acid-induced protein 14) (Novel retinal pigment epithelial cell protein) (LOC427431), mRNA
gi|118103825|ref|XR_027193.1|	170	80	29.33	13.3	-1.14095	1.63737e-09	1.68221e-08	LOC431580	PREDICTED: Gallus gallus similar to Ran binding protein 11 (LOC431580), mRNA
gi|57528132|ref|NM_001006579.1|	155	73	26.74	12.14	-1.13923	8.8133e-09	8.36898e-08	NSA2	Gallus gallus similar to TGF beta-inducible nuclear protein 1 (L-name related LNR42) (LOC427206), mRNA
gi|71143153|ref|NM_001029849.1|	178	84	30.71	13.97	-1.13638	7.58048e-10	8.05943e-09	RHOC	Gallus gallus GTPase cRhoC (CRHOC), mRNA
gi|118083360|ref|XM_416524.2|	72	34	12.42	5.65	-1.13634	9.6538e-05	0.00050993	CASP2	PREDICTED: Gallus gallus caspase 2, apoptosis-related cysteine peptidase (neural precursor cell expressed, developmentally down-regulated 2) (CASP2), mRNA
gi|118089928|ref|XM_001234485.1|	144	68	24.84	11.31	-1.13507	3.2346e-08	2.89438e-07	SMARCA5	PREDICTED: Gallus gallus SWI/SNF related, matrix associated, actin dependent regulator of chromatin, subfamily a, member 5 (SMARCA5), mRNA
gi|118082959|ref|XM_416329.2|	148	70	25.53	11.64	-1.1331	2.1963e-08	2.00648e-07	GNPTAB	PREDICTED: Gallus gallus N-acetylglucosamine-1-phosphate transferase, alpha and beta subunits (GNPTAB), mRNA
gi|118094815|ref|XM_422571.2|	261	124	45.03	20.62	-1.12684	1.31299e-13	2.61854e-12	IWS1	PREDICTED: Gallus gallus similar to hypothetical protein 3000008H23 (LOC424750), mRNA
gi|71896585|ref|NM_001031158.1|	309	147	53.31	24.45	-1.12457	8.43478e-16	2.1154e-14	SEPSECS	Gallus gallus similar to SLA/LP autoantigen (LOC422808), mRNA
gi|118094050|ref|XR_026670.1|	86	41	14.84	6.82	-1.12165	2.40728e-05	0.000142261	TADA1L	PREDICTED: Gallus gallus similar to Transcriptional adaptor 1 (HFI1 homolog, yeast)-like (LOC769871), mRNA
gi|118097644|ref|XM_414661.2|	128	61	22.08	10.15	-1.12126	2.4484e-07	1.94893e-06	YIPF5	PREDICTED: Gallus gallus Yip1 domain family, member 5 (YIPF5), mRNA
gi|118083881|ref|XM_001234223.1|	94	45	16.22	7.48	-1.11666	1.09256e-05	6.82683e-05	MORC3	PREDICTED: Gallus gallus hypothetical protein LOC770909 (LOC770909), mRNA
gi|118094125|ref|XM_001233941.1|	92	44	15.87	7.32	-1.11639	1.33082e-05	8.21465e-05	LOC770602	PREDICTED: Gallus gallus similar to flavin-containing monooxygenase 3 (LOC770602), mRNA
gi|118088538|ref|XM_001231443.1|	1580	756	272.58	125.73	-1.11635	2.83836e-73	1.65493e-71	LOC768737	PREDICTED: Gallus gallus hypothetical protein LOC768737 (LOC768737), mRNA
gi|118090385|ref|XM_426329.2|	240	115	41.41	19.13	-1.11414	1.9617e-12	2.83687e-11	CFI	PREDICTED: Gallus gallus hypothetical LOC428773 (LOC428773), mRNA
gi|45382454|ref|NM_205369.1|	1471	705	253.78	117.25	-1.11399	4.06894e-68	2.31348e-66	C5H14orf166	Gallus gallus CLE7 protein (CLE7), mRNA
gi|57530517|ref|NM_001006324.1|	258	124	44.51	20.62	-1.11009	3.49158e-13	6.06488e-12	SIKE1	Gallus gallus suppressor of IKK epsilon (SIKE), mRNA
gi|118088115|ref|XM_419527.2|	335	161	57.79	26.78	-1.10966	1.11619e-16	2.95305e-15	QPCT	PREDICTED: Gallus gallus glutaminyl-peptide cyclotransferase (glutaminyl cyclase) (QPCT), mRNA
gi|71896844|ref|NM_001031297.1|	83	40	14.32	6.65	-1.10661	4.10022e-05	0.000232261	ZRANB2	Gallus gallus zinc finger, RAN-binding domain containing 2 (ZRANB2), mRNA
gi|118087870|ref|XM_419403.2|	228	110	39.33	18.29	-1.10458	9.80924e-12	1.26292e-10	MARK1	PREDICTED: Gallus gallus MAP/microtubule affinity-regulating kinase 1 (MARK1), mRNA
gi|71896434|ref|NM_001031137.1|	246	119	42.44	19.79	-1.10065	1.73989e-12	2.52809e-11	CCDC111	Gallus gallus coiled-coil domain containing 111 (CCDC111), mRNA
gi|118116920|ref|XM_424057.2|	163	79	28.12	13.14	-1.09763	1.02844e-08	9.74567e-08	ZFP1	PREDICTED: Gallus gallus zinc finger protein 620 (ZNF620), mRNA
gi|45382552|ref|NM_205230.1|	134	65	23.12	10.81	-1.09677	2.16604e-07	1.73321e-06	SMC2	Gallus gallus structural maintenance of chromosomes 2 (SMC2), mRNA
gi|118091798|ref|XM_421212.2|	70	34	12.08	5.65	-1.0963	0.000189423	0.000956944	SPRED1	PREDICTED: Gallus gallus sprouty-related, EVH1 domain containing 1 (SPRED1), mRNA
gi|71896864|ref|NM_001030766.1|	101	49	17.42	8.15	-1.09587	6.91236e-06	4.47178e-05	FAM60A	Gallus gallus similar to chromosome 12 open reading frame 14; TERA protein (LOC418140), mRNA
gi|71895410|ref|NM_001030597.1|	626	304	108	50.56	-1.09496	3.40336e-29	1.27682e-27	COPG	Gallus gallus coatomer protein complex, subunit gamma (COPG), mRNA
gi|118103747|ref|XM_001234499.1|	224	109	38.64	18.13	-1.09172	2.26554e-11	2.79498e-10	SEPP1	PREDICTED: Gallus gallus selenoprotein P, plasma, 1 (SEPP1), mRNA
gi|71896284|ref|NM_001030387.1|	33074	16122	5705.96	2681.29	-1.08954	0	0	ARIH1	Gallus gallus ariadne homolog, ubiquitin-conjugating enzyme E2 binding protein, 1 (Drosophila) (ARIH1), mRNA
gi|118094680|ref|XM_001234769.1|	1432	702	247.05	116.75	-1.08138	2.53636e-63	1.39029e-61	CRYZ	PREDICTED: Gallus gallus hypothetical protein LOC772289 (LOC772289), mRNA
gi|118090423|ref|XM_420669.2|	187	92	32.26	15.3	-1.07621	1.57509e-09	1.62186e-08	BDH2	PREDICTED: Gallus gallus 3-hydroxybutyrate dehydrogenase, type 2 (BDH2), mRNA
gi|71895016|ref|NM_001031085.1|	132	65	22.77	10.81	-1.07477	4.1356e-07	3.19471e-06	LOC421845	Gallus gallus similar to C6orf37 (LOC421845), mRNA
gi|118093946|ref|XM_422163.2|	75	37	12.94	6.15	-1.07318	0.00014436	0.000740321	NEB	PREDICTED: Gallus gallus nebulin (NEB), mRNA
gi|118088065|ref|XM_419501.2|	83	41	14.32	6.82	-1.07019	6.4895e-05	0.000355292	XPO5	PREDICTED: Gallus gallus exportin 5 (XPO5), mRNA
gi|45382664|ref|NM_204707.1|	91	45	15.7	7.48	-1.06965	2.92808e-05	0.000170942	SALL1	Gallus gallus sal-like 1 (Drosophila) (SALL1), mRNA
gi|61098303|ref|NM_001012799.1|	184	91	31.74	15.13	-1.06889	2.62692e-09	2.63961e-08	ODF2	Gallus gallus outer dense fiber of sperm tails 2 (ODF2), mRNA
gi|118097234|ref|XM_414505.2|	95	47	16.39	7.82	-1.06758	1.9692e-05	0.000118281	CCDC99	PREDICTED: Gallus gallus coiled-coil domain containing 99 (CCDC99), mRNA
gi|71895930|ref|NM_001031547.1|	311	154	53.65	25.61	-1.06687	1.03029e-14	2.44968e-13	APIP	Gallus gallus APAF1 interacting protein (APIP), mRNA
gi|118104316|ref|XM_424882.2|	688	341	118.69	56.71	-1.06552	1.3079e-30	5.11646e-29	NIPSNAP3A	PREDICTED: Gallus gallus hypothetical LOC427300 (LOC427300), mRNA
gi|118101988|ref|XM_417939.2|	111	55	19.15	9.15	-1.0655	4.05546e-06	2.72968e-05	APOA5	PREDICTED: Gallus gallus similar to apolipoprotein A-V (LOC419802), mRNA
gi|57530027|ref|NM_001006465.1|	119	59	20.53	9.81	-1.06541	1.84671e-06	1.29439e-05	NADSYN1	Gallus gallus NAD synthetase 1 (NADSYN1), mRNA
gi|118089798|ref|XM_001233024.1|	379	188	65.39	31.27	-1.06429	1.53262e-17	4.16308e-16	LOC769740	PREDICTED: Gallus gallus hypothetical protein LOC769740 (LOC769740), mRNA
gi|45384101|ref|NM_205125.1|	139	69	23.98	11.48	-1.06271	2.60446e-07	2.06239e-06	DKK3	Gallus gallus dickkopf homolog 3 (Xenopus laevis) (DKK3), mRNA
gi|47604921|ref|NM_001001300.1|	778	387	134.22	64.36	-1.06036	3.8864e-34	1.6547e-32	TOP1MT	Gallus gallus topoisomerase (DNA) I, mitochondrial (TOP1MT), mRNA
gi|118093768|ref|XM_422067.2|	422	210	72.8	34.93	-1.05947	3.12374e-19	9.07769e-18	TMBIM1	PREDICTED: Gallus gallus transmembrane BAX inhibitor motif containing 1 (TMBIM1), mRNA
gi|118086355|ref|XM_418909.2|	898	447	154.92	74.34	-1.05931	4.3792e-39	1.99439e-37	ALDH5A1	PREDICTED: Gallus gallus similar to succinic semialdehyde dehydrogenase (LOC420818), mRNA
gi|56711271|ref|NM_001008675.1|	1308	652	225.66	108.44	-1.05725	5.7389e-56	3.00194e-54	MRPL51	Gallus gallus mitochondrial ribosomal protein L51 (MRPL51), mRNA
gi|71143108|ref|NM_001001767.2|	471	235	81.26	39.08	-1.05611	3.60372e-21	1.11447e-19	ZNF313	Gallus gallus zinc finger protein 313 (ZNF313), mRNA
gi|57530665|ref|NM_001006352.1|	499	249	86.09	41.41	-1.05587	2.49468e-22	8.1268e-21	ARF1	Gallus gallus ADP-ribosylation factor 1 (ARF1), mRNA
gi|118084868|ref|XM_417045.2|	90	45	15.53	7.48	-1.05395	4.04072e-05	0.000229601	ZC3H13	PREDICTED: Gallus gallus zinc finger CCCH-type containing 13 (ZC3H13), mRNA
gi|118103295|ref|XM_418246.2|	114	57	19.67	9.48	-1.05304	3.76396e-06	2.54658e-05	IFI30	PREDICTED: Gallus gallus similar to interferon, gamma-inducible protein 30 (LOC420129), mRNA
gi|118091885|ref|XM_421291.2|	108	54	18.63	8.98	-1.05284	6.79848e-06	4.40434e-05	C14orf133	PREDICTED: Gallus gallus hypothetical LOC423377 (LOC423377), mRNA
gi|118083603|ref|XM_416616.2|	750	375	129.39	62.37	-1.0528	1.30733e-32	5.3188e-31	RPL24	PREDICTED: Gallus gallus similar to Rpl24 protein (LOC418401), mRNA
gi|118083085|ref|XM_416439.2|	652	326	112.48	54.22	-1.05277	1.45413e-28	5.36738e-27	C1H12orf11	PREDICTED: Gallus gallus similar to Hypothetical protein FLJ10637 (LOC418213), mRNA
gi|45382866|ref|NM_204633.1|	126	63	21.74	10.48	-1.05271	1.15779e-06	8.39146e-06	SPINZ	Gallus gallus spindlin (SPIN), mRNA
gi|118093185|ref|XM_421822.2|	76	38	13.11	6.32	-1.05267	0.000163487	0.000831423	MKI67	PREDICTED: Gallus gallus antigen identified by monoclonal antibody Ki-67 (MKI67), mRNA
gi|118099922|ref|XM_420105.2|	186	93	32.09	15.47	-1.05265	3.34888e-09	3.31771e-08	ACSF2	PREDICTED: Gallus gallus hypothetical LOC422102 (LOC422102), mRNA
gi|118089808|ref|XM_420401.2|	122	61	21.05	10.15	-1.05234	1.71432e-06	1.21087e-05	NEK1	PREDICTED: Gallus gallus NIMA (never in mitosis gene a)-related kinase 1 (NEK1), mRNA
gi|45384217|ref|NM_205064.1|	2246	1127	387.48	187.43	-1.04777	2.02488e-93	1.26957e-91	SOD1	Gallus gallus superoxide dismutase 1, soluble (SOD1), mRNA
gi|118088005|ref|XM_001235163.1|	1187	596	204.78	99.12	-1.04683	3.70448e-50	1.87353e-48	MRPL33	PREDICTED: Gallus gallus similar to ribosomal protein L33-like protein (LOC771953), mRNA
gi|60302765|ref|NM_001012558.1|	402	202	69.35	33.6	-1.04543	4.96992e-18	1.38282e-16	TMEM106B	Gallus gallus similar to RIKEN cDNA 2310036D22 (LOC420586), mRNA
gi|118097621|ref|XM_414663.2|	461	232	79.53	38.58	-1.04365	2.19402e-20	6.69469e-19	LARS	PREDICTED: Gallus gallus leucyl-tRNA synthetase (LARS), mRNA
gi|118102845|ref|XM_418080.2|	306	154	52.79	25.61	-1.04356	4.88272e-14	1.05416e-12	CCDC47	PREDICTED: Gallus gallus hypothetical LOC419958 (LOC419958), mRNA
gi|45382060|ref|NM_205451.1|	296	149	51.07	24.78	-1.0433	1.27505e-13	2.55961e-12	TPI1	Gallus gallus triosephosphate isomerase 1 (TPI1), mRNA
gi|45383923|ref|NM_205208.1|	139	70	23.98	11.64	-1.04274	4.02768e-07	3.11924e-06	CSRP2	Gallus gallus cysteine and glycine-rich protein 2 (CSRP2), mRNA
gi|57530625|ref|NM_001006345.1|	3730	1881	643.5	312.83	-1.04056	3.72792e-152	2.62503e-150	-	Gallus gallus ribosomal protein L7 (RPL7), mRNA
gi|57524950|ref|NM_001006139.1|	495	250	85.4	41.58	-1.03835	1.30584e-21	4.13623e-20	MCM2	Gallus gallus MCM2 minichromosome maintenance deficient 2, mitotin (S. cerevisiae) (MCM2), mRNA
gi|61098154|ref|NM_001012843.1|	372	188	64.18	31.27	-1.03734	1.33695e-16	3.52693e-15	MOV10	Gallus gallus Mov10, Moloney leukemia virus 10, homolog (mouse) (MOV10), mRNA
gi|118082938|ref|XM_001234866.1|	87	44	15.01	7.32	-1.03601	6.78274e-05	0.00037024	C1H12orf73	PREDICTED: Gallus gallus hypothetical protein LOC772057 (LOC772057), mRNA
gi|45383519|ref|NM_204312.1|	239	121	41.23	20.12	-1.03506	3.79172e-11	4.55504e-10	SAP18	Gallus gallus Sin3A-associated protein, 18kDa (SAP18), mRNA
gi|118098412|ref|XM_415095.2|	233	118	40.2	19.62	-1.03487	6.76222e-11	7.89558e-10	STX2	PREDICTED: Gallus gallus syntaxin 2 (STX2), mRNA
gi|118089054|ref|XM_419989.2|	142	72	24.5	11.97	-1.03336	3.72254e-07	2.89763e-06	ITSN2	PREDICTED: Gallus gallus intersectin 2 (ITSN2), mRNA
gi|118085429|ref|XM_001231409.1|	280	142	48.31	23.62	-1.03231	9.05126e-13	1.38786e-11	ZNF777	PREDICTED: Gallus gallus zinc finger protein 777 (ZNF777), mRNA
gi|118101233|ref|XM_425756.2|	453	230	78.15	38.25	-1.03079	1.09137e-19	3.21234e-18	C1QB	PREDICTED: Gallus gallus hypothetical LOC428197 (LOC428197), mRNA
gi|71895432|ref|NM_001031117.1|	181	92	31.23	15.3	-1.0294	1.03319e-08	9.78054e-08	MST4	Gallus gallus similar to serine/threonine protein kinase MASK; STE20-like kinase MST4 (LOC422231), mRNA
gi|118082711|ref|XM_001234245.1|	579	297	99.89	49.39	-1.01612	3.4842e-24	1.19009e-22	TOMM22	PREDICTED: Gallus gallus similar to GekBS036P (LOC770933), mRNA
gi|118098038|ref|XM_414891.2|	154	79	26.57	13.14	-1.01583	1.76044e-07	1.42359e-06	GNPTG	PREDICTED: Gallus gallus N-acetylglucosamine-1-phosphate transferase, gamma subunit (GNPTG), mRNA
gi|118088319|ref|XM_426150.2|	727	374	125.42	62.2	-1.01178	9.24138e-30	3.53956e-28	LOC428593	PREDICTED: Gallus gallus similar to Plasminogen precursor (LOC428593), mRNA
gi|91680855|ref|NM_001040090.1|	136	70	23.46	11.64	-1.01111	1.02084e-06	7.45195e-06	AR	Gallus gallus androgen receptor (dihydrotestosterone receptor; testicular feminization; spinal and bulbar muscular atrophy; Kennedy disease) (AR), mRNA
gi|118090311|ref|XM_420619.2|	161	83	27.78	13.8	-1.00938	1.09639e-07	9.19921e-07	SPATA5	PREDICTED: Gallus gallus hypothetical LOC422665 (LOC422665), mRNA
gi|118092588|ref|XM_421574.2|	97	50	16.73	8.32	-1.00778	3.84948e-05	0.000219689	LOC423693	PREDICTED: Gallus gallus similar to Gu protein (LOC423693), mRNA
gi|60302677|ref|NM_204256.2|	364	188	62.8	31.27	-1.00599	1.50755e-15	3.73986e-14	CDKN1B	Gallus gallus cyclin-dependent kinase inhibitor 1B (p27, Kip1) (CDKN1B), mRNA
gi|118090160|ref|XM_420572.2|	118	61	20.36	10.15	-1.00426	5.96686e-06	3.91265e-05	WDFY3	PREDICTED: Gallus gallus WD repeat and FYVE domain containing 3 (WDFY3), mRNA
gi|118129625|ref|XM_424479.2|	172	89	29.67	14.8	-1.00341	4.62668e-08	4.04901e-07	METTL7A	PREDICTED: Gallus gallus methyltransferase like 7A (METTL7A), mRNA
gi|56118967|ref|NM_001007970.1|	83	43	14.32	7.15	-1.00202	0.000155119	0.000791947	ARL2BP	Gallus gallus ADP-ribosylation factor-like 2 binding protein (ARL2BP), mRNA
