# Supplementary material for: Embryonic transcriptome and proteome analyses on hepatic lipid metabolism in chickens divergently selected for abdominal fat content
Source: BMC Genomics. 2018 May 23;19:384. doi: 10.1186/s12864-018-4776-9 (PMC5966864; doi:10.1186/s12864-018-4776-9)
Supplement: Supplementary file 6 — Table S5. DEGs identified in liver of E21 embryos between the fat and lean lines. (XLSX 31 kb) [file 12864_2018_4776_MOESM6_ESM.xlsx]

## Sheet: Additional file 6
Gene	RawIntensity-21-1	RawIntensity-21-2	TPM-21-1	TPM-21-2	log2 Ratio(21-2/21-1)	P-Value	FDR	Symbol	Description
gi|118125520|ref|XM_424371.2|	0	35	0.01	5.84	9.18982	6.02686e-11	1.66352e-09	TMEM79	PREDICTED: Gallus gallus hypothetical LOC426758 (LOC426758), partial mRNA
gi|118098983|ref|XM_001232626.1|	0	27	0.01	4.51	8.81698	1.31245e-08	2.70257e-07	LOC769366	PREDICTED: Gallus gallus similar to C-type lectin (LOC769366), mRNA
gi|118081905|ref|XM_414978.2|	0	23	0.01	3.84	8.58496	1.93675e-07	3.4827e-06	CPA2	PREDICTED: Gallus gallus carboxypeptidase A2 (pancreatic) (CPA2), mRNA
gi|56606149|ref|NM_001004398.1|	0	20	0.01	3.34	8.3837	1.4582e-06	2.27917e-05	AMPH	Gallus gallus amphiphysin (Stiff-Man syndrome with breast cancer 128kDa autoantigen) (AMPH), mRNA
gi|118099048|ref|XM_001233346.1|	0	16	0.01	2.67	8.0607	2.15184e-05	0.000284024	LOC770029	PREDICTED: Gallus gallus similar to B-G antigen (LOC770029), mRNA
gi|57525396|ref|NM_001006240.1|	0	16	0.01	2.67	8.0607	2.15184e-05	0.000283612	TAB1	Gallus gallus mitogen-activated protein kinase kinase kinase 7 interacting protein 1 (MAP3K7IP1), mRNA
gi|45382092|ref|NM_204757.1|	0	15	0.01	2.5	7.96578	4.21754e-05	0.000518261	MAFF	Gallus gallus v-maf musculoaponeurotic fibrosarcoma oncogene homolog F (MAFF), mRNA
gi|118083489|ref|XM_416560.2|	0	15	0.01	2.5	7.96578	4.21754e-05	0.000517561	CHD1L	PREDICTED: Gallus gallus hypothetical LOC418338 (LOC418338), mRNA
gi|118095582|ref|XM_429318.2|	0	14	0.01	2.34	7.87036	8.26624e-05	0.000933653	LOC415345	PREDICTED: Gallus gallus hypothetical LOC415345 (LOC415345), mRNA
gi|49170103|ref|NM_205260.1|	24	805	4.17	134.42	5.01056	1.51497e-10	4.01092e-09	-	Gallus gallus glucagon (GCG), transcript variant 2, mRNA
gi|45385810|ref|NM_205336.1|	3	79	0.52	13.19	4.66479	6.91624e-05	0.000801102	SST	Gallus gallus somatostatin (SST), mRNA
gi|118096141|ref|XM_414026.2|	7	127	1.22	21.21	4.11979	8.03164e-06	0.000113254	LOC415660	PREDICTED: Gallus gallus similar to RIKEN cDNA 4931428F04 gene (LOC415660), mRNA
gi|118105142|ref|XM_001236580.1|	4	55	0.7	9.18	3.71307	4.2292e-05	0.000518291	LOC777109	PREDICTED: Gallus gallus similar to cgABP260 (LOC777109), partial mRNA
gi|118096161|ref|XM_001232895.1|	5	61	0.87	10.19	3.54999	2.49258e-05	0.000323359	LOC769608	PREDICTED: Gallus gallus hypothetical protein LOC769608 (LOC769608), mRNA
gi|118092414|ref|XM_421501.2|	3	31	0.52	5.18	3.31637	6.99152e-05	0.00080879	TIMM23	PREDICTED: Gallus gallus similar to inner mitochondrial membrane translocase Tim23, transcript variant 2 (LOC423616), mRNA
gi|71897074|ref|NM_001031353.1|	3	27	0.52	4.51	3.11654	7.68946e-05	0.000877236	ADRBK1	Gallus gallus similar to receptor kinase (LOC426000), mRNA
gi|118093073|ref|XM_421778.2|	4	34	0.7	5.68	3.02046	4.29216e-05	0.000525298	PNLIP	PREDICTED: Gallus gallus pancreatic lipase (PNLIP), mRNA
gi|118083375|ref|XM_001231729.1|	5	41	0.87	6.85	2.97702	2.4978e-05	0.000323574	LOC768663	PREDICTED: Gallus gallus similar to trypsinogen (LOC768663), mRNA
gi|45383012|ref|NM_204584.1|	20	142	3.48	23.71	2.76834	2.11414e-09	4.99961e-08	CPA1	Gallus gallus carboxypeptidase A1 (pancreatic) (CPA1), mRNA
gi|118103187|ref|XM_423237.2|	7	46	1.22	7.68	2.65423	8.0833e-06	0.000113805	CDC34	PREDICTED: Gallus gallus similar to Ubiquitin-conjugating enzyme E2-32 kDa complementing (Ubiquitin-protein ligase) (Ubiquitin carrier protein) (E2-CDC34) (LOC425483), mRNA
gi|118101153|ref|XM_428223.2|	72	401	12.52	66.96	2.41906	0	0	CTRC	PREDICTED: Gallus gallus similar to MGC80117 protein (LOC430670), mRNA
gi|118101124|ref|XM_417628.2|	98	542	17.05	90.51	2.40831	0	0	AKR7A2	PREDICTED: Gallus gallus aldo-keto reductase family 7, member A2 (aflatoxin aldehyde reductase) (AKR7A2), mRNA
gi|118096844|ref|XM_414330.2|	7	37	1.22	6.18	2.34073	1.39062e-05	0.000189613	SUSD3	PREDICTED: Gallus gallus sushi domain containing 3 (SUSD3), mRNA
gi|118091510|ref|XM_001233631.1|	23	121	4	20.21	2.337	2.92818e-10	7.55421e-09	HSD17B12	PREDICTED: Gallus gallus similar to steroid dehydrogenase (LOC770297), mRNA
gi|118102230|ref|XM_427539.2|	55	285	9.57	47.59	2.31407	0	0	PIP5K1A	PREDICTED: Gallus gallus similar to PSMD4P2 protein (LOC429983), mRNA
gi|45382572|ref|NM_205222.1|	8	41	1.39	6.85	2.30102	6.7702e-06	9.62131e-05	-	Gallus gallus insulin (INS), mRNA
gi|57524985|ref|NM_001006147.1|	121	617	21.05	103.03	2.29117	0	0	HSPA9	Gallus gallus heat shock 70kDa protein 9 (mortalin) (HSPA9), mRNA
gi|118098209|ref|XM_424526.2|	15	75	2.61	12.52	2.26211	5.54138e-08	1.06163e-06	JMJD8	PREDICTED: Gallus gallus hypothetical LOC426917 (LOC426917), mRNA
gi|118129612|ref|XM_001232965.1|	28	133	4.87	22.21	2.18922	1.1104e-11	3.37242e-10	GADD45B	PREDICTED: Gallus gallus growth arrest and DNA-damage-inducible, gamma (GADD45G), mRNA
gi|118092813|ref|XR_027103.1|	9	41	1.57	6.85	2.12534	9.07578e-06	0.000127187	LOC423793	PREDICTED: Gallus gallus similar to M-phase phosphoprotein 1 (LOC423793), mRNA
gi|118119588|ref|XM_001236060.1|	8	34	1.39	5.68	2.03081	7.73796e-05	0.000881661	TUBB2A	PREDICTED: Gallus gallus tubulin, beta (TUBB), mRNA
gi|118099265|ref|XM_001234909.1|	18	74	3.13	12.36	1.98144	1.39459e-08	2.85874e-07	C9orf119	PREDICTED: Gallus gallus curly protein (CURP), mRNA
gi|56605897|ref|NM_001008453.1|	10	39	1.74	6.51	1.90357	4.54396e-05	0.000552392	CCND3	Gallus gallus cyclin D3 (CCND3), mRNA
gi|118102206|ref|XM_001233734.1|	39	150	6.78	25.05	1.88545	9.12604e-14	4.504e-12	MCL1	PREDICTED: Gallus gallus myeloid cell leukemia sequence 1 (BCL2-related) (MCL1), mRNA
gi|118128959|ref|XM_422878.2|	35	134	6.09	22.38	1.8777	2.57572e-13	1.15222e-11	LOC425086	PREDICTED: Gallus gallus hypothetical LOC425086 (LOC425086), partial mRNA
gi|118089831|ref|XM_420390.2|	19	68	3.31	11.35	1.77779	2.20926e-07	3.94151e-06	KLHL2	PREDICTED: Gallus gallus kelch-like 2, Mayven (Drosophila) (KLHL2), mRNA
gi|57530592|ref|NM_001006339.1|	37	125	6.44	20.87	1.6963	9.03832e-12	2.77287e-10	COPE	Gallus gallus coatomer protein complex, subunit epsilon (COPE), mRNA
gi|118096764|ref|XM_414280.2|	61	204	10.61	34.06	1.68265	2.66454e-15	1.44028e-13	TMEM111	PREDICTED: Gallus gallus 30 kDa protein (LOC415936), mRNA
gi|118097959|ref|XM_414844.2|	163	542	28.35	90.51	1.67473	1.54987e-13	7.21763e-12	NDUFB10	PREDICTED: Gallus gallus NADH dehydrogenase (ubiquinone) 1 beta subcomplex, 10, 22kDa (NDUFB10), mRNA
gi|118101023|ref|XM_417571.2|	25	81	4.35	13.53	1.63707	9.2774e-08	1.73707e-06	LOC419409	PREDICTED: Gallus gallus hypothetical LOC419409 (LOC419409), mRNA
gi|118087450|ref|XM_418405.2|	15	48	2.61	8.02	1.61955	4.90048e-05	0.000587863	TSTA3	PREDICTED: Gallus gallus tissue specific transplantation antigen P35B (TSTA3), mRNA
gi|45384469|ref|NM_204975.1|	31	99	5.39	16.53	1.61673	4.7108e-09	1.06415e-07	KIF4A	Gallus gallus kinesin family member 4A (KIF4A), mRNA
gi|118100837|ref|XM_417479.2|	34	108	5.91	18.03	1.60917	1.06626e-09	2.62403e-08	ELMO2	PREDICTED: Gallus gallus engulfment and cell motility 2 (ELMO2), mRNA
gi|71895580|ref|NM_001031044.1|	29	91	5.04	15.2	1.59258	2.86924e-08	5.70144e-07	DUSP10	Gallus gallus dual specificity phosphatase 10 (DUSP10), mRNA
gi|118093696|ref|XR_026836.1|	38	119	6.61	19.87	1.58787	2.2105e-10	5.75173e-09	SLC4A10	PREDICTED: Gallus gallus hypothetical LOC424188 (LOC424188), mRNA
gi|118094129|ref|XM_422258.2|	31	97	5.39	16.2	1.58764	1.06128e-08	2.22063e-07	XPR1	PREDICTED: Gallus gallus similar to xenotropic and polytropic murine leukemia virus receptor X3 (LOC424415), mRNA
gi|118093887|ref|XM_422158.2|	18	56	3.13	9.35	1.5788	1.61057e-05	0.000216997	RND3	PREDICTED: Gallus gallus similar to Rho8 protein (LOC424312), mRNA
gi|57525035|ref|NM_001006159.1|	82	251	14.26	41.91	1.55532	0	0	GET4	Gallus gallus similar to chromosome 7 open reading frame 20; CGI-20 protein; H_NH1244M04.5 (LOC416450), mRNA
gi|71896782|ref|NM_001031281.1|	38	115	6.61	19.2	1.53838	1.08899e-09	2.67272e-08	MMACHC	Gallus gallus methylmalonic aciduria (cobalamin deficiency) cblC type, with homocystinuria (MMACHC), mRNA
gi|54020705|ref|NM_204478.2|	27	81	4.7	13.53	1.52543	3.86394e-07	6.5832e-06	NUF2	Gallus gallus NUF2, NDC80 kinetochore complex component, homolog (S. cerevisiae) (NUF2), mRNA
gi|118089063|ref|XM_001233259.1|	42	126	7.31	21.04	1.52519	2.22768e-10	5.77987e-09	TTC32	PREDICTED: Gallus gallus similar to tetratricopeptide repeat domain 32 (LOC769943), mRNA
gi|118084927|ref|XM_417081.2|	91	270	15.83	45.09	1.51015	0	0	MRPS31	PREDICTED: Gallus gallus mitochondrial ribosomal protein S31 (MRPS31), mRNA
gi|118090671|ref|XM_420776.2|	23	67	4	11.19	1.48414	6.3279e-06	9.06367e-05	FBXL5	PREDICTED: Gallus gallus F-box and leucine-rich repeat protein 5 (FBXL5), mRNA
gi|118101109|ref|XM_001234001.1|	57	163	9.92	27.22	1.45626	2.98584e-12	1.02706e-10	PGD	PREDICTED: Gallus gallus phosphogluconate dehydrogenase (PGD), mRNA
gi|45384027|ref|NM_205166.1|	27	77	4.7	12.86	1.45216	1.83677e-06	2.83187e-05	S100A11	Gallus gallus S100 calcium binding protein A11 (calgizzarin) (S100A11), mRNA
gi|118093745|ref|XM_426598.2|	82	223	14.26	37.24	1.38488	0	0	ARPC2	PREDICTED: Gallus gallus similar to Chain D, Crystal Structure Of Arp23 COMPLEX (LOC429041), mRNA
gi|118082325|ref|XM_416096.2|	32	87	5.57	14.53	1.38329	9.95764e-07	1.60613e-05	TSPAN8	PREDICTED: Gallus gallus tetraspanin 8 (TSPAN8), mRNA
gi|118093846|ref|XM_422135.2|	30	80	5.22	13.36	1.3558	3.8921e-06	5.72839e-05	RAB3GAP1	PREDICTED: Gallus gallus similar to KIAA0066 (LOC424290), mRNA
gi|118096337|ref|XM_429348.2|	23	61	4	10.19	1.34908	6.17444e-05	0.000723485	DASRAA	PREDICTED: Gallus gallus chromosomal passenger complex protein Dasra A (DASRAA), mRNA
gi|71897274|ref|NM_001031386.1|	26	67	4.52	11.19	1.30782	4.09932e-05	0.000505101	CIR1	Gallus gallus CBF1 interacting corepressor (CIR), mRNA
gi|57529410|ref|NM_001006301.1|	30	77	5.22	12.86	1.30077	1.15183e-05	0.000158481	MIB2	Gallus gallus mindbomb homolog 2 (Drosophila) (MIB2), mRNA
gi|45382670|ref|NM_205471.1|	590	1512	102.63	252.48	1.29872	0	0	PCK1	Gallus gallus phosphoenolpyruvate carboxykinase 1 (soluble) (PCK1), mRNA
gi|71897014|ref|NM_001031336.1|	112	285	19.48	47.59	1.28866	0	0	LAP3	Gallus gallus leucine aminopeptidase 3 (LAP3), mRNA
gi|118103288|ref|XM_001233287.1|	54	136	9.39	22.71	1.27413	8.9005e-09	1.88404e-07	C19orf50	PREDICTED: Gallus gallus hypothetical protein LOC771070 (LOC771070), mRNA
gi|118096182|ref|XM_414029.2|	27	68	4.7	11.35	1.27196	5.08814e-05	0.000607167	LOC415662	PREDICTED: Gallus gallus hypothetical LOC415662 (LOC415662), mRNA
gi|118093770|ref|XR_026982.1|	199	500	34.62	83.49	1.27	0	0	LOC424219	PREDICTED: Gallus gallus similar to Paroxysmal nonkinesiogenic dyskinesia (LOC424219), mRNA
gi|45383605|ref|NM_204265.1|	84	211	14.61	35.23	1.26985	7.78488e-13	3.10064e-11	UBE2I	Gallus gallus ubiquitin-conjugating enzyme E2I (UBC9 homolog, yeast) (UBE2I), mRNA
gi|118090853|ref|XM_001231213.1|	71	178	12.35	29.72	1.26692	5.44488e-11	1.51208e-09	MRPS26	PREDICTED: Gallus gallus similar to mitochondrial ribosomal protein S26 (LOC768343), mRNA
gi|118088673|ref|XM_426179.2|	26	65	4.52	10.85	1.2633	8.35188e-05	0.000940985	REV3L	PREDICTED: Gallus gallus similar to DNA polymerase zeta catalytic subunit (LOC428622), mRNA
gi|45382190|ref|NM_205429.1|	39	97	6.78	16.2	1.25664	1.6209e-06	2.51614e-05	17.5	Gallus gallus lectin-like protein; type II transmembrane protein (17.5) (17.5), mRNA
gi|50748651|ref|XM_421344.1|	230	566	40.01	94.51	1.24011	2.91544e-13	1.27899e-11	SERPINA5	PREDICTED: Gallus gallus similar to alpha-1-antitrypsin (LOC423435), mRNA
gi|57530696|ref|NM_001006358.1|	40	98	6.96	16.36	1.23301	1.98237e-06	3.03573e-05	BZW2	Gallus gallus basic leucine zipper and W2 domains 2 (BZW2), mRNA
gi|45382784|ref|NM_205495.1|	28	68	4.87	11.35	1.2207	8.83676e-05	0.000988259	LGALS1	Gallus gallus lectin, galactoside-binding, soluble, 1 (galectin 1) (LGALS1), mRNA
gi|118085801|ref|XM_001235296.1|	33	80	5.74	13.36	1.2188	2.13902e-05	0.000282743	LOC772111	PREDICTED: Gallus gallus hypothetical protein LOC772111 (LOC772111), mRNA
gi|118083353|ref|XM_416521.2|	31	75	5.39	12.52	1.21588	4.03418e-05	0.000499787	LOC418298	PREDICTED: Gallus gallus hypothetical LOC418298 (LOC418298), mRNA
gi|45382876|ref|NM_205508.1|	150	362	26.09	60.45	1.21225	0	0	FOS	Gallus gallus v-fos FBJ murine osteosarcoma viral oncogene homolog (FOS), mRNA
gi|118111165|ref|XM_001231725.1|	107	258	18.61	43.08	1.21094	0	0	LOC771098	PREDICTED: Gallus gallus similar to glutaryl-Coenzyme A dehydrogenase (LOC771098), mRNA
gi|57525367|ref|NM_001006233.1|	42	101	7.31	16.87	1.20652	2.08322e-06	3.17411e-05	METAP2	Gallus gallus methionyl aminopeptidase 2 (METAP2), mRNA
gi|118087132|ref|XM_001233657.1|	45	108	7.83	18.03	1.20332	9.62268e-07	1.55764e-05	MRPS28	PREDICTED: Gallus gallus similar to Mitochondrial ribosomal protein S28 (LOC770322), mRNA
gi|118094502|ref|XM_422455.2|	140	334	24.35	55.77	1.19557	0	0	CYP4B1	PREDICTED: Gallus gallus similar to cytochrome P450, family 4, subfamily b, polypeptide 1 (LOC424618), mRNA
gi|45384527|ref|NM_204999.1|	1753	4178	304.93	697.66	1.19405	3.13372e-12	1.06982e-10	RPL13	Gallus gallus ribosomal protein L13 (RPL13), mRNA
gi|118094102|ref|XM_422248.2|	161	383	28.01	63.96	1.19123	0	0	ALDH9A1	PREDICTED: Gallus gallus aldehyde dehydrogenase 9 family, member A1 (ALDH9A1), mRNA
gi|118097960|ref|XM_414872.2|	361	848	62.8	141.6	1.17298	0	0	NDUFAB1	PREDICTED: Gallus gallus NADH dehydrogenase (ubiquinone) 1, alpha/beta subcomplex, 1, 8kDa (NDUFAB1), mRNA
gi|118097076|ref|XM_414439.2|	44	103	7.65	17.2	1.16888	3.01526e-06	4.51841e-05	BHLHB2	PREDICTED: Gallus gallus similar to Stra13 (LOC416108), mRNA
gi|118092111|ref|XR_026807.1|	252	588	43.84	98.19	1.16333	2.15384e-14	1.12408e-12	C14orf130	PREDICTED: Gallus gallus hypothetical protein LOC772299 (LOC772299), mRNA
gi|45382734|ref|NM_204682.1|	49	114	8.52	19.04	1.16011	1.03325e-06	1.65484e-05	SIK1	Gallus gallus SNF1-like kinase (SNF1LK), mRNA
gi|57530013|ref|NM_001006466.1|	57	132	9.92	22.04	1.15171	1.64481e-07	2.98731e-06	RRAS2	Gallus gallus related RAS viral (r-ras) oncogene homolog 2 (RRAS2), mRNA
gi|118088197|ref|XM_426142.2|	56	129	9.74	21.54	1.14502	2.63454e-07	4.63648e-06	IRF2BP2	PREDICTED: Gallus gallus similar to interferon regulatory factor-2 binding protein 2A; IRF-2BP2A (LOC428585), mRNA
gi|70778886|ref|NM_206859.1|	33	76	5.74	12.69	1.14457	8.14232e-05	0.00092195	CEBPG	Gallus gallus CCAAT/enhancer binding protein (C/EBP), gamma (CEBPG), mRNA
gi|118096594|ref|XM_414207.2|	57	131	9.92	21.88	1.1412	2.2693e-07	4.0249e-06	TRAPPC2L	PREDICTED: Gallus gallus similar to HSPC176 (LOC415847), mRNA
gi|57530475|ref|NM_001006317.1|	60	137	10.44	22.88	1.13197	1.44908e-07	2.65305e-06	-	Gallus gallus nuclear factor related to kappa B binding protein (NFRKB), mRNA
gi|118093452|ref|XM_421945.2|	85	194	14.79	32.4	1.13137	3.80782e-10	9.65889e-09	WDR12	PREDICTED: Gallus gallus WD repeat domain 12 (WDR12), mRNA
gi|118090737|ref|XM_420805.2|	80	182	13.92	30.39	1.12644	1.50425e-09	3.64269e-08	MAN2B2	PREDICTED: Gallus gallus similar to mannosidase, alpha, class 2B, member 2 (LOC422859), mRNA
gi|118101855|ref|XM_417855.2|	52	118	9.05	19.7	1.12221	1.25371e-06	1.99387e-05	FOXRED1	PREDICTED: Gallus gallus similar to MGC80971 protein (LOC419712), mRNA
gi|118092622|ref|XM_001232699.1|	216	488	37.57	81.49	1.11704	1.61648e-13	7.48943e-12	PPA1	PREDICTED: Gallus gallus hypothetical protein LOC769424 (LOC769424), mRNA
gi|57530418|ref|NM_001006383.1|	63	142	10.96	23.71	1.11325	1.26707e-07	2.33867e-06	C2H9orf6	Gallus gallus similar to hypothetical protein FLJ20457 (LOC420983), mRNA
gi|71143124|ref|NM_001001778.2|	103	232	17.92	38.74	1.11225	1.39904e-11	4.19295e-10	CMTM3	Gallus gallus CKLF-like MARVEL transmembrane domain containing 3 (CMTM3), mRNA
gi|118097455|ref|XR_027034.1|	1188	2675	206.65	446.69	1.11208	4.68692e-12	1.52552e-10	GPX3	PREDICTED: Gallus gallus similar to Glutathione peroxidase 3 precursor (GSHPx-3) (GPx-3) (Plasma glutathione peroxidase) (GSHPx-P) (LOC427638), mRNA
gi|118102352|ref|XM_417947.2|	92	207	16	34.57	1.11145	1.83937e-10	4.84155e-09	HBXIP	PREDICTED: Gallus gallus similar to hepatitis B virus X interacting protein (LOC419811), mRNA
gi|118090985|ref|XR_026987.1|	76	171	13.22	28.55	1.11077	7.01214e-09	1.52338e-07	CCDC86	PREDICTED: Gallus gallus hypothetical LOC425097 (LOC425097), mRNA
gi|118082686|ref|XM_001233648.1|	49	110	8.52	18.37	1.10843	3.72496e-06	5.50022e-05	C22orf32	PREDICTED: Gallus gallus hypothetical protein LOC770755 (LOC770755), mRNA
gi|118099301|ref|XM_415485.2|	70	157	12.18	26.22	1.10615	3.22666e-08	6.36985e-07	CCBL1	PREDICTED: Gallus gallus hypothetical LOC417202 (LOC417202), mRNA
gi|86129483|ref|NM_001039287.1|	1150	2571	200.04	429.32	1.10176	4.45754e-12	1.45608e-10	-	Gallus gallus acetyl-Coenzyme A acetyltransferase 2 (acetoacetyl Coenzyme A thiolase) (ACAT2), mRNA
gi|45382552|ref|NM_205230.1|	227	507	39.49	84.66	1.10019	0	0	SMC2	Gallus gallus structural maintenance of chromosomes 2 (SMC2), mRNA
gi|118101170|ref|XM_001234308.1|	89	198	15.48	33.06	1.09468	7.3007e-10	1.81637e-08	CDA	PREDICTED: Gallus gallus hypothetical protein LOC771849 (LOC771849), mRNA
gi|50728519|ref|XM_416158.1|	186	413	32.35	68.96	1.09199	5.24026e-13	2.20309e-11	AMDHD1	PREDICTED: Gallus gallus hypothetical LOC417917 (LOC417917), mRNA
gi|71895366|ref|NM_001030605.1|	83	184	14.44	30.73	1.08958	3.33536e-09	7.66795e-08	IRAK2	Gallus gallus interleukin-1 receptor-associated kinase 2 (IRAK2), mRNA
gi|118116920|ref|XM_424057.2|	80	177	13.92	29.56	1.08649	7.13428e-09	1.54621e-07	ZFP1	PREDICTED: Gallus gallus zinc finger protein 620 (ZNF620), mRNA
gi|118091153|ref|XM_419630.2|	56	123	9.74	20.54	1.07644	1.74237e-06	2.70009e-05	DEPDC7	PREDICTED: Gallus gallus DEP domain containing 7 (DEPDC7), mRNA
gi|118096662|ref|XM_414234.2|	58	127	10.09	21.21	1.07182	1.28168e-06	2.02769e-05	KIAA0174	PREDICTED: Gallus gallus similar to KIAA0174 protein (LOC415877), mRNA
gi|71896894|ref|NM_001030759.1|	72	156	12.52	26.05	1.05705	1.10499e-07	2.05623e-06	TMEM184B	Gallus gallus similar to Putative MAP kinase activating protein C22orf5 (LOC418027), mRNA
gi|118084242|ref|XM_416893.2|	45	97	7.83	16.2	1.04891	3.26158e-05	0.000412513	LIPT1	PREDICTED: Gallus gallus lipoyltransferase 1 (LIPT1), mRNA
gi|45382060|ref|NM_205451.1|	238	511	41.4	85.33	1.04342	5.90194e-13	2.45851e-11	TPI1	Gallus gallus triosephosphate isomerase 1 (TPI1), mRNA
gi|118096209|ref|XM_414057.2|	62	133	10.78	22.21	1.04285	1.26936e-06	2.01522e-05	BCAR1	PREDICTED: Gallus gallus breast cancer anti-estrogen resistance 1 (BCAR1), mRNA
gi|118096004|ref|XM_425089.2|	110	236	19.13	39.41	1.04272	1.0176e-10	2.74208e-09	CALML4	PREDICTED: Gallus gallus similar to Calmodulin-like 4 (LOC427515), mRNA
gi|118093318|ref|XM_421882.2|	84	180	14.61	30.06	1.04089	1.75908e-08	3.56567e-07	SH3BP4	PREDICTED: Gallus gallus similar to SH3-domain binding protein 4 (LOC424027), mRNA
gi|57530124|ref|NM_001006444.1|	52	111	9.05	18.54	1.03465	1.09295e-05	0.000150609	DCTD	Gallus gallus dCMP deaminase (DCTD), mRNA
gi|71896644|ref|NM_001030966.1|	151	322	26.27	53.77	1.03339	0	0	INSIG1	Gallus gallus insulin induced gene 1 (INSIG1), mRNA
gi|71896146|ref|NM_001031588.1|	201	428	34.96	71.47	1.03163	0	0	BRD4	Gallus gallus 6-phosphogluconolactonase (PGLS), mRNA
gi|57530707|ref|NM_001006360.1|	511	1086	88.89	181.35	1.02868	0	0	TRA2A	Gallus gallus similar to RIKEN cDNA G430041M01 (LOC420618), mRNA
gi|118092093|ref|XM_421325.2|	488	1034	84.89	172.66	1.02427	1.00875e-12	3.89806e-11	NDUFB1	PREDICTED: Gallus gallus similar to putative NADH dehydrogenase (ubiquinone) 1 beta subcomplex 1 (LOC423415), mRNA
gi|118097267|ref|XM_414483.2|	56	118	9.74	19.7	1.0162	7.8853e-06	0.000111536	ADRA1B	PREDICTED: Gallus gallus adrenergic, alpha-1B-, receptor (ADRA1B), mRNA
gi|118082602|ref|XM_416206.2|	188	396	32.7	66.13	1.01601	1.11022e-13	5.33436e-12	PLBD1	PREDICTED: Gallus gallus similar to hypothetical protein FLJ22662 (LOC417967), mRNA
gi|56605907|ref|NM_001008457.1|	140	293	24.35	48.93	1.0068	2.48468e-12	8.77952e-11	B3GNT2	Gallus gallus UDP-GlcNAc:betaGal beta-1,3-N-acetylglucosaminyltransferase 2 (B3GNT2), mRNA
gi|45383467|ref|NM_204343.1|	142	297	24.7	49.59	1.00554	2.09344e-12	7.60421e-11	F9	Gallus gallus coagulation factor IX (F9), mRNA
gi|47604935|ref|NM_001001314.1|	23	0	4	0.01	-8.64386	7.26434e-08	1.38587e-06	KRT75	Gallus gallus type II alpha-keratin IIB (LOC408042), mRNA
gi|45383479|ref|NM_204337.1|	14	0	2.44	0.01	-7.93074	4.47852e-05	0.000545899	NBN	Gallus gallus nibrin (NBN), mRNA
gi|118086312|ref|XM_418888.2|	33	2	5.74	0.33	-4.12051	9.99748e-09	2.10643e-07	LOC420793	PREDICTED: Gallus gallus hypothetical LOC420793 (LOC420793), mRNA
gi|46195833|ref|NM_206981.1|	38	3	6.61	0.5	-3.72465	2.66738e-09	6.21089e-08	NAPRT1	Gallus gallus nicotinate phosphoribosyltransferase domain containing 1 (NAPRT1), mRNA
gi|71895138|ref|NM_001030827.1|	141	28	24.53	4.68	-2.38997	1.36318e-20	8.59657e-19	UFM1	Gallus gallus ubiquitin-fold modifier 1 (UFM1), mRNA
gi|71895452|ref|NM_001030590.1|	28	6	4.87	1	-2.28392	7.18552e-05	0.000828067	BAP1	Gallus gallus BRCA1 associated protein-1 (ubiquitin carboxy-terminal hydrolase) (BAP1), mRNA
gi|118100874|ref|XM_001231952.1|	133	36	23.14	6.01	-1.94495	2.2828e-15	1.24132e-13	GCNT7	PREDICTED: Gallus gallus hypothetical protein LOC769120 (LOC769120), mRNA
gi|118101221|ref|XM_417646.2|	68	19	11.83	3.17	-1.8999	2.73196e-08	5.45251e-07	AGTRAP	PREDICTED: Gallus gallus angiotensin II receptor-associated protein (AGTRAP), mRNA
gi|118093856|ref|XM_422114.2|	110	32	19.13	5.34	-1.84093	3.94704e-12	1.30814e-10	DTX3L	PREDICTED: Gallus gallus deltex 3-like (Drosophila) (DTX3L), mRNA
gi|118101787|ref|XM_001233600.1|	58	19	10.09	3.17	-1.67037	2.74068e-06	4.12055e-05	LOC771529	PREDICTED: Gallus gallus hypothetical protein LOC771529 (LOC771529), mRNA
gi|67514588|ref|NM_001024830.1|	95	33	16.53	5.51	-1.58496	6.71544e-09	1.46594e-07	CATHL2	Gallus gallus myeloid antimicrobial peptide 27 (LOC420407), mRNA
gi|118101400|ref|XM_424406.2|	467	166	81.23	27.72	-1.55109	5.73574e-37	4.30465e-35	VDAC3	PREDICTED: Gallus gallus voltage-dependent anion channel 3 (VDAC3), mRNA
gi|118097905|ref|XM_414840.2|	47	17	8.18	2.84	-1.52621	7.8158e-05	0.000889415	C14H16orf73	PREDICTED: Gallus gallus hypothetical LOC416539 (LOC416539), mRNA
gi|118095425|ref|XM_001235148.1|	242	88	42.1	14.69	-1.51899	2.3945e-19	1.45936e-17	CP	PREDICTED: Gallus gallus similar to Ceruloplasmin precursor (Ferroxidase) (LOC771940), mRNA
gi|118101558|ref|XM_422879.2|	52	19	9.05	3.17	-1.51343	3.64434e-05	0.000454591	PHACTR4	PREDICTED: Gallus gallus hypothetical LOC425087 (LOC425087), mRNA
gi|118093057|ref|XM_421785.2|	71	26	12.35	4.34	-1.50874	1.38367e-06	2.17014e-05	C6H10orf84	PREDICTED: Gallus gallus similar to DNA segment, Chr 19, ERATO Doi 737, expressed (LOC423925), mRNA
gi|118088648|ref|XM_419777.2|	81	30	14.09	5.01	-1.49179	3.0827e-07	5.36283e-06	DSE	PREDICTED: Gallus gallus hypothetical LOC421745 (LOC421745), mRNA
gi|118086845|ref|XM_419144.2|	134	51	23.31	8.52	-1.45202	1.00425e-10	2.71416e-09	SMCHD1	PREDICTED: Gallus gallus structural maintenance of chromosomes flexible hinge domain containing 1 (SMCHD1), mRNA
gi|71897012|ref|NM_001030730.1|	210	80	36.53	13.36	-1.45116	5.57708e-16	3.10708e-14	NAPEPLD	Gallus gallus similar to N-acyl-phosphatidylethanolamine-hydrolyzing phospholipase D (LOC417719), mRNA
gi|118090081|ref|XM_420507.2|	74	29	12.87	4.84	-1.41093	2.75368e-06	4.13325e-05	KIAA1430	PREDICTED: Gallus gallus hypothetical LOC422545 (LOC422545), mRNA
gi|60460912|ref|NM_001012622.1|	122	48	21.22	8.02	-1.40375	1.80747e-09	4.30803e-08	GABPB2	Gallus gallus GA binding protein transcription factor, beta subunit 2 (GABPB2), transcript variant 1, mRNA
gi|118090682|ref|XM_420769.2|	298	120	51.84	20.04	-1.37118	2.32444e-20	1.45574e-18	NCAPG	PREDICTED: Gallus gallus similar to condensin subunit CAP-G (LOC422822), mRNA
gi|49169790|ref|NM_205489.1|	12742	5435	2216.46	907.56	-1.28819	0	0	HBG2	Gallus gallus hemoglobin, beta (HBB), mRNA
gi|108796067|ref|NM_001001296.4|	6550	2866	1139.37	478.58	-1.2514	0	0	ISG12-2	Gallus gallus putative ISG12-2 protein (ISG12-2), mRNA
gi|118092461|ref|XM_421525.2|	68	30	11.83	5.01	-1.23957	4.76944e-05	0.00057442	UBE2D1	PREDICTED: Gallus gallus ubiquitin-conjugating enzyme E2D 1 (UBC4/5 homolog, yeast) (UBE2D1), mRNA
gi|45382938|ref|NM_204609.1|	122	54	21.22	9.02	-1.23423	5.20928e-08	1.00436e-06	MX1	Gallus gallus Mx protein (MX), mRNA
gi|50838829|ref|NM_001002856.1|	224	100	38.96	16.7	-1.22215	2.323e-13	1.04432e-11	IFI27L2	Gallus gallus putative ISG12-1 protein (ISG12-1), mRNA
gi|118098480|ref|XM_415134.2|	232	105	40.36	17.53	-1.2031	1.79374e-13	8.22673e-12	CAMKK2	PREDICTED: Gallus gallus calcium/calmodulin-dependent protein kinase kinase 2, beta (CAMKK2), mRNA
gi|118088065|ref|XM_419501.2|	147	67	25.57	11.19	-1.19224	6.00698e-09	1.32724e-07	XPO5	PREDICTED: Gallus gallus exportin 5 (XPO5), mRNA
gi|45382462|ref|NM_204897.1|	149	69	25.92	11.52	-1.16993	8.1016e-09	1.72701e-07	SERPINB10	Gallus gallus heterochromatin-associated protein MENT (MENT-1), mRNA
gi|118104601|ref|XM_424422.2|	1613	748	280.58	124.9	-1.16764	2.11084e-80	2.01774e-78	ALDH7A1	PREDICTED: Gallus gallus similar to Antiquitin (LOC426812), mRNA
gi|118090009|ref|XM_420476.2|	496	231	86.28	38.57	-1.16155	1.06982e-25	7.25001e-24	LOC422513	PREDICTED: Gallus gallus similar to hect domain and RLD 5; cyclin-E binding protein 1 (LOC422513), mRNA
gi|45384509|ref|NM_204993.1|	1601	755	278.49	126.07	-1.1434	3.04432e-77	2.87974e-75	GAL1	Gallus gallus gallinacin 1 (GAL1), mRNA
gi|60302793|ref|NM_001012573.1|	444	210	77.23	35.07	-1.13892	1.64643e-22	1.06037e-20	-	Gallus gallus muscleblind-like 3 (Drosophila) (MBNL3), mRNA
gi|118095846|ref|XM_413836.2|	259	123	45.05	20.54	-1.13309	1.16929e-13	5.55933e-12	HOMER2	PREDICTED: Gallus gallus similar to homer-2b (LOC415458), mRNA
gi|118084758|ref|XM_417010.2|	88	43	15.31	7.18	-1.09242	2.82992e-05	0.000362461	LMO7	PREDICTED: Gallus gallus LIM domain 7 (LMO7), mRNA
gi|45383320|ref|NM_204420.1|	185	91	32.18	15.2	-1.08209	1.54231e-09	3.71504e-08	-	Gallus gallus matrix metallopeptidase 2 (gelatinase A, 72kDa gelatinase, 72kDa type IV collagenase) (MMP2), mRNA
gi|118090062|ref|XM_420495.2|	105	53	18.26	8.85	-1.04494	1.007e-05	0.000140255	LOC422532	PREDICTED: Gallus gallus similar to AIG1-like protein; 11637-17773 (LOC422532), mRNA
gi|118094797|ref|XM_422558.2|	91	46	15.83	7.68	-1.04348	4.09708e-05	0.000505511	STAG1	PREDICTED: Gallus gallus similar to STAG1 variant protein (LOC424735), mRNA
gi|60302843|ref|NM_001012597.1|	581	294	101.06	49.09	-1.04171	2.87948e-25	1.92269e-23	ABCD3	Gallus gallus ATP-binding cassette, sub-family D (ALD), member 3 (ABCD3), mRNA
gi|118098508|ref|XM_415157.2|	94	48	16.35	8.02	-1.02762	3.76328e-05	0.000467501	KNTC1	PREDICTED: Gallus gallus similar to Kinetochore-associated protein 1 (Rough deal homolog) (hRod) (HsROD) (Rod) (LOC416865), mRNA
gi|45382446|ref|NM_205372.1|	91	47	15.83	7.85	-1.0119	6.2966e-05	0.000736848	IRF7	Gallus gallus interferon regulatory factor 7 (IRF7), mRNA
gi|57525500|ref|NM_001006265.1|	116	60	20.18	10.02	-1.01004	6.37356e-06	9.11469e-05	CDC16	Gallus gallus cell division cycle 16 homolog (S. cerevisiae) (CDC16), mRNA
gi|118096609|ref|XM_423211.2|	235	122	40.88	20.37	-1.00495	1.49415e-10	3.96736e-09	TCF25	PREDICTED: Gallus gallus hypothetical LOC425450 (LOC425450), mRNA
